# Supplementary material for: Metformin sensitises hepatocarcinoma cells to methotrexate by targeting dihydrofolate reductase
Source: Cell Death Dis. 2021 Oct 2;12(10):902. doi: 10.1038/s41419-021-04199-1 (PMC8487431; doi:10.1038/s41419-021-04199-1)
Supplement: Supplementary file 2 — Supplementary Table 1 [file 41419_2021_4199_MOESM2_ESM.xlsx]

## Sheet: 16 proteins
Gene name	log2(F2:F1)	log2(F3:F2)
DHFR	2.73183	-1.81604
KDM1A	1.43296	-1.2723
KRT10	1.24184	-1.1047
NRDC	1.21971	-1.67577
NOSIP	1.17951	-1.5951
YES1	1.16027	-1.59946
KRT9	1.12168	-1.41889
EXOC7	1.07587	-1.31833
NPTN	1.03562	-1.25154
USP10	1.01792	-1.55639
MED30	1.0165	-1.00289
MRPS10	1.01221	-1.67577
DUSP12	-1.00289	1.55041
TRMT5	-1.04692	1.10501
MRPS27	-1.09851	1.28214
IFI35	-2.49818	1.49211
F1	Parental
F2	MTX-resistant
F3	MTX-resistant treated with metformin
