# Supplementary material for: Metformin sensitises hepatocarcinoma cells to methotrexate by targeting dihydrofolate reductase
Source: Cell Death Dis. 2021 Oct 2;12(10):902. doi: 10.1038/s41419-021-04199-1 (PMC8487431; doi:10.1038/s41419-021-04199-1)
Supplement: Supplementary file 3 — Supplementary Table 2 [file 41419_2021_4199_MOESM3_ESM.xlsx]

## Sheet: Raw data
Checked	Protein FDR Confidence: Combined	Master	Accession	Description	Exp. q-value: Combined	Contaminant	Sum PEP Score	Coverage [%]	# Peptides	# PSMs	# Unique Peptides	# Protein Groups	# AAs	MW [kDa]	calc. pI	Score Sequest HT: Sequest HT	# Peptides (by Search Engine): Sequest HT	# Razor Peptides	Abundance Ratio: (F2) / (F1)	Abundance Ratio: (F3) / (F2)	Abundance Ratio Adj. P-Value: (F2) / (F1)	Abundance Ratio Adj. P-Value: (F3) / (F2)	Abundance Ratio Variability [%]: (F2) / (F1)	Abundance Ratio Variability [%]: (F3) / (F2)	Abundances (Grouped): F1	Abundances (Grouped): F2	Abundances (Grouped): F3	Abundances (Scaled): F1: Sample	Abundances (Scaled): F2: Sample	Abundances (Scaled): F3: Sample	Abundances (Normalized): F1: Sample	Abundances (Normalized): F2: Sample	Abundances (Normalized): F3: Sample	Abundance: F1: Sample	Abundance: F2: Sample	Abundance: F3: Sample	Abundances Count: F1: Sample	Abundances Count: F2: Sample	Abundances Count: F3: Sample	Found in Sample: [S1] F1: Sample	Found in Sample: [S2] F2: Sample	Found in Sample: [S3] F3: Sample	Modifications
FALSE	High	Master Protein	P49327	Fatty acid synthase OS=Homo sapiens OX=9606 GN=FASN PE=1 SV=3	0	TRUE	1135.87	54	103	358	103	1	2511	273.3	6.44	1326.3	103	0	0.984	0.861	0.98916	0.956433	17.31	19.87	106.2	104.8	89	106.2	104.8	89	2.51279e+09	2.48077e+09	2.10478e+09	2.33511e+09	2.48077e+09	1.79869e+09	99	97	98	High	High	High	Acetyl [N-Term]
FALSE	High	Master Protein	P10809	60 kDa heat shock protein, mitochondrial OS=Homo sapiens OX=9606 GN=HSPD1 PE=1 SV=2	0	TRUE	803.396	85	57	457	57	1	573	61	5.87	1848.01	57	0	0.867	1.735	0.455756	0.292918	18.81	32.76	86.5	82.6	130.9	86.5	82.6	130.9	4.07142e+09	3.88651e+09	6.15973e+09	3783525034	3.88651e+09	5.26393e+09	59	59	60	High	High	High	Acetyl [K250; S252; S253]; Phospho [S253]
FALSE	High	Master Protein	Q14204	Cytoplasmic dynein 1 heavy chain 1 OS=Homo sapiens OX=9606 GN=DYNC1H1 PE=1 SV=5	0	TRUE	760.504	29	102	253	102	1	4646	532.1	6.4	834.95	102	0	1.017	1.046	0.932618	0.99825	18.17	21.77	97.7	102.8	99.5	97.7	102.8	99.5	4.28152e+08	4.50795e+08	4.36074e+08	3.97876e+08	4.50795e+08	3.72657e+08	89	91	89	High	High	High
FALSE	High	Master Protein	Q9Y490	Talin-1 OS=Homo sapiens OX=9606 GN=TLN1 PE=1 SV=3	0	TRUE	737.784	48	80	195	77	1	2541	269.6	6.07	758.91	80	3	1.003	0.944	0.971447	0.99825	22.26	23.79	98.6	102.4	99	98.6	102.4	99	2.96404e+08	3.07875e+08	2.97531e+08	2.75445e+08	3.07875e+08	2.54262e+08	67	64	70	High	High	High
FALSE	High	Master Protein	O75369	Filamin-B OS=Homo sapiens OX=9606 GN=FLNB PE=1 SV=2	0	TRUE	641.023	41	76	220	72	1	2602	278	5.73	751.07	76	0	0.923	1.01	0.800921	0.99825	17.49	30.6	103.1	99.6	97.3	103.1	99.6	97.3	6.30779e+08	6.09505e+08	5.95245e+08	5.86176e+08	6.09505e+08	5.0868e+08	64	64	64	High	High	High
FALSE	High	Master Protein	Q00610	Clathrin heavy chain 1 OS=Homo sapiens OX=9606 GN=CLTC PE=1 SV=5	0	TRUE	630.582	45	63	196	63	1	1675	191.5	5.69	710.15	63	0	0.982	1.07	0.987204	0.99	26.06	26.35	100.4	97.1	102.5	100.4	97.1	102.5	7.3787e+08	7.14137e+08	7.53448e+08	6.85694e+08	7.14137e+08	6.43876e+08	59	59	60	High	High	High
FALSE	High	Master Protein	P78527	DNA-dependent protein kinase catalytic subunit OS=Homo sapiens OX=9606 GN=PRKDC PE=1 SV=3	0	TRUE	626.99	29	95	206	95	1	4128	468.8	7.12	644.98	95	0	0.975	1.022	0.972052	0.99825	22.91	21.04	103.7	97.9	98.4	103.7	97.9	98.4	3.93558e+08	3.71548e+08	3.73371e+08	3.65729e+08	3.71548e+08	3.19072e+08	82	82	84	High	High	High
FALSE	High	Master Protein	P21333	Filamin-A OS=Homo sapiens OX=9606 GN=FLNA PE=1 SV=4	0	TRUE	626.306	44	81	197	77	1	2647	280.6	6.06	641.04	81	4	1.028	0.893	0.902487	0.976441	21.43	25.35	101.4	103.9	94.7	101.4	103.9	94.7	6.76591e+08	6.93489e+08	6.31563e+08	6.28749e+08	6.93489e+08	5.39716e+08	71	71	73	High	High	High
FALSE	High	Master Protein	P08238	Heat shock protein HSP 90-beta OS=Homo sapiens OX=9606 GN=HSP90AB1 PE=1 SV=4	0	TRUE	614.57	60	57	310	33	1	724	83.2	5.03	1112.23	57	26	0.91	1.147	0.735781	0.956433	16.64	26.55	101.1	95.3	103.6	101.1	95.3	103.6	4.8598e+09	4.58114e+09	4.97849e+09	4.51616e+09	4.58114e+09	4.25448e+09	56	57	55	High	High	High	Acetyl [S365; S383]; Phospho [S255; D256]
FALSE	High	Master Protein	Q01082	Spectrin beta chain, non-erythrocytic 1 OS=Homo sapiens OX=9606 GN=SPTBN1 PE=1 SV=2	0	TRUE	611.093	39	76	190	76	1	2364	274.4	5.57	653.94	76	0	0.948	1.266	0.894102	0.868646	20.24	28.94	96.4	85.3	118.4	96.4	85.3	118.4	3.56533e+08	3.15581e+08	4.37986e+08	3.31322e+08	3.15581e+08	3.74291e+08	66	64	69	High	High	High	Phospho [S2102]
FALSE	High	Master Protein	P13639	Elongation factor 2 OS=Homo sapiens OX=9606 GN=EEF2 PE=1 SV=4	0	TRUE	547.34	65	50	246	49	1	858	95.3	6.83	856.28	50	1	0.981	0.831	0.983468	0.91959	24.79	13.82	105.3	106.5	88.2	105.3	106.5	88.2	2.07068e+09	2.09558e+09	1.73532e+09	1.92426e+09	2.09558e+09	1.48296e+09	50	51	52	High	High	High	Acetyl [T779]
FALSE	High	Master Protein	P42704	Leucine-rich PPR motif-containing protein, mitochondrial OS=Homo sapiens OX=9606 GN=LRPPRC PE=1 SV=3	0	TRUE	541.121	55	63	191	63	1	1394	157.8	6.13	676.32	63	0	0.928	1.328	0.835645	0.810401	17.58	28.76	94.1	91.3	114.6	94.1	91.3	114.6	7.06627e+08	6.85362e+08	8.60733e+08	6.5666e+08	6.85362e+08	7.35558e+08	57	56	57	High	High	High	Acetyl [S93]
FALSE	High	Master Protein	P60709	Actin, cytoplasmic 1 OS=Homo sapiens OX=9606 GN=ACTB PE=1 SV=1	0	TRUE	536.943	71	30	288	11	1	375	41.7	5.48	1135.83	30	22	0.997	0.982	0.983259	0.99825	20.57	26.59	99.8	101.3	98.9	99.8	101.3	98.9	4.91615e+09	4.99048e+09	4.87193e+09	4.56852e+09	4.99048e+09	4.16341e+09	35	37	36	High	High	High	Acetyl [S155; T160; T162; T229; S265; S300; T303; T304]
FALSE	High	Master Protein	P11021	Endoplasmic reticulum chaperone BiP OS=Homo sapiens OX=9606 GN=HSPA5 PE=1 SV=2	0	TRUE	513.496	57	46	223	44	1	654	72.3	5.16	817.07	46	2	0.937	1.389	0.854268	0.726179	14.94	23.65	89.8	86	124.1	89.8	86	124.1	2.85619e+09	2.73583e+09	3.94714e+09	2.65422e+09	2.73583e+09	3.37312e+09	44	44	44	High	High	High
FALSE	High	Master Protein	P14618	Pyruvate kinase PKM OS=Homo sapiens OX=9606 GN=PKM PE=1 SV=4	0	TRUE	513.148	66	34	161	33	1	531	57.9	7.84	679.23	34	1	0.893	1.145	0.641155	0.958101	15.95	30.57	101	92.3	106.7	101	92.3	106.7	1.45733e+09	1.33113e+09	1.53863e+09	1.35428e+09	1.33113e+09	1.31487e+09	34	33	34	High	High	High
FALSE	High	Master Protein	P07900	Heat shock protein HSP 90-alpha OS=Homo sapiens OX=9606 GN=HSP90AA1 PE=1 SV=5	0	TRUE	503.486	58	54	294	32	1	732	84.6	5.02	1065.6	54	0	1.039	1.121	0.868759	0.973707	13.04	20.51	97.2	98.6	104.2	97.2	98.6	104.2	1.14325e+09	1.16032e+09	1.22601e+09	1.0624e+09	1.16032e+09	1.04772e+09	30	32	30	High	High	High	Acetyl [S391]
FALSE	High	Master Protein	P68104	Elongation factor 1-alpha 1 OS=Homo sapiens OX=9606 GN=EEF1A1 PE=1 SV=1	0	TRUE	498.687	66	24	288	15	1	462	50.1	9.01	1155.28	24	10	1.035	1.121	0.881408	0.973707	18.08	38.35	99.2	101.1	99.8	99.2	101.1	99.8	4.0726e+09	4.15012e+09	4.09672e+09	3.78462e+09	4.15012e+09	3.50094e+09	28	27	27	High	High	High	Acetyl [T104; T106; S107; K273; T279; K408]
FALSE	High	Master Protein	P07237	Protein disulfide-isomerase OS=Homo sapiens OX=9606 GN=P4HB PE=1 SV=3	0	TRUE	485.471	70	46	203	46	1	508	57.1	4.87	734.9	46	0	0.982	1.386	0.984816	0.729444	24.76	32.98	92.7	90.8	116.5	92.7	90.8	116.5	2.60443e+09	2.55045e+09	3.27474e+09	2.42026e+09	2.55045e+09	2.7985e+09	46	44	46	High	High	High
FALSE	High	Master Protein	Q13813	Spectrin alpha chain, non-erythrocytic 1 OS=Homo sapiens OX=9606 GN=SPTAN1 PE=1 SV=3	0	TRUE	481.201	35	65	147	65	1	2472	284.4	5.35	499.88	65	0	0.974	1.099	0.971447	0.976441	27.45	30.72	98.6	93.5	107.9	98.6	93.5	107.9	1.62998e+08	1.54663e+08	1.78383e+08	1.51472e+08	1.54663e+08	1.52441e+08	52	51	52	High	High	High
FALSE	High	Master Protein	P14625	Endoplasmin OS=Homo sapiens OX=9606 GN=HSP90B1 PE=1 SV=1	0	TRUE	473.676	57	52	226	50	1	803	92.4	4.84	769.88	52	0	0.919	1.572	0.776958	0.482145	17.26	20.37	87.8	84.5	127.6	87.8	84.5	127.6	1.60091e+09	1.54059e+09	2.32643e+09	1.48771e+09	1.54059e+09	1.9881e+09	47	45	48	High	High	High
FALSE	High	Master Protein	P06733	Alpha-enolase OS=Homo sapiens OX=9606 GN=ENO1 PE=1 SV=2	0	TRUE	467.983	74	37	268	33	1	434	47.1	7.39	1017.26	37	4	0.916	1.089	0.766823	0.984814	19.5	25.47	105.1	98	96.9	105.1	98	96.9	2.72957e+09	2.5469e+09	2.51692e+09	2.53656e+09	2.5469e+09	2.15089e+09	37	36	37	High	High	High
FALSE	High	Master Protein	P04406	Glyceraldehyde-3-phosphate dehydrogenase OS=Homo sapiens OX=9606 GN=GAPDH PE=1 SV=3	0	TRUE	460.179	82	27	274	27	1	335	36	8.46	1175.04	27	0	0.924	0.965	0.800921	0.99825	15.52	24.93	105.2	102.6	92.2	105.2	102.6	92.2	2.93946e+09	2.8648e+09	2.57606e+09	2.7316e+09	2.8648e+09	2.20143e+09	29	30	30	High	High	High	Acetyl [S122; S125; T176]
FALSE	High	Master Protein	P29401	Transketolase OS=Homo sapiens OX=9606 GN=TKT PE=1 SV=3	0	TRUE	435.306	67	33	145	33	1	623	67.8	7.66	578.9	33	0	1.003	0.841	0.971447	0.930403	17.05	23.13	107.7	107	85.3	107.7	107	85.3	8.54326e+08	8.48861e+08	6.76175e+08	7.93915e+08	8.48861e+08	5.7784e+08	34	34	34	High	High	High	Acetyl [N-Term]; Acetyl [S3]
FALSE	High	Master Protein	P38646	Stress-70 protein, mitochondrial OS=Homo sapiens OX=9606 GN=HSPA9 PE=1 SV=2	0	TRUE	433.603	60	42	157	42	1	679	73.6	6.16	526.89	42	0	0.878	1.45	0.531968	0.647426	15.72	31.13	88.7	82.9	128.5	88.7	82.9	128.5	8.1165e+08	7.58591e+08	1.1758e+09	7.54257e+08	7.58591e+08	1.0048e+09	39	39	40	High	High	High
FALSE	High	Master Protein	P13667	Protein disulfide-isomerase A4 OS=Homo sapiens OX=9606 GN=PDIA4 PE=1 SV=2	0	TRUE	427.529	60	47	148	47	1	645	72.9	5.07	489.31	47	0	0.98	1.317	0.983044	0.820591	24.26	26.22	92.7	91.7	115.7	92.7	91.7	115.7	1.00858e+09	9.97814e+08	1.25893e+09	9.37259e+08	9.97814e+08	1.07584e+09	47	46	46	High	High	High
FALSE	High	Master Protein	O60701	UDP-glucose 6-dehydrogenase OS=Homo sapiens OX=9606 GN=UGDH PE=1 SV=1	0	TRUE	416.731	82	34	120	34	1	494	55	7.12	492.97	34	0	1.18	0.989	0.19927	0.999737	54.15	41.08	99.4	99.3	101.3	99.4	99.3	101.3	1.04637e+09	1044649947	1.06612e+09	9.72377e+08	1044649947	9.11078e+08	31	31	32	High	High	High	Acetyl [T19]; Phospho [S21]
FALSE	High	Master Protein	P07437	Tubulin beta chain OS=Homo sapiens OX=9606 GN=TUBB PE=1 SV=2	0	TRUE	405.636	67	27	147	5	1	444	49.6	4.89	557.89	27	2	0.847	1.095	0.312198	0.980477	13.63	21.11	103.7	89.7	106.6	103.7	89.7	106.6	6.0213e+08	5.21013e+08	6.19464e+08	5.59553e+08	5.21013e+08	5.29377e+08	6	6	6	High	High	High	Acetyl [T136; S138; T143; S145]
FALSE	High	Master Protein	Q9Y4L1	Hypoxia up-regulated protein 1 OS=Homo sapiens OX=9606 GN=HYOU1 PE=1 SV=1	0	TRUE	402.375	45	40	122	40	1	999	111.3	5.22	458.58	40	0	0.985	1.336	0.993496	0.804295	33.49	27.36	99	92.2	108.8	99	92.2	108.8	3.7543e+08	3.49457e+08	4.12627e+08	3.48883e+08	3.49457e+08	3.52619e+08	36	35	37	High	High	High
FALSE	High	Master Protein	P68371	Tubulin beta-4B chain OS=Homo sapiens OX=9606 GN=TUBB4B PE=1 SV=1	0	TRUE	395.413	66	27	145	1	1	445	49.8	4.89	536.07	27	27	1.091	0.979	0.651723	0.99825	25.7	25.54	98.6	104.2	97.3	98.6	104.2	97.3	2.0392e+09	2.15515e+09	2.01216e+09	1.895e+09	2.15515e+09	1.71954e+09	26	27	28	High	High	High	Acetyl [T136; S138; T143; S145]
FALSE	High	Master Protein	P06576	ATP synthase subunit beta, mitochondrial OS=Homo sapiens OX=9606 GN=ATP5F1B PE=1 SV=3	0	TRUE	394.183	75	26	114	26	1	529	56.5	5.4	461.14	26	0	0.986	1.415	0.994446	0.696504	20.17	22.82	88.8	89.8	121.4	88.8	89.8	121.4	9.13681e+08	9.2418e+08	1.24888e+09	8.49074e+08	9.2418e+08	1.06726e+09	25	26	26	High	High	High
FALSE	High	Master Protein	P55072	Transitional endoplasmic reticulum ATPase OS=Homo sapiens OX=9606 GN=VCP PE=1 SV=4	0	TRUE	392.327	59	46	163	46	1	806	89.3	5.26	565.7	46	0	1.045	1.065	0.84855	0.990149	23.78	21.53	95.7	100.9	103.4	95.7	100.9	103.4	6.71668e+08	7.07936e+08	7.25928e+08	6.24173e+08	7.07936e+08	6.20358e+08	43	42	42	High	High	High
FALSE	High	Master Protein	P30101	Protein disulfide-isomerase A3 OS=Homo sapiens OX=9606 GN=PDIA3 PE=1 SV=4	0	TRUE	385.721	75	36	119	36	1	505	56.7	6.35	450.99	36	0	1.024	1.432	0.906619	0.673582	26.6	26.24	85.9	89.6	124.6	85.9	89.6	124.6	1.27725e+09	1332245783	1.8532e+09	1.18693e+09	1332245783	1.58369e+09	36	37	36	High	High	High
FALSE	High	Master Protein	Q9P2E9	Ribosome-binding protein 1 OS=Homo sapiens OX=9606 GN=RRBP1 PE=1 SV=5	0	TRUE	381.457	37	43	120	42	1	1410	152.4	8.6	427.55	43	1	1.054	0.872	0.826991	0.966162	23.54	21.06	102.3	106	91.8	102.3	106	91.8	3.1918e+08	3.3076e+08	2.86357e+08	2.96611e+08	3.3076e+08	2.44713e+08	42	41	40	High	High	High
FALSE	High	Master Protein	P40939	Trifunctional enzyme subunit alpha, mitochondrial OS=Homo sapiens OX=9606 GN=HADHA PE=1 SV=2	0	TRUE	380.593	60	37	120	37	1	763	82.9	9.04	465.77	37	0	0.943	1.358	0.876352	0.771436	21.76	30.88	95.1	88.6	116.3	95.1	88.6	116.3	4.92647e+08	4.58973e+08	6.02648e+08	4.57811e+08	4.58973e+08	515005624	34	34	36	High	High	High
FALSE	High	Master Protein	P11142	Heat shock cognate 71 kDa protein OS=Homo sapiens OX=9606 GN=HSPA8 PE=1 SV=1	0	TRUE	370.007	61	40	144	33	1	646	70.9	5.52	521.05	40	5	0.976	0.755	0.973796	0.820591	21.62	12.73	105.6	109.8	84.6	105.6	109.8	84.6	2.10374e+09	2.18768e+09	1.68436e+09	1.95498e+09	2.18768e+09	1.43941e+09	40	39	40	High	High	High
FALSE	High	Master Protein	Q9BVA1	Tubulin beta-2B chain OS=Homo sapiens OX=9606 GN=TUBB2B PE=1 SV=1	0	TRUE	367.06	66	26	123	1	1	445	49.9	4.89	483.12	26	0	0.993	0.946	0.988778	0.99825	0	0	102.3	101.6	96.1	102.3	101.6	96.1	9.14901e+06	9084940	8.5899e+06	8502068	9084940	7.34069e+06	1	1	1	High	Peak Found	Peak Found
FALSE	High	Master Protein	Q13885	Tubulin beta-2A chain OS=Homo sapiens OX=9606 GN=TUBB2A PE=1 SV=1	0	TRUE	367.029	66	26	125	1	1	445	49.9	4.89	489.55	26	6	1.069	1.266	0.754767	0.868646	34.84	14.48	92.7	98.3	109	92.7	98.3	109	6.10795e+07	6.478e+07	7.18701e+07	5.67605e+07	6.478e+07	6.14182e+07	7	7	7	High	High	High
FALSE	High	Master Protein	Q04828	Aldo-keto reductase family 1 member C1 OS=Homo sapiens OX=9606 GN=AKR1C1 PE=1 SV=1	0	TRUE	359.483	83	25	134	2	1	323	36.8	7.88	547.3	25	26	1	0.825	0.978848	0.911668	39.13	33	103.9	108.9	87.1	103.9	108.9	87.1	2.85132e+09	2.98934e+09	2.39069e+09	2.6497e+09	2.98934e+09	2.04302e+09	27	28	28	High	High	High
FALSE	High	Master Protein	P00367	Glutamate dehydrogenase 1, mitochondrial OS=Homo sapiens OX=9606 GN=GLUD1 PE=1 SV=2	0	TRUE	353.231	51	30	139	30	1	558	61.4	7.8	499.83	30	0	0.875	1.561	0.512463	0.498208	16.92	18.1	91.2	82.4	126.5	91.2	82.4	126.5	1.90327e+09	1.71953e+09	2.64005e+09	1.76869e+09	1.71953e+09	2.25611e+09	32	31	32	High	High	High	Acetyl [S498]
FALSE	High	Master Protein	P53621	Coatomer subunit alpha OS=Homo sapiens OX=9606 GN=COPA PE=1 SV=2	0	TRUE	341.401	40	40	107	40	1	1224	138.3	7.66	338.48	40	0	1.037	0.558	0.874763	0.265383	23.78	9.11	110.9	122.4	66.6	110.9	122.4	66.6	2.32739e+08	2.56779e+08	1.39812e+08	2.16281e+08	2.56779e+08	1.1948e+08	36	38	36	High	High	High
FALSE	High	Master Protein	P50395	Rab GDP dissociation inhibitor beta OS=Homo sapiens OX=9606 GN=GDI2 PE=1 SV=2	0	TRUE	341.296	73	32	95	23	1	445	50.6	6.47	365.76	32	9	1	0.939	0.978396	0.997857	17.55	27.14	106.2	101.7	92.1	106.2	101.7	92.1	5.3011e+08	5.07639e+08	4.59741e+08	4.92625e+08	5.07639e+08	392881305	29	28	29	High	High	High
FALSE	High	Master Protein	P07814	Bifunctional glutamate/proline--tRNA ligase OS=Homo sapiens OX=9606 GN=EPRS PE=1 SV=5	0	TRUE	337.991	39	43	95	43	1	1512	170.5	7.33	328.61	43	0	0.955	1.056	0.910458	0.995979	19.22	26.26	97.9	104.2	97.9	97.9	104.2	97.9	2.18512e+08	2.32573e+08	2.18491e+08	2.03061e+08	2.32573e+08	1.86716e+08	35	37	37	High	High	High
FALSE	High	Master Protein	P02545	Prelamin-A/C OS=Homo sapiens OX=9606 GN=LMNA PE=1 SV=1	0	TRUE	337.258	58	44	136	42	1	664	74.1	7.02	432.91	44	2	0.869	1.411	0.465515	0.698348	14.52	26.36	98.3	81.3	120.4	98.3	81.3	120.4	8.16166e+08	6.75366e+08	1.00029e+09	7.58454e+08	6.75366e+08	8.54819e+08	41	41	42	High	High	High	Phospho [S390]
FALSE	High	Master Protein	O43707	Alpha-actinin-4 OS=Homo sapiens OX=9606 GN=ACTN4 PE=1 SV=2	0	TRUE	333.118	57	42	120	29	1	911	104.8	5.44	403.47	42	13	1.074	1.284	0.735781	0.846925	26.73	27.55	88.8	96.1	115.1	88.8	96.1	115.1	3.87347e+08	4.19459e+08	5.02147e+08	3.59957e+08	4.19459e+08	4.2912e+08	40	41	41	High	High	High
FALSE	High	Master Protein	P05787	Keratin, type II cytoskeletal 8 OS=Homo sapiens OX=9606 GN=KRT8 PE=1 SV=7	0	TRUE	332.084	72	41	137	37	1	483	53.7	5.59	460.72	41	4	0.895	1.553	0.649625	0.510023	19.37	38.25	89.2	85.7	125.1	89.2	85.7	125.1	2.35531e+09	2.26466e+09	3.30531e+09	2.18876e+09	2.26466e+09	2.82462e+09	40	39	39	High	High	High	Acetyl [S400]
FALSE	High	Master Protein	P13010	X-ray repair cross-complementing protein 5 OS=Homo sapiens OX=9606 GN=XRCC5 PE=1 SV=3	0	TRUE	326.912	52	37	104	36	1	732	82.7	5.81	380.23	37	1	1.012	1.051	0.946406	0.99825	21.13	22.66	98.2	101.1	100.7	98.2	101.1	100.7	4.28208e+08	4.40571e+08	4.38789e+08	3.97929e+08	4.40571e+08	374976482	34	33	34	High	High	High
FALSE	High	Master Protein	P22314	Ubiquitin-like modifier-activating enzyme 1 OS=Homo sapiens OX=9606 GN=UBA1 PE=1 SV=3	0	TRUE	325.326	44	34	104	34	1	1058	117.8	5.76	382.26	34	0	0.945	0.935	0.88398	0.995275	16.05	17.83	103.3	102.2	94.5	103.3	102.2	94.5	3.50613e+08	3.47196e+08	3.20864e+08	3.2582e+08	3.47196e+08	2.74202e+08	28	30	28	High	High	High
FALSE	High	Master Protein	P54886	Delta-1-pyrroline-5-carboxylate synthase OS=Homo sapiens OX=9606 GN=ALDH18A1 PE=1 SV=2	0	TRUE	317.79	48	37	112	37	1	795	87.2	7.12	391.77	37	0	0.981	1.237	0.983501	0.892492	18.2	26.75	99.2	99.2	101.6	99.2	99.2	101.6	5.93944e+08	5.94249e+08	6.08807e+08	5.51945e+08	5.94249e+08	5.20269e+08	33	34	32	High	High	High
FALSE	High	Master Protein	P04075	Fructose-bisphosphate aldolase A OS=Homo sapiens OX=9606 GN=ALDOA PE=1 SV=2	0	TRUE	317.122	81	29	176	25	1	364	39.4	8.09	641.84	29	4	1.06	1.058	0.794867	0.994656	29.65	22.59	90.5	100.5	109	90.5	100.5	109	1.13419e+09	1.25968e+09	1.36579e+09	1.05399e+09	1.25968e+09	1.16716e+09	27	26	28	High	High	High
FALSE	High	Master Protein	P68363	Tubulin alpha-1B chain OS=Homo sapiens OX=9606 GN=TUBA1B PE=1 SV=1	0	TRUE	314.429	63	27	202	3	1	451	50.1	5.06	707.76	27	25	0.987	1.057	0.998599	0.995275	32.04	38.7	100	99.8	100.2	100	99.8	100.2	2.59754e+09	2.59146e+09	2.60146e+09	2.41386e+09	2.59146e+09	2.22314e+09	29	30	29	High	High	High	Acetyl [K304]
FALSE	High	Master Protein	P52895	Aldo-keto reductase family 1 member C2 OS=Homo sapiens OX=9606 GN=AKR1C2 PE=1 SV=3	0	TRUE	312.796	77	22	114	5	1	323	36.7	7.49	434.51	22	0	1.284	0.661	0.0184103	0.576318	57.87	8.14	90.3	128.3	81.4	90.3	128.3	81.4	2.48204e+08	3.52656e+08	2.23897e+08	2.30654e+08	3.52656e+08	1.91336e+08	5	4	4	High	High	High	Acetyl [S162; S166]; Phospho [S162; S166; H170; R171]
FALSE	High	Master Protein	P04350	Tubulin beta-4A chain OS=Homo sapiens OX=9606 GN=TUBB4A PE=1 SV=2	0	TRUE	311.541	54	21	124	2	1	444	49.6	4.88	443.76	21	0	1.335	0.966	0.169212	0.99825	0	0	82.8	110.5	106.7	82.8	110.5	106.7	9.02912e+06	1.20519e+07	1.16438e+07	8.39066e+06	1.20519e+07	9.95048e+06	1	1	1	High	High	High	Acetyl [T136; S138; T143; S145]
FALSE	High	Master Protein	P31939	Bifunctional purine biosynthesis protein PURH OS=Homo sapiens OX=9606 GN=ATIC PE=1 SV=3	0	TRUE	308.176	66	31	89	31	1	592	64.6	6.71	322.23	31	0	1.01	0.956	0.953134	0.99825	27.08	25.42	99.1	104.8	96.1	99.1	104.8	96.1	3.40479e+08	3.60026e+08	3.30115e+08	3.16404e+08	3.60026e+08	2.82107e+08	29	27	28	High	High	High	Acetyl [N-Term]
FALSE	High	Master Protein	P78371	T-complex protein 1 subunit beta OS=Homo sapiens OX=9606 GN=CCT2 PE=1 SV=4	0	TRUE	307.811	72	32	97	32	1	535	57.5	6.46	342.73	32	0	0.981	1.048	0.983501	0.99825	37	34.19	95.2	101.3	103.5	95.2	101.3	103.5	3.72358e+08	3.96277e+08	4.04769e+08	3.46028e+08	3.96277e+08	3.45904e+08	28	29	29	High	High	High
FALSE	High	Master Protein	P16435	NADPH--cytochrome P450 reductase OS=Homo sapiens OX=9606 GN=POR PE=1 SV=2	0	TRUE	307.047	47	27	92	27	1	677	76.6	5.58	350.28	27	0	1.026	1.015	0.90635	0.99825	19.35	25.4	97.2	101.5	101.3	97.2	101.5	101.3	3.53403e+08	3.69073e+08	3.68523e+08	3.28414e+08	3.69073e+08	3.1493e+08	26	25	26	High	High	High
FALSE	High	Master Protein	P00558	Phosphoglycerate kinase 1 OS=Homo sapiens OX=9606 GN=PGK1 PE=1 SV=3	0	TRUE	303.267	76	32	98	32	1	417	44.6	8.1	363.65	32	0	0.946	1.112	0.889995	0.973707	20.08	16.74	95.8	95.2	109	95.8	95.2	109	7.85429e+08	7.80624e+08	8.93247e+08	7.29891e+08	7.80624e+08	7.63344e+08	30	30	31	High	High	High
FALSE	High	Master Protein	Q9BQE3	Tubulin alpha-1C chain OS=Homo sapiens OX=9606 GN=TUBA1C PE=1 SV=1	0	TRUE	303.086	63	27	174	3	1	449	49.9	5.1	616.11	27	0	1.164	0.805	0.265416	0.901359	2.2	4.48	86.3	118.1	95.6	86.3	118.1	95.6	9.14618e+07	1.25143e+08	1.01356e+08	8.49944e+07	1.25143e+08	8.66164e+07	3	3	3	High	High	High
FALSE	High	Master Protein	P49588	Alanine--tRNA ligase, cytoplasmic OS=Homo sapiens OX=9606 GN=AARS PE=1 SV=2	0	TRUE	300.583	50	35	95	35	1	968	106.7	5.53	346.62	35	0	0.95	0.803	0.901202	0.897667	29.15	12.73	109.6	105.4	85	109.6	105.4	85	1.9298e+08	1.85643e+08	1.49679e+08	1.79334e+08	1.85643e+08	1.27912e+08	32	32	32	High	High	High	Acetyl [N-Term]
FALSE	High	Master Protein	P0DMV9	Heat shock 70 kDa protein 1B OS=Homo sapiens OX=9606 GN=HSPA1B PE=1 SV=1	0	TRUE	295.287	53	30	105	22	1	641	70	5.66	381.97	30	4	0.924	0.985	0.805366	0.99825	17.54	24.06	105.9	99.9	94.2	105.9	99.9	94.2	4.22023e+08	3.98117e+08	3.7561e+08	3.92181e+08	3.98117e+08	3.20986e+08	25	25	25	High	High	High	Acetyl [S106]
FALSE	High	Master Protein	P12956	X-ray repair cross-complementing protein 6 OS=Homo sapiens OX=9606 GN=XRCC6 PE=1 SV=2	0	TRUE	293.341	58	36	106	36	1	609	69.8	6.64	369.75	36	0	1.027	1.098	0.904459	0.977576	32.03	30.61	102	99.9	98.1	102	99.9	98.1	4.15056e+08	4.06538e+08	3.99133e+08	385706978	4.06538e+08	3.41088e+08	30	31	31	High	High	High
FALSE	High	Master Protein	Q9NYU2	UDP-glucose:glycoprotein glucosyltransferase 1 OS=Homo sapiens OX=9606 GN=UGGT1 PE=1 SV=3	0	TRUE	293.238	34	39	92	39	1	1555	177.1	5.63	309.98	39	0	0.954	1.356	0.906619	0.774531	34.39	21.59	86.2	89.4	124.4	86.2	89.4	124.4	1.58758e+08	1.64591e+08	2.29113e+08	1.47532e+08	1.64591e+08	1.95793e+08	34	34	37	High	High	High
FALSE	High	Master Protein	Q9HC35	Echinoderm microtubule-associated protein-like 4 OS=Homo sapiens OX=9606 GN=EML4 PE=1 SV=3	0	TRUE	291.575	42	36	94	36	1	981	108.8	6.4	294.13	36	0	0.969	1.007	0.95387	0.99825	25.89	39.02	100.7	99.8	99.4	100.7	99.8	99.4	2.82088e+08	2.79474e+08	2.78407e+08	2.62141e+08	2.79474e+08	2.37919e+08	33	34	33	High	High	High	Phospho [D539]
FALSE	High	Master Protein	Q92616	eIF-2-alpha kinase activator GCN1 OS=Homo sapiens OX=9606 GN=GCN1 PE=1 SV=6	0	TRUE	289.288	23	45	111	45	1	2671	292.6	7.47	349.9	45	0	1	0.867	0.978848	0.960806	21.28	22.01	99.8	107.5	92.7	99.8	107.5	92.7	1.13011e+08	1.21817e+08	1.04978e+08	1.0502e+08	1.21817e+08	8.97113e+07	37	39	39	High	High	High
FALSE	High	Master Protein	P04844	Dolichyl-diphosphooligosaccharide--protein glycosyltransferase subunit 2 OS=Homo sapiens OX=9606 GN=RPN2 PE=1 SV=3	0	TRUE	287.614	48	22	74	22	1	631	69.2	5.69	361.39	22	0	0.92	1.049	0.779117	0.99825	22.53	20.47	106.9	96.4	96.7	106.9	96.4	96.7	2.668e+08	2.40479e+08	2.41196e+08	2.47934e+08	2.40479e+08	2.0612e+08	20	20	22	High	High	High	Acetyl [S54; S59; S60]; Phospho [D67]
FALSE	High	Master Protein	P00352	Retinal dehydrogenase 1 OS=Homo sapiens OX=9606 GN=ALDH1A1 PE=1 SV=2	0	TRUE	285.455	69	28	92	26	1	501	54.8	6.73	344.78	28	2	0.934	1.169	0.84855	0.936648	25.25	34.56	104.9	95.2	99.9	104.9	95.2	99.9	8.65728e+08	7.85639e+08	8.25005e+08	8.04511e+08	7.85639e+08	7.05026e+08	28	27	27	High	High	High
FALSE	High	Master Protein	P49411	Elongation factor Tu, mitochondrial OS=Homo sapiens OX=9606 GN=TUFM PE=1 SV=2	0	TRUE	285.226	62	23	97	23	1	452	49.5	7.61	372.23	23	0	0.954	1.292	0.906619	0.839954	12.83	23.37	92.1	91.1	116.8	92.1	91.1	116.8	5.86925e+08	5.80032e+08	7.44062e+08	5.45423e+08	5.80032e+08	6.35854e+08	22	22	22	High	High	High
FALSE	High	Master Protein	P27797	Calreticulin OS=Homo sapiens OX=9606 GN=CALR PE=1 SV=1	0	TRUE	280.379	73	22	107	22	1	417	48.1	4.44	381.3	22	0	0.932	1.413	0.84799	0.698348	32.73	49.76	96.5	91	112.5	96.5	91	112.5	1.06984e+09	1.0095e+09	1.24782e+09	9.94191e+08	1.0095e+09	1.06635e+09	21	20	21	High	High	High	Acetyl [S116; T120; S126]
FALSE	High	Master Protein	P11216	Glycogen phosphorylase, brain form OS=Homo sapiens OX=9606 GN=PYGB PE=1 SV=5	0	TRUE	278.766	47	36	80	30	1	843	96.6	6.86	275.01	36	6	1.144	1.071	0.357606	0.989048	20.83	19.68	86.5	101.1	112.4	86.5	101.1	112.4	1.71377e+08	2.00371e+08	2.2262e+08	1.59259e+08	2.00371e+08	1.90245e+08	31	34	33	High	High	High
FALSE	High	Master Protein	Q9BWD1	Acetyl-CoA acetyltransferase, cytosolic OS=Homo sapiens OX=9606 GN=ACAT2 PE=1 SV=2	0	TRUE	276.618	62	16	65	16	1	397	41.3	6.92	320.74	16	0	1.032	0.765	0.890713	0.839954	26.4	13.68	101.6	106.7	91.6	101.6	106.7	91.6	1.72478e+08	1.81159e+08	1.55475e+08	1.60282e+08	1.81159e+08	1.32864e+08	15	14	15	High	High	High	Acetyl [N-Term]
FALSE	High	Master Protein	P19338	Nucleolin OS=Homo sapiens OX=9606 GN=NCL PE=1 SV=3	0	TRUE	275.769	35	29	108	29	1	710	76.6	4.7	375.24	29	0	1.059	0.751	0.795935	0.820591	31.7	17.98	109.6	110.6	79.7	109.6	110.6	79.7	7.26242e+08	7.32735e+08	5.28127e+08	674888600	7.32735e+08	4.51322e+08	26	26	27	High	High	High
FALSE	High	Master Protein	P12814	Alpha-actinin-1 OS=Homo sapiens OX=9606 GN=ACTN1 PE=1 SV=2	0	TRUE	273.449	58	38	98	25	1	892	103	5.41	341.23	38	0	0.981	1.261	0.983262	0.876136	39.56	24.94	88.2	92.4	119.4	88.2	92.4	119.4	1.04763e+08	109738408	1.4178e+08	9.73554e+07	109738408	1.21161e+08	22	22	23	High	High	High
FALSE	High	Master Protein	P05783	Keratin, type I cytoskeletal 18 OS=Homo sapiens OX=9606 GN=KRT18 PE=1 SV=2	0	TRUE	263.973	51	21	73	20	1	430	48	5.45	259.28	21	0	1.011	1.464	0.948029	0.629282	28.34	28.82	87.6	89.1	123.3	87.6	89.1	123.3	7.73745e+08	7.8717e+08	1.0895e+09	719032334	7.8717e+08	931057348	22	21	22	High	High	High	Acetyl [S60; T65; T83]
FALSE	High	Master Protein	Q07065	Cytoskeleton-associated protein 4 OS=Homo sapiens OX=9606 GN=CKAP4 PE=1 SV=2	0	TRUE	263.021	59	31	95	31	1	602	66	5.92	330.83	31	0	0.838	1.412	0.256476	0.698348	17.28	30.31	95.6	83.2	121.3	95.6	83.2	121.3	2.8109e+08	2.44687e+08	3.56731e+08	2.61214e+08	2.44687e+08	3.04853e+08	30	30	30	High	High	High
FALSE	High	Master Protein	P00338	L-lactate dehydrogenase A chain OS=Homo sapiens OX=9606 GN=LDHA PE=1 SV=2	0	TRUE	262.525	70	24	93	24	1	332	36.7	8.27	328.17	24	0	0.955	0.916	0.910458	0.984814	26.69	25.23	105.5	101.3	93.2	105.5	101.3	93.2	1.76037e+09	1.69044e+09	1.5541e+09	1.63589e+09	1.69044e+09	1.32809e+09	23	24	23	High	High	High
FALSE	High	Master Protein	O00410	Importin-5 OS=Homo sapiens OX=9606 GN=IPO5 PE=1 SV=4	0	TRUE	260.276	39	30	79	30	1	1097	123.6	4.94	284.85	30	0	0.901	0.919	0.688707	0.985559	17.85	23.73	109.7	100.4	89.8	109.7	100.4	89.8	2.12867e+08	1.94862e+08	1.74313e+08	1.97815e+08	1.94862e+08	1.48963e+08	29	29	28	High	High	High
FALSE	High	Master Protein	P34932	Heat shock 70 kDa protein 4 OS=Homo sapiens OX=9606 GN=HSPA4 PE=1 SV=4	0	TRUE	257.862	50	33	79	30	1	840	94.3	5.19	286.87	33	3	0.915	1.093	0.75821	0.981451	12.7	25.28	102.8	97.3	99.9	102.8	97.3	99.9	2.8141e+08	2.6625e+08	2.73467e+08	2.61511e+08	2.6625e+08	2.33697e+08	31	32	33	High	High	High
FALSE	High	Master Protein	P18669	Phosphoglycerate mutase 1 OS=Homo sapiens OX=9606 GN=PGAM1 PE=1 SV=2	0	TRUE	256.753	63	18	81	18	1	254	28.8	7.18	327.32	18	0	0.944	1.102	0.878244	0.976441	19.3	19.05	100.3	102.2	97.5	100.3	102.2	97.5	8.5484e+08	8.71192e+08	8.31249e+08	7.94393e+08	8.71192e+08	7.10362e+08	16	16	17	High	High	High
FALSE	High	Master Protein	Q13509	Tubulin beta-3 chain OS=Homo sapiens OX=9606 GN=TUBB3 PE=1 SV=2	0	TRUE	256.661	52	21	97	6	1	450	50.4	4.93	355.06	21	2	1.003	0.708	0.971447	0.718336	32.6	16.03	106.1	109.9	84	106.1	109.9	84	1.32008e+08	1.36745e+08	1.04492e+08	1.22673e+08	1.36745e+08	8.92957e+07	7	7	7	High	High	High
FALSE	High	Master Protein	Q99832	T-complex protein 1 subunit eta OS=Homo sapiens OX=9606 GN=CCT7 PE=1 SV=2	0	TRUE	255.906	58	25	77	25	1	543	59.3	7.65	310	25	0	0.975	1.017	0.971447	0.99825	19.92	20.11	100.3	99.3	100.3	100.3	99.3	100.3	2.94773e+08	2.91786e+08	2.94793e+08	2.73929e+08	2.91786e+08	2.51922e+08	24	24	24	High	High	High	Acetyl [N-Term]
FALSE	High	Master Protein	P24752	Acetyl-CoA acetyltransferase, mitochondrial OS=Homo sapiens OX=9606 GN=ACAT1 PE=1 SV=1	0	TRUE	254.465	65	25	79	25	1	427	45.2	8.85	286.89	25	0	0.934	1.337	0.84855	0.804116	22.61	33.79	92.5	90.8	116.7	92.5	90.8	116.7	2.89176e+08	2.83941e+08	3.64992e+08	2.68728e+08	2.83941e+08	3.11912e+08	21	20	23	High	High	High
FALSE	High	Master Protein	P26640	Valine--tRNA ligase OS=Homo sapiens OX=9606 GN=VARS PE=1 SV=4	0	TRUE	248.453	40	36	90	36	1	1264	140.4	7.59	279.4	36	0	0.964	0.837	0.940666	0.928023	19.27	25.68	108.2	104.3	87.5	108.2	104.3	87.5	1.48097e+08	1.42805e+08	1.19879e+08	1.37625e+08	1.42805e+08	1.02445e+08	33	33	31	High	High	High
FALSE	High	Master Protein	P49368	T-complex protein 1 subunit gamma OS=Homo sapiens OX=9606 GN=CCT3 PE=1 SV=4	0	TRUE	248.033	63	28	87	28	1	545	60.5	6.49	282.4	28	0	1.005	0.917	0.971042	0.984814	11.77	15.6	102.3	103.6	94.1	102.3	103.6	94.1	4.32964e+08	4.3822e+08	3.97936e+08	4.02349e+08	4.3822e+08	3.40065e+08	27	27	27	High	High	High	Acetyl [N-Term]
FALSE	High	Master Protein	P22102	Trifunctional purine biosynthetic protein adenosine-3 OS=Homo sapiens OX=9606 GN=GART PE=1 SV=1	0	TRUE	246.913	33	23	59	23	1	1010	107.7	6.7	236.36	23	0	1.009	1.024	0.95318	0.99825	19.11	42.67	104	102.8	93.2	104	102.8	93.2	1.14922e+08	1.13606e+08	1.02929e+08	1.06795e+08	1.13606e+08	8.79605e+07	20	20	20	High	High	High
FALSE	High	Master Protein	P05023	Sodium/potassium-transporting ATPase subunit alpha-1 OS=Homo sapiens OX=9606 GN=ATP1A1 PE=1 SV=1	0	TRUE	246.631	36	31	79	31	1	1023	112.8	5.49	274.18	31	0	1.003	0.888	0.971447	0.973707	20.72	15.84	105.9	102.7	91.3	105.9	102.7	91.3	2.94879e+08	2.86029e+08	2.54231e+08	2.74028e+08	2.86029e+08	2.17259e+08	24	24	25	High	High	High
FALSE	High	Master Protein	Q15084	Protein disulfide-isomerase A6 OS=Homo sapiens OX=9606 GN=PDIA6 PE=1 SV=1	0	TRUE	245.882	46	19	80	19	1	440	48.1	5.08	288.98	19	0	0.926	1.729	0.816849	0.300522	32.88	30.49	89.6	80.8	129.6	89.6	80.8	129.6	4.85265e+08	4.37887e+08	7.02109e+08	4.50951e+08	4.37887e+08	6.00002e+08	18	18	18	High	High	High
FALSE	High	Master Protein	P50990	T-complex protein 1 subunit theta OS=Homo sapiens OX=9606 GN=CCT8 PE=1 SV=4	0	TRUE	245.751	62	31	80	31	1	548	59.6	5.6	262.17	31	0	0.964	0.971	0.940859	0.99825	24.54	16.07	100.1	99.3	100.5	100.1	99.3	100.5	3.96401e+08	3.93259e+08	3.9789e+08	3.6837e+08	3.93259e+08	3.40025e+08	29	29	30	High	High	High
FALSE	High	Master Protein	O75083	WD repeat-containing protein 1 OS=Homo sapiens OX=9606 GN=WDR1 PE=1 SV=4	0	TRUE	245.099	56	22	69	22	1	606	66.2	6.65	247.44	22	0	0.953	1.052	0.906619	0.99825	22.4	36.32	102.9	102.3	94.9	102.9	102.3	94.9	2.32344e+08	2.30967e+08	2.14219e+08	2.15914e+08	2.30967e+08	1.83065e+08	21	20	20	High	High	High
FALSE	High	Master Protein	O00151	PDZ and LIM domain protein 1 OS=Homo sapiens OX=9606 GN=PDLIM1 PE=1 SV=4	0	TRUE	243.124	79	19	68	19	1	329	36	7.02	301.48	19	0	0.885	0.978	0.584513	0.99825	6.54	27.68	110.4	97.6	92	110.4	97.6	92	2.83804e+08	2.50807e+08	2.36398e+08	2.63736e+08	2.50807e+08	2.02019e+08	19	19	19	High	High	High
FALSE	High	Master Protein	Q06830	Peroxiredoxin-1 OS=Homo sapiens OX=9606 GN=PRDX1 PE=1 SV=1	0	TRUE	241.965	76	21	92	17	1	199	22.1	8.13	323.16	21	4	1.06	0.974	0.794867	0.99825	16.89	19.05	99.2	101.2	99.7	99.2	101.2	99.7	2.191e+09	2.23503e+09	2.20282e+09	2036073154	2.23503e+09	1.88246e+09	21	21	21	High	High	High
FALSE	High	Master Protein	P53396	ATP-citrate synthase OS=Homo sapiens OX=9606 GN=ACLY PE=1 SV=3	0	TRUE	241.422	39	39	100	39	1	1101	120.8	7.33	309.62	39	0	1.06	0.91	0.794867	0.984814	21.37	18.51	101.6	106.1	92.3	101.6	106.1	92.3	4.12049e+08	4.30293e+08	3.74254e+08	3.82913e+08	4.30293e+08	3.19827e+08	37	37	37	High	High	High
FALSE	High	Master Protein	P11498	Pyruvate carboxylase, mitochondrial OS=Homo sapiens OX=9606 GN=PC PE=1 SV=2	0	TRUE	238.066	39	34	89	34	1	1178	129.6	6.84	268.43	34	0	1.032	1.164	0.89242	0.939662	25.53	24.53	86.3	93.9	119.8	86.3	93.9	119.8	1.64425e+08	1.78774e+08	2.28167e+08	1.52798e+08	1.78774e+08	1.94985e+08	29	30	31	High	High	High
FALSE	High	Master Protein	Q06210	Glutamine--fructose-6-phosphate aminotransferase [isomerizing] 1 OS=Homo sapiens OX=9606 GN=GFPT1 PE=1 SV=3	0	TRUE	237.478	52	32	88	32	1	699	78.8	7.11	317.73	32	0	0.908	1.032	0.726769	0.99825	22.04	22.37	100.2	99.3	100.5	100.2	99.3	100.5	2.33055e+08	2.30897e+08	2.33671e+08	2.16575e+08	2.30897e+08	1.99688e+08	28	29	30	High	High	High
FALSE	High	Master Protein	Q7KZF4	Staphylococcal nuclease domain-containing protein 1 OS=Homo sapiens OX=9606 GN=SND1 PE=1 SV=1	0	TRUE	233.213	47	33	66	33	1	910	101.9	7.17	219.6	33	0	0.978	0.856	0.981952	0.947653	17.29	16.48	111.5	105	83.5	111.5	105	83.5	2.40299e+08	2.26382e+08	1.79858e+08	2.23308e+08	2.26382e+08	1.53701e+08	28	28	25	High	High	High
FALSE	High	Master Protein	O75874	Isocitrate dehydrogenase [NADP] cytoplasmic OS=Homo sapiens OX=9606 GN=IDH1 PE=1 SV=2	0	TRUE	230.388	71	27	107	25	1	414	46.6	7.01	315.97	27	2	1.019	0.914	0.924193	0.984814	26.6	20.67	102.4	109.2	88.4	102.4	109.2	88.4	9.27629e+08	9.89495e+08	8.0051e+08	8.62035e+08	9.89495e+08	6.84093e+08	26	26	25	High	High	High	Acetyl [S278; S280; S287; T292]
FALSE	High	Master Protein	O60664	Perilipin-3 OS=Homo sapiens OX=9606 GN=PLIN3 PE=1 SV=3	0	TRUE	229.58	63	18	59	18	1	434	47	5.44	254.35	18	0	1.009	1.192	0.953468	0.914971	16.67	27.94	103.2	95.9	100.9	103.2	95.9	100.9	2.26969e+08	2.10974e+08	2.21819e+08	2.10919e+08	2.10974e+08	1.89561e+08	17	18	18	High	High	High
FALSE	High	Master Protein	P50991	T-complex protein 1 subunit delta OS=Homo sapiens OX=9606 GN=CCT4 PE=1 SV=4	0	TRUE	228.542	60	28	77	27	1	539	57.9	7.83	286.9	28	1	0.913	1.093	0.75079	0.981451	17.69	39.41	102.8	100.5	96.8	102.8	100.5	96.8	3.96482e+08	3.87591e+08	3.73294e+08	3.68446e+08	3.87591e+08	3.19007e+08	28	28	28	High	High	High
FALSE	High	Master Protein	P68032	Actin, alpha cardiac muscle 1 OS=Homo sapiens OX=9606 GN=ACTC1 PE=1 SV=1	0	TRUE	228.481	68	24	108	9	1	377	42	5.39	328.49	24	0	0.844	0.807	0.292798	0.90141	5.09	19.36	104.7	91.2	104.2	104.7	91.2	104.2	1.93442e+08	1.68507e+08	1.92529e+08	1.79764e+08	1.68507e+08	1.6453e+08	4	4	4	High	High	High	Acetyl [T262; T279]
FALSE	High	Master Protein	P06748	Nucleophosmin OS=Homo sapiens OX=9606 GN=NPM1 PE=1 SV=2	0	TRUE	227.154	44	12	66	12	1	294	32.6	4.78	244.67	12	0	1.067	0.852	0.765836	0.942698	36.04	29.4	103.2	109.3	87.5	103.2	109.3	87.5	4.86566e+08	5.15272e+08	4.12816e+08	4.5216e+08	5.15272e+08	3.52781e+08	15	14	12	High	High	High	Acetyl [N-Term]; Phospho [D3; S4; D6]
FALSE	High	Master Protein	P63244	Receptor of activated protein C kinase 1 OS=Homo sapiens OX=9606 GN=RACK1 PE=1 SV=3	0	TRUE	226.632	76	18	68	18	1	317	35.1	7.69	276.66	18	0	0.914	0.846	0.754767	0.936648	28.33	25.88	105.5	110.3	84.1	105.5	110.3	84.1	4.52081e+08	4.72689e+08	3.60502e+08	4.20114e+08	4.72689e+08	3.08075e+08	14	17	16	High	High	High
FALSE	High	Master Protein	Q14697	Neutral alpha-glucosidase AB OS=Homo sapiens OX=9606 GN=GANAB PE=1 SV=3	0	TRUE	224.33	35	27	81	27	1	944	106.8	6.14	267.28	27	0	1.013	1.33	0.943007	0.808423	10.42	14.05	90.5	91.3	118.2	90.5	91.3	118.2	3.0408e+08	3.06632e+08	3.97077e+08	2.82578e+08	3.06632e+08	3.39331e+08	23	24	24	High	High	High
FALSE	High	Master Protein	P27816	Microtubule-associated protein 4 OS=Homo sapiens OX=9606 GN=MAP4 PE=1 SV=3	0	TRUE	222.052	40	32	84	32	1	1152	120.9	5.43	277.18	32	0	0.798	0.982	0.0811543	0.99825	17.86	24.65	113.4	96	90.7	113.4	96	90.7	1.8816e+08	1.59338e+08	1.50473e+08	1.74855e+08	1.59338e+08	1.2859e+08	30	28	30	High	High	High	Phospho [S280]
FALSE	High	Master Protein	P48643	T-complex protein 1 subunit epsilon OS=Homo sapiens OX=9606 GN=CCT5 PE=1 SV=1	0	TRUE	218.589	61	25	80	24	1	541	59.6	5.66	289.43	25	0	0.909	1.091	0.731013	0.984276	13.22	16.08	100.5	96.5	103	100.5	96.5	103	2.5944e+08	2.48915e+08	2.65795e+08	2.41095e+08	2.48915e+08	2.27141e+08	22	22	22	High	High	High
FALSE	High	Master Protein	P30837	Aldehyde dehydrogenase X, mitochondrial OS=Homo sapiens OX=9606 GN=ALDH1B1 PE=1 SV=3	0	TRUE	218.182	47	21	69	20	1	517	57.2	6.8	258.47	21	0	0.951	1.712	0.902487	0.314039	16.8	29.7	89.2	84	126.8	89.2	84	126.8	2.52195e+08	2.37398e+08	3.58612e+08	2.34362e+08	2.37398e+08	3.0646e+08	19	18	19	High	High	High
FALSE	High	Master Protein	P21964	Catechol O-methyltransferase OS=Homo sapiens OX=9606 GN=COMT PE=1 SV=2	0	TRUE	215.977	68	18	56	18	1	271	30	5.47	245.09	18	0	1.266	0.885	0.0297668	0.973707	54.49	41.26	84.4	111.1	104.4	84.4	111.1	104.4	8.92604e+07	1.17495e+08	1.10417e+08	8.29487e+07	1.17495e+08	94359415	14	17	17	High	High	High
FALSE	High	Master Protein	Q16658	Fascin OS=Homo sapiens OX=9606 GN=FSCN1 PE=1 SV=3	0	TRUE	215.615	66	29	93	29	1	493	54.5	7.24	300.59	29	0	1.035	0.844	0.877812	0.936501	21.31	20.99	104.8	106.8	88.4	104.8	106.8	88.4	7.49663e+08	7.63302e+08	6.32103e+08	6.96653e+08	7.63302e+08	5.40178e+08	25	25	25	High	High	High
FALSE	High	Master Protein	P60174	Triosephosphate isomerase OS=Homo sapiens OX=9606 GN=TPI1 PE=1 SV=3	0	TRUE	215.441	79	19	78	19	1	286	30.8	5.92	291.08	19	0	1.022	1.124	0.912708	0.973707	18.9	25.11	95.9	96.3	107.8	95.9	96.3	107.8	5.4651e+08	548654787	6.14472e+08	5.07866e+08	548654787	5.25111e+08	19	19	19	High	High	High
FALSE	High	Master Protein	Q3LXA3	Triokinase/FMN cyclase OS=Homo sapiens OX=9606 GN=TKFC PE=1 SV=2	0	TRUE	212.895	49	20	62	20	1	575	58.9	7.49	228.5	20	0	0.897	1.007	0.662523	0.99825	6.67	22.74	104.8	100.1	95.2	104.8	100.1	95.2	1.9032e+08	1.81743e+08	1.72892e+08	1.76863e+08	1.81743e+08	1.47749e+08	18	19	19	High	High	High
FALSE	High	Master Protein	P40227	T-complex protein 1 subunit zeta OS=Homo sapiens OX=9606 GN=CCT6A PE=1 SV=3	0	TRUE	210.54	47	18	71	18	1	531	58	6.68	258.13	18	0	0.965	1.021	0.942248	0.99825	16.2	17.61	101.3	99.1	99.6	101.3	99.1	99.6	2.79759e+08	2.73593e+08	2.75145e+08	2.59977e+08	2.73593e+08	2.35131e+08	18	17	18	High	High	High
FALSE	High	Master Protein	P80404	4-aminobutyrate aminotransferase, mitochondrial OS=Homo sapiens OX=9606 GN=ABAT PE=1 SV=3	0	TRUE	209.734	58	24	66	24	1	500	56.4	7.96	233.73	24	0	0.956	1.316	0.913318	0.820591	31.18	26.16	97.3	92.3	110.4	97.3	92.3	110.4	1.43453e+08	1.35989e+08	1.62656e+08	1.33309e+08	1.35989e+08	1.39001e+08	21	21	21	High	High	High
FALSE	High	Master Protein	P33176	Kinesin-1 heavy chain OS=Homo sapiens OX=9606 GN=KIF5B PE=1 SV=1	0	TRUE	208.385	42	30	61	30	1	963	109.6	6.51	223.11	30	0	1.002	0.843	0.972052	0.935668	18.59	20.08	110.8	105.3	83.9	110.8	105.3	83.9	1.17919e+08	1.12053e+08	8.93145e+07	1.0958e+08	1.12053e+08	7.63257e+07	26	25	26	High	High	High
FALSE	High	Master Protein	P04843	Dolichyl-diphosphooligosaccharide--protein glycosyltransferase subunit 1 OS=Homo sapiens OX=9606 GN=RPN1 PE=1 SV=1	0	TRUE	207.57	46	23	75	23	1	607	68.5	6.38	270.74	23	0	0.975	1.279	0.972052	0.85262	36.92	38.22	93.5	90.6	115.9	93.5	90.6	115.9	2.74427e+08	2.65839e+08	3.40104e+08	2.55022e+08	2.65839e+08	2.90643e+08	22	21	23	High	High	High
FALSE	High	Master Protein	P50454	Serpin H1 OS=Homo sapiens OX=9606 GN=SERPINH1 PE=1 SV=2	0	TRUE	207.429	50	19	62	19	1	418	46.4	8.69	282.16	19	0	0.938	0.967	0.858182	0.99825	22.91	21.39	103.1	98.4	98.6	103.1	98.4	98.6	2.65953e+08	2.5377e+08	2.5433e+08	2.47147e+08	2.5377e+08	2.17343e+08	16	18	18	High	High	High
FALSE	High	Master Protein	P25705	ATP synthase subunit alpha, mitochondrial OS=Homo sapiens OX=9606 GN=ATP5F1A PE=1 SV=1	0	TRUE	206.564	47	23	97	23	1	553	59.7	9.13	343.44	23	0	0.998	1.349	0.983044	0.784877	20.18	18.06	91.6	91.1	117.3	91.6	91.1	117.3	8.59267e+08	8.54321e+08	1.09982e+09	7.98507e+08	8.54321e+08	9.39877e+08	22	23	23	High	High	High
FALSE	High	Master Protein	P17987	T-complex protein 1 subunit alpha OS=Homo sapiens OX=9606 GN=TCP1 PE=1 SV=1	0	TRUE	205.848	59	23	66	23	1	556	60.3	6.11	234.12	23	0	0.937	1.051	0.854268	0.99825	25.85	34.68	105.1	101.8	93	105.1	101.8	93	3.07954e+08	2.98329e+08	2.72536e+08	2.86178e+08	2.98329e+08	2.32902e+08	23	23	22	High	High	High	Acetyl [N-Term]
FALSE	High	Master Protein	Q14974	Importin subunit beta-1 OS=Homo sapiens OX=9606 GN=KPNB1 PE=1 SV=2	0	TRUE	205.744	31	21	61	21	1	876	97.1	4.78	233.69	21	0	0.979	0.941	0.983044	0.99825	41.67	26.65	102	100.8	97.2	102	100.8	97.2	1.66086e+08	1.64046e+08	1.5828e+08	1.54342e+08	1.64046e+08	1.35261e+08	21	19	21	High	High	High	Acetyl [N-Term]
FALSE	High	Master Protein	Q09666	Neuroblast differentiation-associated protein AHNAK OS=Homo sapiens OX=9606 GN=AHNAK PE=1 SV=2	0	TRUE	205.349	23	42	78	42	1	5890	628.7	6.15	180.38	42	0	1.001	1.047	0.973796	0.99825	31.73	27.57	108.3	97.4	94.3	108.3	97.4	94.3	9.78306e+07	8.80333e+07	8.52478e+07	9.09128e+07	8.80333e+07	7.28503e+07	30	29	29	High	High	High	Acetyl [S5318; S5321]; Acetyl [N-Term]
FALSE	High	Master Protein	P08758	Annexin A5 OS=Homo sapiens OX=9606 GN=ANXA5 PE=1 SV=2	0	TRUE	204.983	65	22	76	21	1	320	35.9	5.05	253.95	22	1	0.948	1.396	0.89242	0.718336	28.91	39.88	84.7	90	125.3	84.7	90	125.3	3.50839e+08	3.72965e+08	5.19109e+08	3.26031e+08	3.72965e+08	4.43616e+08	20	20	21	High	High	High
FALSE	High	Master Protein	P05091	Aldehyde dehydrogenase, mitochondrial OS=Homo sapiens OX=9606 GN=ALDH2 PE=1 SV=2	0	TRUE	203.493	55	25	64	23	1	517	56.3	7.05	230.92	25	0	0.923	1.222	0.800921	0.904086	19.87	24.11	95	96.1	108.8	95	96.1	108.8	2.43946e+08	2.46858e+08	2.79463e+08	2.26696e+08	2.46858e+08	2.38821e+08	21	21	21	High	High	High
FALSE	High	Master Protein	P06744	Glucose-6-phosphate isomerase OS=Homo sapiens OX=9606 GN=GPI PE=1 SV=4	0	TRUE	202.224	52	23	85	23	1	558	63.1	8.32	294.84	23	0	1.023	0.961	0.910458	0.99825	19.93	34.12	97.4	107.3	95.3	97.4	107.3	95.3	5.19495e+08	5.72142e+08	5.07964e+08	4.82761e+08	5.72142e+08	4.34091e+08	22	23	22	High	High	High
FALSE	High	Master Protein	P13489	Ribonuclease inhibitor OS=Homo sapiens OX=9606 GN=RNH1 PE=1 SV=2	0	TRUE	201.662	58	18	50	18	1	461	49.9	4.82	216.02	18	0	0.983	0.961	0.98916	0.99825	25.89	33.1	94.4	102.5	103.1	94.4	102.5	103.1	1.06358e+08	1.15488e+08	1.16195e+08	9.88376e+07	1.15488e+08	99296994	15	17	16	High	High	High
FALSE	High	Master Protein	Q6P2Q9	Pre-mRNA-processing-splicing factor 8 OS=Homo sapiens OX=9606 GN=PRPF8 PE=1 SV=2	0	TRUE	201.145	19	33	74	33	1	2335	273.4	8.84	217.01	33	0	0.917	0.888	0.7712	0.973707	16.2	20.22	108.7	112.6	78.7	108.7	112.6	78.7	7.73148e+07	8.00386e+07	5.59818e+07	7.18478e+07	8.00386e+07	4.78404e+07	28	29	27	High	High	High
FALSE	High	Master Protein	P67936	Tropomyosin alpha-4 chain OS=Homo sapiens OX=9606 GN=TPM4 PE=1 SV=3	0	TRUE	199.349	71	24	71	15	1	248	28.5	4.69	238.62	24	9	0.856	1.228	0.375327	0.901165	21.35	36.05	105.2	88	106.8	105.2	88	106.8	2.45607e+08	2.05298e+08	2.49326e+08	2.2824e+08	2.05298e+08	2.13067e+08	24	23	24	High	High	High
FALSE	High	Master Protein	P26599	Polypyrimidine tract-binding protein 1 OS=Homo sapiens OX=9606 GN=PTBP1 PE=1 SV=1	0	TRUE	199.338	53	18	53	16	1	531	57.2	9.17	213.73	18	2	1.096	0.821	0.632912	0.909403	16.03	16.49	103.2	111.6	85.2	103.2	111.6	85.2	2.17109e+08	2.34857e+08	1.79316e+08	2.01757e+08	2.34857e+08	1.53238e+08	18	18	18	High	High	High	Acetyl [N-Term]
FALSE	High	Master Protein	Q13200	26S proteasome non-ATPase regulatory subunit 2 OS=Homo sapiens OX=9606 GN=PSMD2 PE=1 SV=3	0	TRUE	198.593	41	24	59	24	1	908	100.1	5.2	194.05	24	0	1.024	0.975	0.910458	0.99825	17.32	18.38	99.4	104.4	96.2	99.4	104.4	96.2	8.69113e+07	9.13307e+07	8.41598e+07	8.07656e+07	9.13307e+07	7.19206e+07	18	20	19	High	High	High
FALSE	High	Master Protein	P28838	Cytosol aminopeptidase OS=Homo sapiens OX=9606 GN=LAP3 PE=1 SV=3	0	TRUE	198.135	55	20	62	20	1	519	56.1	7.93	240.86	20	0	1.038	1.158	0.872153	0.94502	22.25	9.04	90.8	96.1	113.1	90.8	96.1	113.1	2.13803e+08	2.26203e+08	2.66419e+08	1.98685e+08	2.26203e+08	2.27674e+08	21	21	21	High	High	High
FALSE	High	Master Protein	P61978	Heterogeneous nuclear ribonucleoprotein K OS=Homo sapiens OX=9606 GN=HNRNPK PE=1 SV=1	0	TRUE	198.029	53	22	80	22	1	463	50.9	5.54	264.04	22	0	0.964	0.812	0.940859	0.907355	15.41	15.46	108.9	111.3	79.8	108.9	111.3	79.8	4.4862e+08	4.58436e+08	3.28759e+08	4.16898e+08	4.58436e+08	2.80948e+08	18	20	20	High	High	High	Phospho [T107; S116; T118; T120; S121]; Acetyl [N-Term]
FALSE	High	Master Protein	P11413	Glucose-6-phosphate 1-dehydrogenase OS=Homo sapiens OX=9606 GN=G6PD PE=1 SV=4	0	TRUE	197.811	54	25	77	25	1	515	59.2	6.84	257.04	25	0	1.037	0.916	0.874867	0.984814	26.89	17.49	102.7	110.6	86.7	102.7	110.6	86.7	3.14579e+08	3.38521e+08	2.65532e+08	2.92334e+08	3.38521e+08	2.26916e+08	24	24	23	High	High	High
FALSE	High	Master Protein	P46940	Ras GTPase-activating-like protein IQGAP1 OS=Homo sapiens OX=9606 GN=IQGAP1 PE=1 SV=1	0	TRUE	197.337	25	31	55	29	1	1657	189.1	6.48	179.43	31	2	1.018	1.111	0.927987	0.973707	13.68	16.62	92	96.5	111.5	92	96.5	111.5	7.12062e+07	74659632	8.62225e+07	6.61712e+07	74659632	7.36833e+07	23	24	25	High	High	High
FALSE	High	Master Protein	P42330	Aldo-keto reductase family 1 member C3 OS=Homo sapiens OX=9606 GN=AKR1C3 PE=1 SV=4	0	TRUE	196.624	76	22	75	11	1	323	36.8	7.94	291.12	22	0	1.013	0.555	0.940859	0.260266	50.58	14.48	111.2	126.1	62.7	111.2	126.1	62.7	1.38476e+08	1.56936e+08	7.80211e+07	1.28684e+08	1.56936e+08	6.66746e+07	9	8	8	High	High	High
FALSE	High	Master Protein	O95573	Long-chain-fatty-acid--CoA ligase 3 OS=Homo sapiens OX=9606 GN=ACSL3 PE=1 SV=3	0	TRUE	195.689	50	25	60	23	1	720	80.4	8.38	208.58	25	2	0.937	0.976	0.854268	0.99825	22.64	28.6	103.7	105.8	90.6	103.7	105.8	90.6	1.61729e+08	1.65009e+08	1.41321e+08	1.50293e+08	1.65009e+08	1.20769e+08	23	25	22	High	High	High	Acetyl [N-Term]
FALSE	High	Master Protein	P30086	Phosphatidylethanolamine-binding protein 1 OS=Homo sapiens OX=9606 GN=PEBP1 PE=1 SV=3	0	TRUE	195.328	84	15	58	15	1	187	21	7.53	238.65	15	0	1.063	0.935	0.774683	0.995275	18.11	24.28	97.8	106.6	95.6	97.8	106.6	95.6	1.20933e+09	1.3174e+09	1.18106e+09	1.12381e+09	1.3174e+09	1.0093e+09	15	15	15	High	High	High
FALSE	High	Master Protein	P40926	Malate dehydrogenase, mitochondrial OS=Homo sapiens OX=9606 GN=MDH2 PE=1 SV=3	0	TRUE	194.464	64	19	67	19	1	338	35.5	8.68	253.93	19	0	1.01	1.351	0.950983	0.783677	22.48	26.83	90.7	90.2	119.2	90.7	90.2	119.2	7.37455e+08	7.33331e+08	9.6946e+08	6.85308e+08	7.33331e+08	8.28473e+08	20	20	20	High	High	High
FALSE	High	Master Protein	Q16891	MICOS complex subunit MIC60 OS=Homo sapiens OX=9606 GN=IMMT PE=1 SV=1	0	TRUE	193.992	42	23	60	23	1	758	83.6	6.48	219.77	23	0	0.951	1.427	0.904459	0.675898	19.11	42.55	89.5	86.8	123.7	89.5	86.8	123.7	9.78322e+07	9.48257e+07	1.3523e+08	9.09143e+07	9.48257e+07	1.15563e+08	17	18	18	High	High	High
FALSE	High	Master Protein	P53618	Coatomer subunit beta OS=Homo sapiens OX=9606 GN=COPB1 PE=1 SV=3	0	TRUE	193.952	35	25	59	25	1	953	107.1	6.05	206.13	25	0	0.914	0.638	0.754767	0.514505	24.54	6.24	109.6	120.1	70.2	109.6	120.1	70.2	1.13473e+08	1.2438e+08	7.27266e+07	1.05449e+08	1.2438e+08	6.21501e+07	20	23	20	High	High	High
FALSE	High	Master Protein	P55060	Exportin-2 OS=Homo sapiens OX=9606 GN=CSE1L PE=1 SV=3	0	TRUE	193.649	34	28	74	28	1	971	110.3	5.77	234.22	28	0	0.88	0.98	0.551839	0.99825	26.4	19.88	101.8	109	89.3	101.8	109	89.3	3.04845e+08	3.26433e+08	2.67417e+08	2.83289e+08	3.26433e+08	2.28527e+08	25	25	24	High	High	High	Acetyl [N-Term]
FALSE	High	Master Protein	P60842	Eukaryotic initiation factor 4A-I OS=Homo sapiens OX=9606 GN=EIF4A1 PE=1 SV=1	0	TRUE	193.35	63	23	78	11	1	406	46.1	5.48	258.18	23	12	0.871	0.55	0.486198	0.246082	20.97	3.71	122	113.6	64.4	122	113.6	64.4	6.18063e+08	5.7514e+08	3.26248e+08	5.74359e+08	5.7514e+08	2.78802e+08	23	22	21	High	High	High
FALSE	High	Master Protein	P15311	Ezrin OS=Homo sapiens OX=9606 GN=EZR PE=1 SV=4	0	TRUE	193.18	58	31	73	23	1	586	69.4	6.27	210.63	31	7	1.031	1.065	0.89242	0.990721	29.96	28.44	99.1	100.7	100.2	99.1	100.7	100.2	2.68141e+08	2.7255e+08	2.71194e+08	2.4918e+08	2.7255e+08	2.31755e+08	27	28	29	High	High	High
FALSE	High	Master Protein	P63104	14-3-3 protein zeta/delta OS=Homo sapiens OX=9606 GN=YWHAZ PE=1 SV=1	0	TRUE	192.539	67	23	72	18	1	245	27.7	4.79	243.42	23	6	0.931	1.113	0.84799	0.973707	14.21	27.73	99.9	97.1	103	99.9	97.1	103	9.96267e+08	9.68483e+08	1.02752e+09	9.2582e+08	9.68483e+08	8.78088e+08	22	23	24	High	High	High	Acetyl [N-Term]; Acetyl [K3]
FALSE	High	Master Protein	O75533	Splicing factor 3B subunit 1 OS=Homo sapiens OX=9606 GN=SF3B1 PE=1 SV=3	0	TRUE	192.314	29	26	51	26	1	1304	145.7	7.09	165.92	26	0	0.919	0.943	0.791735	0.99825	31.91	37.86	104.1	98.2	97.7	104.1	98.2	97.7	4.70558e+07	4.43973e+07	4.41912e+07	4.37284e+07	4.43973e+07	3.77646e+07	20	20	21	High	High	High
FALSE	High	Master Protein	Q15181	Inorganic pyrophosphatase OS=Homo sapiens OX=9606 GN=PPA1 PE=1 SV=2	0	TRUE	191.129	71	16	51	15	1	289	32.6	5.86	211.8	16	1	0.973	1.058	0.971042	0.994656	35.88	28.25	97.9	104.1	98	97.9	104.1	98	1.21757e+08	1.29393e+08	1.21872e+08	1.13147e+08	1.29393e+08	1.04148e+08	13	13	13	High	High	High
FALSE	High	Master Protein	Q16555	Dihydropyrimidinase-related protein 2 OS=Homo sapiens OX=9606 GN=DPYSL2 PE=1 SV=1	0	TRUE	191.001	49	20	52	20	1	572	62.3	6.38	195.51	20	0	0.99	1.07	0.999377	0.989544	20.3	21.34	101.7	99.6	98.8	101.7	99.6	98.8	2.48955e+08	2.4378e+08	2.41836e+08	2.31351e+08	2.4378e+08	2.06667e+08	18	18	17	High	High	High
FALSE	High	Master Protein	P12268	Inosine-5'-monophosphate dehydrogenase 2 OS=Homo sapiens OX=9606 GN=IMPDH2 PE=1 SV=2	0	TRUE	190.739	48	21	64	21	1	514	55.8	6.9	239.64	21	0	1.087	0.691	0.677929	0.674721	13.6	8.73	102.8	118.5	78.7	102.8	118.5	78.7	2.40604e+08	2.77334e+08	1.84298e+08	2.23591e+08	2.77334e+08	1.57495e+08	20	21	20	High	High	High
FALSE	High	Master Protein	P52272	Heterogeneous nuclear ribonucleoprotein M OS=Homo sapiens OX=9606 GN=HNRNPM PE=1 SV=3	0	TRUE	190.522	50	30	75	30	1	730	77.5	8.7	238.62	30	0	0.993	0.457	0.99091	0.0556958	14.66	3.73	117.9	129	53.1	117.9	129	53.1	4.98621e+08	5.45842e+08	2.24661e+08	4.63363e+08	5.45842e+08	1.91989e+08	27	27	25	High	High	High
FALSE	High	Master Protein	Q00341	Vigilin OS=Homo sapiens OX=9606 GN=HDLBP PE=1 SV=2	0	TRUE	190.522	25	28	64	28	1	1268	141.4	6.87	196.74	28	0	0.936	0.585	0.854268	0.337029	13.48	9.68	125.1	110.8	64.1	125.1	110.8	64.1	1.61103e+08	1.42633e+08	8.25991e+07	1.49711e+08	1.42633e+08	7.05868e+07	24	24	24	High	High	High
FALSE	High	Master Protein	P35606	Coatomer subunit beta' OS=Homo sapiens OX=9606 GN=COPB2 PE=1 SV=2	0	TRUE	190.518	40	24	63	24	1	906	102.4	5.27	207.4	24	0	0.946	0.699	0.889995	0.698348	17.76	11.66	112.9	110.4	76.7	112.9	110.4	76.7	1.73087e+08	1.69198e+08	1.17523e+08	1.60848e+08	1.69198e+08	1.00432e+08	21	21	19	High	High	High	Phospho [S859; T861]
FALSE	High	Master Protein	Q9Y678	Coatomer subunit gamma-1 OS=Homo sapiens OX=9606 GN=COPG1 PE=1 SV=1	0	TRUE	190.443	44	27	60	23	1	874	97.7	5.47	188.89	27	3	0.981	0.586	0.983501	0.340609	27.17	8.48	119.8	110.7	69.6	119.8	110.7	69.6	1.67868e+08	1.55096e+08	9.75e+07	1.55998e+08	1.55096e+08	8.33207e+07	23	22	22	High	High	High
FALSE	High	Master Protein	P35222	Catenin beta-1 OS=Homo sapiens OX=9606 GN=CTNNB1 PE=1 SV=1	0	TRUE	189.578	42	21	62	18	1	781	85.4	5.86	216.09	21	3	0.958	0.546	0.922539	0.233717	17.46	7.78	118.3	117.3	64.4	118.3	117.3	64.4	1.82084e+08	1.80507e+08	9.91475e+07	1.69208e+08	1.80507e+08	8.47287e+07	19	19	18	High	High	High
FALSE	High	Master Protein	P06737	Glycogen phosphorylase, liver form OS=Homo sapiens OX=9606 GN=PYGL PE=1 SV=4	0	TRUE	189.514	42	28	60	22	1	847	97.1	7.17	203.18	28	1	1.04	0.93	0.874867	0.99825	44.32	18.47	97.5	93.3	109.2	97.5	93.3	109.2	5.02914e+07	4.81381e+07	5.62984e+07	4.67352e+07	4.81381e+07	4.8111e+07	19	19	20	High	High	High
FALSE	High	Master Protein	P63241	Eukaryotic translation initiation factor 5A-1 OS=Homo sapiens OX=9606 GN=EIF5A PE=1 SV=2	0	TRUE	188.889	67	13	53	13	1	154	16.8	5.24	208.22	13	0	0.812	1.065	0.130682	0.990149	45.07	29.66	104.4	101.7	93.9	104.4	101.7	93.9	2.55299e+08	2.48535e+08	2.2949e+08	2.37246e+08	2.48535e+08	1.96116e+08	12	12	11	High	High	High
FALSE	High	Master Protein	P30153	Serine/threonine-protein phosphatase 2A 65 kDa regulatory subunit A alpha isoform OS=Homo sapiens OX=9606 GN=PPP2R1A PE=1 SV=4	0	TRUE	188.833	44	21	59	16	1	589	65.3	5.11	209.02	21	5	1.022	1.009	0.910458	0.99825	13.76	29.09	94.1	99.3	106.5	94.1	99.3	106.5	1.20999e+08	1.27708e+08	1.36958e+08	1.12443e+08	1.27708e+08	1.1704e+08	19	18	19	High	High	High
FALSE	High	Master Protein	P32322	Pyrroline-5-carboxylate reductase 1, mitochondrial OS=Homo sapiens OX=9606 GN=PYCR1 PE=1 SV=2	0	TRUE	188.207	49	14	49	13	1	319	33.3	7.61	200.82	14	1	1.008	1.367	0.956557	0.762067	36.26	30.98	93.5	90.4	116.1	93.5	90.4	116.1	2.39171e+08	2.31158e+08	2.96765e+08	2.22259e+08	2.31158e+08	2.53607e+08	14	14	14	High	High	High
FALSE	High	Master Protein	Q15436	Protein transport protein Sec23A OS=Homo sapiens OX=9606 GN=SEC23A PE=1 SV=2	0	TRUE	187.988	40	19	54	18	1	765	86.1	7.08	191.63	19	1	0.93	0.96	0.847876	0.99825	20.75	40.51	111.1	96.9	92.1	111.1	96.9	92.1	1.04218e+08	9.08976e+07	8.63977e+07	9.68482e+07	9.08976e+07	7.3833e+07	16	15	16	High	High	High
FALSE	High	Master Protein	P21796	Voltage-dependent anion-selective channel protein 1 OS=Homo sapiens OX=9606 GN=VDAC1 PE=1 SV=2	0	TRUE	186.902	69	17	71	16	1	283	30.8	8.54	265.56	17	1	1.009	1.239	0.95318	0.889402	30.04	23.13	84.3	96.2	119.5	84.3	96.2	119.5	4.87296e+08	5.56331e+08	6.90975e+08	4.52838e+08	5.56331e+08	5.90488e+08	15	15	15	High	High	High
FALSE	High	Master Protein	P54136	Arginine--tRNA ligase, cytoplasmic OS=Homo sapiens OX=9606 GN=RARS PE=1 SV=2	0	TRUE	186.481	47	25	61	25	1	660	75.3	6.68	196.42	25	0	0.994	0.995	0.987875	0.999737	15.53	28.64	97.5	101.3	101.2	97.5	101.3	101.2	1.27184e+08	1.3212e+08	1.31988e+08	1.18191e+08	1.3212e+08	1.12794e+08	21	24	24	High	High	High	Acetyl [N-Term]
FALSE	High	Master Protein	P04040	Catalase OS=Homo sapiens OX=9606 GN=CAT PE=1 SV=3	0	TRUE	185.491	49	21	51	21	1	527	59.7	7.39	194.79	21	0	0.945	1.387	0.88398	0.729444	9.96	20.28	95	83.8	121.2	95	83.8	121.2	1.41105e+08	1.24563e+08	1.80103e+08	1.31127e+08	1.24563e+08	1.53911e+08	18	17	19	High	High	High
FALSE	High	Master Protein	Q99541	Perilipin-2 OS=Homo sapiens OX=9606 GN=PLIN2 PE=1 SV=2	0	TRUE	184.727	63	19	49	19	1	437	48	6.8	165.25	19	0	0.891	0.356	0.625882	0.00314192	18.14	1.18	129.2	126.4	44.4	129.2	126.4	44.4	1.99794e+08	1.95359e+08	6.86877e+07	1.85666e+08	1.95359e+08	5.86986e+07	16	17	15	High	High	High
FALSE	High	Master Protein	Q92598	Heat shock protein 105 kDa OS=Homo sapiens OX=9606 GN=HSPH1 PE=1 SV=1	0	TRUE	184.704	36	26	65	23	1	858	96.8	5.39	211.37	26	1	0.945	1.283	0.885169	0.846925	21.92	33.97	97.5	89	113.4	97.5	89	113.4	8.54377e+07	7.80155e+07	9.93838e+07	7.93963e+07	7.80155e+07	8.49306e+07	23	21	22	High	High	High	Acetyl [K221]; Phospho [T225]
FALSE	High	Master Protein	P55084	Trifunctional enzyme subunit beta, mitochondrial OS=Homo sapiens OX=9606 GN=HADHB PE=1 SV=3	0	TRUE	184.329	48	21	66	21	1	474	51.3	9.41	240.13	21	0	0.985	1.31	0.992326	0.820591	17.71	21.99	94.3	91.2	114.5	94.3	91.2	114.5	2.83387e+08	2.73976e+08	3.44243e+08	2.63348e+08	2.73976e+08	2.9418e+08	19	18	19	High	High	High
FALSE	High	Master Protein	O94925	Glutaminase kidney isoform, mitochondrial OS=Homo sapiens OX=9606 GN=GLS PE=1 SV=1	0	TRUE	182.607	39	17	48	17	1	669	73.4	7.77	193.9	17	0	1.181	2.012	0.196853	0.104399	29.29	23.16	71.7	89.1	139.2	71.7	89.1	139.2	5.86587e+07	7.29032e+07	1.13828e+08	5.45108e+07	7.29032e+07	9.72745e+07	15	15	15	High	High	High
FALSE	High	Master Protein	P11940	Polyadenylate-binding protein 1 OS=Homo sapiens OX=9606 GN=PABPC1 PE=1 SV=2	0	TRUE	181.348	40	24	72	14	1	636	70.6	9.5	225.03	24	10	1.091	0.647	0.651723	0.539874	16.93	6.72	103.6	121.2	75.2	103.6	121.2	75.2	3.0855e+08	3.60999e+08	2.24035e+08	2.86732e+08	3.60999e+08	1.91454e+08	23	23	23	High	High	High	Acetyl [N-Term]
FALSE	High	Master Protein	Q9UJZ1	Stomatin-like protein 2, mitochondrial OS=Homo sapiens OX=9606 GN=STOML2 PE=1 SV=1	0	TRUE	180.272	59	13	36	13	1	356	38.5	7.39	160.29	13	0	0.924	1.417	0.828382	0.668857	14.07	30.6	99	71.5	129.5	99	71.5	129.5	5.26218e+07	3.79898e+07	6.88317e+07	4.89008e+07	3.79898e+07	5.88216e+07	11	10	12	High	High	High
FALSE	High	Master Protein	P09651	Heterogeneous nuclear ribonucleoprotein A1 OS=Homo sapiens OX=9606 GN=HNRNPA1 PE=1 SV=5	0	TRUE	180.096	46	19	61	16	1	372	38.7	9.13	225.31	19	3	1.074	0.704	0.735781	0.711089	13.49	13.18	99.9	119.8	80.4	99.9	119.8	80.4	2.28001e+08	2.73394e+08	1.83516e+08	2.11878e+08	2.73394e+08	1.56828e+08	17	18	18	High	High	High
FALSE	High	Master Protein	P09327	Villin-1 OS=Homo sapiens OX=9606 GN=VIL1 PE=1 SV=4	0	TRUE	179.778	41	28	59	28	1	827	92.6	6.39	181.08	28	0	0.97	0.67	0.960544	0.610393	22.44	8.1	117.9	111.6	70.5	117.9	111.6	70.5	2.44536e+08	2.31354e+08	1.46196e+08	2.27245e+08	2.31354e+08	1.24935e+08	26	25	25	High	High	High
FALSE	High	Master Protein	P12270	Nucleoprotein TPR OS=Homo sapiens OX=9606 GN=TPR PE=1 SV=3	0	TRUE	178.971	18	31	61	31	1	2363	267.1	5.02	179.58	31	0	0.963	1.264	0.935404	0.87089	25.43	27.54	95.2	89.3	115.4	95.2	89.3	115.4	5.31368e+07	4.98501e+07	6.43931e+07	4.93795e+07	4.98501e+07	5.50285e+07	23	20	23	High	High	High
FALSE	High	Master Protein	P17174	Aspartate aminotransferase, cytoplasmic OS=Homo sapiens OX=9606 GN=GOT1 PE=1 SV=3	0	TRUE	178.61	57	19	55	19	1	413	46.2	7.01	209.44	19	0	1.086	0.96	0.679021	0.99825	20.72	13.23	95.2	102.8	102	95.2	102.8	102	3.48943e+08	3.76642e+08	3.7354e+08	3.24269e+08	3.76642e+08	3.19216e+08	18	19	19	High	High	High	Acetyl [N-Term]
FALSE	High	Master Protein	P52209	6-phosphogluconate dehydrogenase, decarboxylating OS=Homo sapiens OX=9606 GN=PGD PE=1 SV=3	0	TRUE	177.747	47	20	57	20	1	483	53.1	7.23	204.39	20	0	0.913	0.997	0.749882	0.999737	22.5	19.88	106.2	100	93.9	106.2	100	93.9	3.59123e+08	3.38057e+08	3.17481e+08	3.33729e+08	3.38057e+08	2.7131e+08	19	19	19	High	High	High
FALSE	High	Master Protein	P27348	14-3-3 protein theta OS=Homo sapiens OX=9606 GN=YWHAQ PE=1 SV=1	0	TRUE	176.879	68	21	64	15	1	245	27.7	4.78	226.26	21	2	0.879	0.941	0.54139	0.99825	20.79	25.13	104.3	103.6	92.1	104.3	103.6	92.1	4.05918e+08	4.02882e+08	3.58277e+08	3.77215e+08	4.02882e+08	3.06173e+08	17	15	17	High	High	High
FALSE	High	Master Protein	O94979	Protein transport protein Sec31A OS=Homo sapiens OX=9606 GN=SEC31A PE=1 SV=3	0	TRUE	176.844	23	23	62	23	1	1220	132.9	6.89	201.25	23	0	1.093	0.746	0.642518	0.813163	19.87	11.73	100.4	110.5	89.1	100.4	110.5	89.1	1.58114e+08	1.74117e+08	1.4035e+08	1.46933e+08	1.74117e+08	1.19939e+08	22	21	22	High	High	High
FALSE	High	Master Protein	Q15075	Early endosome antigen 1 OS=Homo sapiens OX=9606 GN=EEA1 PE=1 SV=2	0	TRUE	176.252	25	26	52	26	1	1411	162.4	5.68	173.18	26	0	0.924	0.951	0.803087	0.99825	12.03	15	108.6	104.5	86.9	108.6	104.5	86.9	5.84307e+07	5.62331e+07	4.67393e+07	5.4299e+07	5.62331e+07	3.99421e+07	21	20	19	High	High	High
FALSE	High	Master Protein	P04181	Ornithine aminotransferase, mitochondrial OS=Homo sapiens OX=9606 GN=OAT PE=1 SV=1	0	TRUE	176.076	64	20	37	20	1	439	48.5	7.03	127.81	20	0	0.828	2.95	0.19927	0.00138933	7.93	25.95	66.2	62.7	171.1	66.2	62.7	171.1	5.86456e+07	5.556e+07	1.5163e+08	5.44987e+07	5.556e+07	1.29579e+08	14	15	17	High	High	High
FALSE	High	Master Protein	P49419	Alpha-aminoadipic semialdehyde dehydrogenase OS=Homo sapiens OX=9606 GN=ALDH7A1 PE=1 SV=5	0	TRUE	174.536	51	18	42	18	1	539	58.5	7.99	157.26	18	0	1.025	1.11	0.906619	0.975576	29.34	21.35	94.9	97.4	107.7	94.9	97.4	107.7	9.70278e+07	9.96134e+07	1.10082e+08	9.01668e+07	9.96134e+07	9.40728e+07	16	15	16	High	High	High
FALSE	High	Master Protein	P47897	Glutamine--tRNA ligase OS=Homo sapiens OX=9606 GN=QARS PE=1 SV=1	0	TRUE	174.264	43	28	58	28	1	775	87.7	7.15	186.29	28	0	1.093	0.946	0.643724	0.99825	32.79	19.13	93.9	108.5	97.6	93.9	108.5	97.6	1.17806e+08	1.36099e+08	1.22459e+08	1.09475e+08	1.36099e+08	1.0465e+08	24	24	25	High	High	High
FALSE	High	Master Protein	P22570	NADPH:adrenodoxin oxidoreductase, mitochondrial OS=Homo sapiens OX=9606 GN=FDXR PE=1 SV=3	0	TRUE	173.662	53	20	53	20	1	491	53.8	8.44	196.4	20	0	0.936	1.439	0.852603	0.667407	13.47	12.98	87.9	87.3	124.8	87.9	87.3	124.8	2.26857e+08	2.25247e+08	3.2193e+08	2.10816e+08	2.25247e+08	2.75112e+08	18	17	19	High	High	High
FALSE	High	Master Protein	P30038	Delta-1-pyrroline-5-carboxylate dehydrogenase, mitochondrial OS=Homo sapiens OX=9606 GN=ALDH4A1 PE=1 SV=3	0	TRUE	173.632	58	22	55	22	1	563	61.7	8.07	199.97	22	0	0.935	1.285	0.84855	0.846925	10.75	25.36	95.9	93.7	110.4	95.9	93.7	110.4	1.56138e+08	1.52685e+08	1.79793e+08	1.45097e+08	1.52685e+08	1.53646e+08	18	17	17	High	High	High
FALSE	High	Master Protein	Q01518	Adenylyl cyclase-associated protein 1 OS=Homo sapiens OX=9606 GN=CAP1 PE=1 SV=5	0	TRUE	173.167	49	22	61	22	1	475	51.9	8.06	203.56	22	0	1.098	1.007	0.621469	0.99825	12.77	36.46	100.3	105.4	94.2	100.3	105.4	94.2	2.48728e+08	2.61431e+08	2.33618e+08	2.3114e+08	2.61431e+08	1.99643e+08	21	21	21	High	High	High	Phospho [T307; S308; S310]
FALSE	High	Master Protein	P51659	Peroxisomal multifunctional enzyme type 2 OS=Homo sapiens OX=9606 GN=HSD17B4 PE=1 SV=3	0	TRUE	171.7	39	21	49	21	1	736	79.6	8.84	169.94	21	0	0.951	1.269	0.904459	0.865236	18.82	36.31	88.5	91	120.5	88.5	91	120.5	1.15975e+08	1.19222e+08	1.57934e+08	1.07775e+08	1.19222e+08	1.34966e+08	17	17	18	High	High	High
FALSE	High	Master Protein	P55786	Puromycin-sensitive aminopeptidase OS=Homo sapiens OX=9606 GN=NPEPPS PE=1 SV=2	0	TRUE	170.647	33	22	61	22	1	919	103.2	5.72	197.87	22	0	0.959	1.005	0.927584	0.99825	17.92	33.15	96	98.2	105.7	96	98.2	105.7	1.19536e+08	1.22307e+08	1.31648e+08	1.11084e+08	1.22307e+08	1.12503e+08	18	18	20	High	High	High
FALSE	High	Master Protein	P0DMN0	Sulfotransferase 1A4 OS=Homo sapiens OX=9606 GN=SULT1A4 PE=1 SV=1	0	TRUE	170.316	75	16	50	8	1	295	34.2	6.01	187.05	16	8	0.972	0.691	0.966368	0.674721	16.45	13.42	117.6	109.6	72.8	117.6	109.6	72.8	2.67561e+08	2.49162e+08	1.65551e+08	2.48642e+08	2.49162e+08	1.41475e+08	16	15	15	High	High	High	Acetyl [N-Term]
FALSE	High	Master Protein	P08195	4F2 cell-surface antigen heavy chain OS=Homo sapiens OX=9606 GN=SLC3A2 PE=1 SV=3	0	TRUE	169.685	41	19	59	19	1	630	68	5.01	222.28	19	0	0.836	0.675	0.246536	0.629282	16.18	12.96	117.3	108.3	74.4	117.3	108.3	74.4	2.8475e+08	2.63023e+08	1.80625e+08	2.64615e+08	2.63023e+08	1.54357e+08	19	18	17	High	High	High	Acetyl [N-Term]
FALSE	High	Master Protein	P31946	14-3-3 protein beta/alpha OS=Homo sapiens OX=9606 GN=YWHAB PE=1 SV=3	0	TRUE	169.68	62	18	52	10	1	246	28.1	4.83	161.13	18	3	0.869	1.078	0.47431	0.984814	7.11	21.68	108	94.9	97.1	108	94.9	97.1	2.90639e+08	255345087	2.61215e+08	270087134	255345087	2.23227e+08	11	11	11	High	High	High
FALSE	High	Master Protein	P39023	60S ribosomal protein L3 OS=Homo sapiens OX=9606 GN=RPL3 PE=1 SV=2	0	TRUE	169.071	52	21	63	21	1	403	46.1	10.18	201.06	21	0	1.151	0.556	0.326534	0.26306	15.79	4.41	108.3	123.7	68	108.3	123.7	68	3.34381e+08	3.81834e+08	2.09985e+08	3.10737e+08	3.81834e+08	1.79447e+08	19	18	18	High	High	High
FALSE	High	Master Protein	Q8WUM4	Programmed cell death 6-interacting protein OS=Homo sapiens OX=9606 GN=PDCD6IP PE=1 SV=1	0	TRUE	168.304	36	22	49	22	1	868	96	6.52	151.06	22	0	0.998	1.059	0.983044	0.994001	19.13	24.37	104.7	96.1	99.3	104.7	96.1	99.3	9.01372e+07	8.27299e+07	8.55222e+07	8.37634e+07	8.27299e+07	7.30849e+07	21	19	19	High	High	High
FALSE	High	Master Protein	Q15149	Plectin OS=Homo sapiens OX=9606 GN=PLEC PE=1 SV=3	0	TRUE	167.375	10	33	51	32	1	4684	531.5	5.96	130.27	33	0	0.968	1.204	0.95318	0.909403	17.46	30.98	97.2	99.3	103.5	97.2	99.3	103.5	1.01523e+08	1.03688e+08	1.08081e+08	9.43443e+07	1.03688e+08	9.23629e+07	24	23	25	High	High	High
FALSE	High	Master Protein	Q15067	Peroxisomal acyl-coenzyme A oxidase 1 OS=Homo sapiens OX=9606 GN=ACOX1 PE=1 SV=3	0	TRUE	167.187	36	19	46	19	1	660	74.4	8.16	174.21	19	0	1.045	1.237	0.84855	0.892492	38.22	34.5	96	87.7	116.3	96	87.7	116.3	7.44537e+07	6.79694e+07	9.01836e+07	6.91889e+07	6.79694e+07	7.70684e+07	19	17	19	High	High	High
FALSE	High	Master Protein	O75643	U5 small nuclear ribonucleoprotein 200 kDa helicase OS=Homo sapiens OX=9606 GN=SNRNP200 PE=1 SV=2	0	TRUE	167.008	17	30	56	30	1	2136	244.4	6.06	162.71	30	0	0.963	0.815	0.935404	0.909749	26.6	17.28	109.6	108.1	82.4	109.6	108.1	82.4	5.39102e+07	5.31723e+07	4.05228e+07	5.00982e+07	5.31723e+07	3.46296e+07	25	25	25	High	High	High
FALSE	High	Master Protein	P22234	Multifunctional protein ADE2 OS=Homo sapiens OX=9606 GN=PAICS PE=1 SV=3	0	TRUE	165.346	46	17	61	17	1	425	47	7.23	205.47	17	0	1.016	0.918	0.93525	0.984814	12.17	25.99	105.6	104.4	90	105.6	104.4	90	1.88589e+08	1.86381e+08	1.60603e+08	1.75254e+08	1.86381e+08	1.37247e+08	15	15	15	High	High	High
FALSE	High	Master Protein	Q92499	ATP-dependent RNA helicase DDX1 OS=Homo sapiens OX=9606 GN=DDX1 PE=1 SV=2	0	TRUE	165.334	41	20	48	20	1	740	82.4	7.23	162.5	20	0	0.964	0.828	0.940666	0.927707	20.64	31.24	112.7	98.9	88.4	112.7	98.9	88.4	6.24628e+07	5.47701e+07	4.89852e+07	5.80459e+07	5.47701e+07	4.18614e+07	18	15	16	High	High	High
FALSE	High	Master Protein	Q00839	Heterogeneous nuclear ribonucleoprotein U OS=Homo sapiens OX=9606 GN=HNRNPU PE=1 SV=6	0	TRUE	163.371	33	26	73	25	1	825	90.5	6	204.19	26	1	1.141	0.596	0.379002	0.375653	21.59	9.67	104.2	120.3	75.4	104.2	120.3	75.4	2.62114e+08	3.02634e+08	1.89684e+08	2.4358e+08	3.02634e+08	1.62099e+08	24	23	23	High	High	High
FALSE	High	Master Protein	O60218	Aldo-keto reductase family 1 member B10 OS=Homo sapiens OX=9606 GN=AKR1B10 PE=1 SV=2	0	TRUE	162.638	60	15	55	15	1	316	36	7.84	210.82	15	0	1.043	0.862	0.854268	0.957013	24.79	26.56	104.4	106.3	89.4	104.4	106.3	89.4	3.29538e+08	3.35581e+08	2.82274e+08	3.06235e+08	3.35581e+08	2.41224e+08	15	15	14	High	High	High
FALSE	High	Master Protein	P23528	Cofilin-1 OS=Homo sapiens OX=9606 GN=CFL1 PE=1 SV=3	0	TRUE	162.547	75	16	58	10	1	166	18.5	8.09	230.24	16	5	0.974	0.828	0.971447	0.913471	18.01	21.1	96.5	95.6	108	96.5	95.6	108	4.19663e+08	4.15584e+08	4.69542e+08	3.89988e+08	4.15584e+08	4.01258e+08	14	13	14	High	High	High	Phospho [D98]
FALSE	High	Master Protein	P56192	Methionine--tRNA ligase, cytoplasmic OS=Homo sapiens OX=9606 GN=MARS PE=1 SV=2	0	TRUE	161.501	33	23	48	23	1	900	101.1	6.16	158.5	23	0	0.942	0.951	0.873635	0.99825	14.73	19.44	102.3	103.7	94	102.3	103.7	94	8.44335e+07	8.55521e+07	7.75505e+07	7.84631e+07	8.55521e+07	6.62725e+07	20	18	18	High	High	High
FALSE	High	Master Protein	P31948	Stress-induced-phosphoprotein 1 OS=Homo sapiens OX=9606 GN=STIP1 PE=1 SV=1	0	TRUE	161.228	47	25	66	25	1	543	62.6	6.8	184.56	25	0	0.985	1.021	0.992326	0.99825	22.6	29.39	99.3	99.2	101.6	99.3	99.2	101.6	2.63549e+08	2.63219e+08	2.69636e+08	2.44913e+08	2.63219e+08	2.30423e+08	22	22	22	High	High	High	Acetyl [N-Term]
FALSE	High	Master Protein	P16615	Sarcoplasmic/endoplasmic reticulum calcium ATPase 2 OS=Homo sapiens OX=9606 GN=ATP2A2 PE=1 SV=1	0	TRUE	160.669	29	21	54	21	1	1042	114.7	5.34	189.91	21	0	0.895	1.251	0.646513	0.876136	14.51	25.45	94.4	91.9	113.7	94.4	91.9	113.7	1.52371e+08	148355602	1.8347e+08	1.41596e+08	148355602	1.56788e+08	19	18	19	High	High	High
FALSE	High	Master Protein	P34897	Serine hydroxymethyltransferase, mitochondrial OS=Homo sapiens OX=9606 GN=SHMT2 PE=1 SV=3	0	TRUE	160.355	44	19	52	18	1	504	56	8.53	167.15	19	1	1.013	1.334	0.940859	0.805306	18.49	41.23	89.4	89.6	120.9	89.4	89.6	120.9	1.76222e+08	1.76638e+08	2.38305e+08	163760790	1.76638e+08	2.03648e+08	16	17	17	High	High	High
FALSE	High	Master Protein	Q08211	ATP-dependent RNA helicase A OS=Homo sapiens OX=9606 GN=DHX9 PE=1 SV=4	0	TRUE	160.346	26	23	47	23	1	1270	140.9	6.84	149.6	23	0	1.056	0.808	0.812108	0.9025	32.62	22.38	101.1	110.6	88.3	101.1	110.6	88.3	6.6767e+07	7.30403e+07	5.8301e+07	6.20458e+07	7.30403e+07	4.98224e+07	18	17	19	High	High	High
FALSE	High	Master Protein	Q04637	Eukaryotic translation initiation factor 4 gamma 1 OS=Homo sapiens OX=9606 GN=EIF4G1 PE=1 SV=4	0	TRUE	159.844	24	28	62	28	1	1599	175.4	5.33	184.45	28	0	0.976	0.767	0.973796	0.846925	22.62	17.87	114.7	107.2	78.1	114.7	107.2	78.1	1.11182e+08	1.0397e+08	7.57091e+07	1.0332e+08	1.0397e+08	6.46988e+07	25	25	24	High	High	High
FALSE	High	Master Protein	P36578	60S ribosomal protein L4 OS=Homo sapiens OX=9606 GN=RPL4 PE=1 SV=5	0	TRUE	159.568	39	19	58	19	1	427	47.7	11.06	201.32	19	0	1.132	0.602	0.42442	0.395563	18.8	11.47	106.4	126	67.6	106.4	126	67.6	2.96592e+08	3.512e+08	1.88265e+08	2.75619e+08	3.512e+08	1.60886e+08	18	18	18	High	High	High
FALSE	High	Master Protein	P30048	Thioredoxin-dependent peroxide reductase, mitochondrial OS=Homo sapiens OX=9606 GN=PRDX3 PE=1 SV=3	0	TRUE	159.17	57	12	39	12	1	256	27.7	7.78	138.21	12	0	0.96	1.392	0.928346	0.7202	8.9	27.97	83	79.8	137.2	83	79.8	137.2	3.17426e+08	3.05032e+08	5.24268e+08	2.9498e+08	3.05032e+08	4.48025e+08	10	9	12	High	High	High
FALSE	High	Master Protein	P31930	Cytochrome b-c1 complex subunit 1, mitochondrial OS=Homo sapiens OX=9606 GN=UQCRC1 PE=1 SV=3	0	TRUE	158.046	42	14	47	13	1	480	52.6	6.37	182.56	14	1	0.886	1.296	0.594617	0.837134	11.26	12.4	94.1	87.9	117.9	94.1	87.9	117.9	1.31646e+08	1.22992e+08	1.64969e+08	1.22338e+08	1.22992e+08	1.40978e+08	13	13	14	High	High	High
FALSE	High	Master Protein	Q9HDC9	Adipocyte plasma membrane-associated protein OS=Homo sapiens OX=9606 GN=APMAP PE=1 SV=2	0	TRUE	157.788	50	16	54	16	1	416	46.5	6.16	191.14	16	0	0.992	1.496	0.992326	0.576318	22.99	24.59	88.9	88.3	122.7	88.9	88.3	122.7	2.22626e+08	2.21088e+08	3.07177e+08	2.06884e+08	2.21088e+08	2.62505e+08	15	16	16	High	High	High
FALSE	High	Master Protein	Q99460	26S proteasome non-ATPase regulatory subunit 1 OS=Homo sapiens OX=9606 GN=PSMD1 PE=1 SV=2	0	TRUE	157.621	33	22	41	22	1	953	105.8	5.39	129.42	22	0	0.901	1.071	0.690806	0.989048	24.89	31.12	100.6	97	102.4	100.6	97	102.4	9.02047e+07	8.69115e+07	9.18058e+07	8.38262e+07	8.69115e+07	7.84546e+07	20	21	21	High	High	High	Acetyl [N-Term]
FALSE	High	Master Protein	Q15233	Non-POU domain-containing octamer-binding protein OS=Homo sapiens OX=9606 GN=NONO PE=1 SV=4	0	TRUE	157.471	47	21	48	19	1	471	54.2	8.95	160.66	21	2	0.806	0.729	0.108234	0.775543	14.67	13.62	119.1	105.1	75.8	119.1	105.1	75.8	2.51482e+08	2.21786e+08	1.5994e+08	2.337e+08	2.21786e+08	1.3668e+08	20	20	19	High	High	High
FALSE	High	Master Protein	Q16531	DNA damage-binding protein 1 OS=Homo sapiens OX=9606 GN=DDB1 PE=1 SV=1	0	TRUE	156.971	30	26	53	26	1	1140	126.9	5.26	163.53	26	0	0.971	1.005	0.962841	0.99825	19.65	30.98	103.7	102.6	93.6	103.7	102.6	93.6	1.16713e+08	1.15483e+08	1.05354e+08	1.0846e+08	1.15483e+08	9.00327e+07	21	23	21	High	High	High
FALSE	High	Master Protein	P13797	Plastin-3 OS=Homo sapiens OX=9606 GN=PLS3 PE=1 SV=4	0	TRUE	156.037	38	18	49	14	1	630	70.8	5.6	172.75	18	3	0.941	1.039	0.87268	0.99825	19.49	37.31	104.5	96.7	98.8	104.5	96.7	98.8	7.6658e+07	7.09544e+07	7.24796e+07	7.12374e+07	7.09544e+07	6.1939e+07	16	16	16	High	High	High	Acetyl [N-Term]
FALSE	High	Master Protein	P62258	14-3-3 protein epsilon OS=Homo sapiens OX=9606 GN=YWHAE PE=1 SV=1	0	TRUE	155.327	61	20	64	18	1	255	29.2	4.74	209.38	20	0	0.935	1.055	0.84855	0.995979	20.14	12.51	104.2	94.8	101	104.2	94.8	101	3.50514e+08	3.18767e+08	3.39827e+08	3.25729e+08	3.18767e+08	2.90406e+08	17	17	18	High	High	High	Acetyl [N-Term]
FALSE	High	Master Protein	Q16822	Phosphoenolpyruvate carboxykinase [GTP], mitochondrial OS=Homo sapiens OX=9606 GN=PCK2 PE=1 SV=4	0	TRUE	154.947	51	22	53	22	1	640	70.7	7.62	175.61	22	0	1.006	0.949	0.96249	0.99825	21.66	16.84	104.6	99.1	96.3	104.6	99.1	96.3	1.70413e+08	1.61532e+08	1.56815e+08	1.58363e+08	1.61532e+08	1.3401e+08	20	19	18	High	High	High
FALSE	High	Master Protein	P26641	Elongation factor 1-gamma OS=Homo sapiens OX=9606 GN=EEF1G PE=1 SV=3	0	TRUE	154.299	46	19	56	19	1	437	50.1	6.67	187.49	19	0	1.042	0.929	0.858182	0.991583	37.14	13.03	104.4	102.4	93.2	104.4	102.4	93.2	5.59599e+08	5.48781e+08	4.99399e+08	5.20029e+08	5.48781e+08	4.26772e+08	17	17	18	High	High	High
FALSE	High	Master Protein	P27695	DNA-(apurinic or apyrimidinic site) lyase OS=Homo sapiens OX=9606 GN=APEX1 PE=1 SV=2	0	TRUE	153.886	60	14	38	14	1	318	35.5	8.12	152.65	14	0	0.87	0.975	0.478382	0.99825	23.26	22.92	109.1	98	93	109.1	98	93	9.38276e+07	8.42687e+07	7.99586e+07	8.71929e+07	8.42687e+07	6.83303e+07	13	12	14	High	High	High
FALSE	High	Master Protein	P27824	Calnexin OS=Homo sapiens OX=9606 GN=CANX PE=1 SV=2	0	TRUE	153.251	27	19	61	19	1	592	67.5	4.6	188.09	19	0	0.881	1.197	0.555004	0.9121	33.31	23.79	94.3	90.5	115.2	94.3	90.5	115.2	3.42195e+08	3.2853e+08	4.18315e+08	3.17998e+08	3.2853e+08	3.5748e+08	16	16	17	High	High	High	Phospho [R582; S583]
FALSE	High	Master Protein	P23526	Adenosylhomocysteinase OS=Homo sapiens OX=9606 GN=AHCY PE=1 SV=4	0	TRUE	152.76	46	22	65	21	1	432	47.7	6.34	219.9	22	1	0.907	0.877	0.725271	0.973707	15.73	15.71	106.6	103.1	90.3	106.6	103.1	90.3	6.52747e+08	6.31448e+08	5.52888e+08	6.0659e+08	6.31448e+08	4.72482e+08	20	19	20	High	High	High	Acetyl [S154]
FALSE	High	Master Protein	Q86VP6	Cullin-associated NEDD8-dissociated protein 1 OS=Homo sapiens OX=9606 GN=CAND1 PE=1 SV=2	0	TRUE	152.735	29	25	56	25	1	1230	136.3	5.78	163.47	25	0	0.983	1.033	0.988831	0.99825	20.09	20.19	98.4	100.1	101.5	98.4	100.1	101.5	8.55357e+07	8.69494e+07	8.81759e+07	7.94873e+07	8.69494e+07	7.53526e+07	21	21	21	High	High	High
FALSE	High	Master Protein	Q13263	Transcription intermediary factor 1-beta OS=Homo sapiens OX=9606 GN=TRIM28 PE=1 SV=5	0	TRUE	152.594	37	19	39	19	1	835	88.5	5.77	149.12	19	0	0.897	1.061	0.663391	0.993785	14.91	20.46	97.4	96.1	106.5	97.4	96.1	106.5	7.18744e+07	7.09758e+07	7.86123e+07	6.6792e+07	7.09758e+07	6.71799e+07	11	13	13	High	High	High	Phospho [S473]
FALSE	High	Master Protein	P11717	Cation-independent mannose-6-phosphate receptor OS=Homo sapiens OX=9606 GN=IGF2R PE=1 SV=3	0	TRUE	152.577	15	27	51	27	1	2491	274.2	5.94	152.59	27	0	0.984	0.202	0.98936	1.8946e-07	14.03	2.19	140.2	139.6	20.3	140.2	139.6	20.3	1.0667e+08	1.06238e+08	1.54244e+07	9.91275e+07	1.06238e+08	1.31813e+07	25	25	17	High	High	High
FALSE	High	Master Protein	P23284	Peptidyl-prolyl cis-trans isomerase B OS=Homo sapiens OX=9606 GN=PPIB PE=1 SV=2	0	TRUE	152.009	62	17	66	17	1	216	23.7	9.41	196.37	17	0	0.952	0.94	0.904459	0.99825	15.42	23.03	104.2	102.5	93.3	104.2	102.5	93.3	9.76199e+08	9.59761e+08	8.73592e+08	9.0717e+08	9.59761e+08	7.46547e+08	17	17	17	High	High	High
FALSE	High	Master Protein	P55884	Eukaryotic translation initiation factor 3 subunit B OS=Homo sapiens OX=9606 GN=EIF3B PE=1 SV=3	0	TRUE	151.965	31	20	49	20	1	814	92.4	5	156.85	20	0	1.011	0.745	0.948029	0.811214	15.32	9.01	108.4	109.5	82.1	108.4	109.5	82.1	1.75108e+08	1.7699e+08	1.32625e+08	1.62726e+08	1.7699e+08	1.13338e+08	18	17	18	High	High	High	Acetyl [N-Term]
FALSE	High	Master Protein	Q14152	Eukaryotic translation initiation factor 3 subunit A OS=Homo sapiens OX=9606 GN=EIF3A PE=1 SV=1	0	TRUE	151.888	24	32	72	32	1	1382	166.5	6.79	204.38	32	0	1.031	0.77	0.89242	0.846925	25.49	17.72	103.3	107.8	89	103.3	107.8	89	1.66657e+08	1.73955e+08	1.43576e+08	1.54873e+08	1.73955e+08	1.22696e+08	31	30	31	High	High	High
FALSE	High	Master Protein	P30084	Enoyl-CoA hydratase, mitochondrial OS=Homo sapiens OX=9606 GN=ECHS1 PE=1 SV=4	0	TRUE	150.816	57	15	52	15	1	290	31.4	8.07	188.19	15	0	1.103	1.34	0.594215	0.801116	26.38	22.12	84.6	91.1	124.3	84.6	91.1	124.3	2.72892e+08	2.93812e+08	4.0072e+08	2.53595e+08	2.93812e+08	3.42444e+08	14	14	14	High	High	High
FALSE	High	Master Protein	P08727	Keratin, type I cytoskeletal 19 OS=Homo sapiens OX=9606 GN=KRT19 PE=1 SV=4	0	TRUE	150.715	70	24	61	23	1	400	44.1	5.14	202.01	24	1	0.988	1.356	0.999558	0.775543	19.94	16.29	87.9	85.2	126.9	87.9	85.2	126.9	3.29603e+08	3.19469e+08	4.75629e+08	3.06296e+08	3.19469e+08	4.06459e+08	21	21	23	High	High	High
FALSE	High	Master Protein	P62195	26S proteasome regulatory subunit 8 OS=Homo sapiens OX=9606 GN=PSMC5 PE=1 SV=1	0	TRUE	150.637	50	16	50	15	1	406	45.6	7.55	165.88	16	1	0.961	1.058	0.93352	0.994136	18.18	31.08	96	97.1	106.9	96	97.1	106.9	8.49726e+07	8.59649e+07	9.46173e+07	7.89641e+07	8.59649e+07	8.08573e+07	14	14	14	High	High	High
FALSE	High	Master Protein	Q9NY33	Dipeptidyl peptidase 3 OS=Homo sapiens OX=9606 GN=DPP3 PE=1 SV=2	0	TRUE	150.498	45	22	47	22	1	737	82.5	5.1	156.49	22	0	0.917	1.02	0.771615	0.99825	25.69	25.6	110.5	92.3	97.2	110.5	92.3	97.2	9.77012e+07	8.15745e+07	8.58633e+07	9.07926e+07	8.15745e+07	7.33764e+07	18	21	18	High	High	High
FALSE	High	Master Protein	P45880	Voltage-dependent anion-selective channel protein 2 OS=Homo sapiens OX=9606 GN=VDAC2 PE=1 SV=2	0	TRUE	150.13	62	15	62	15	1	294	31.5	7.56	225.12	15	0	1.019	1.448	0.925924	0.649998	23.14	31.81	84.2	91.3	124.5	84.2	91.3	124.5	4.02225e+08	4.35976e+08	5.94352e+08	3.73783e+08	4.35976e+08	5.07917e+08	14	13	14	High	High	High
FALSE	High	Master Protein	O60488	Long-chain-fatty-acid--CoA ligase 4 OS=Homo sapiens OX=9606 GN=ACSL4 PE=1 SV=2	0	TRUE	150.106	46	22	46	20	1	711	79.1	8.38	149.94	22	0	0.904	0.614	0.704719	0.437003	16.66	11.93	121.4	112.8	65.7	121.4	112.8	65.7	1.11354e+08	1.0347e+08	6.02875e+07	1.0348e+08	1.0347e+08	5.152e+07	19	18	16	High	High	High
FALSE	High	Master Protein	Q12931	Heat shock protein 75 kDa, mitochondrial OS=Homo sapiens OX=9606 GN=TRAP1 PE=1 SV=3	0	TRUE	149.959	36	18	47	17	1	704	80.1	8.21	178.83	18	0	0.992	1.373	0.993786	0.750578	22.79	19.64	89.7	87.5	122.7	89.7	87.5	122.7	1.00176e+08	9.77141e+07	1.36992e+08	9.30924e+07	9.77141e+07	117069385	15	15	15	High	High	High	Acetyl [S393]
FALSE	High	Master Protein	P11586	C-1-tetrahydrofolate synthase, cytoplasmic OS=Homo sapiens OX=9606 GN=MTHFD1 PE=1 SV=3	0	TRUE	148.159	29	22	51	22	1	935	101.5	7.3	159.49	22	0	0.964	0.807	0.940859	0.90141	15.41	18.78	101.3	108.2	90.5	101.3	108.2	90.5	1.14054e+08	1.21776e+08	1.01907e+08	1.05989e+08	1.21776e+08	8.70865e+07	18	20	20	High	High	High
FALSE	High	Master Protein	Q99798	Aconitate hydratase, mitochondrial OS=Homo sapiens OX=9606 GN=ACO2 PE=1 SV=2	0	TRUE	147.973	31	16	41	16	1	780	85.4	7.61	149.33	16	0	0.973	1.408	0.971042	0.701272	17.18	9.97	89.1	86.8	124.2	89.1	86.8	124.2	6.23114e+07	6.07329e+07	8.6873e+07	5.79052e+07	6.07329e+07	7.42392e+07	14	14	14	High	High	High
FALSE	High	Master Protein	Q8NBS9	Thioredoxin domain-containing protein 5 OS=Homo sapiens OX=9606 GN=TXNDC5 PE=1 SV=2	0	TRUE	147.543	37	13	45	13	1	432	47.6	5.97	168.08	13	0	0.943	1.303	0.876438	0.825121	9.92	38.31	98.5	93.5	108.1	98.5	93.5	108.1	2.89544e+08	2.74886e+08	3.17741e+08	2.6907e+08	2.74886e+08	2.71532e+08	12	12	12	High	High	High
FALSE	High	Master Protein	P46939	Utrophin OS=Homo sapiens OX=9606 GN=UTRN PE=1 SV=2	0	TRUE	147.258	11	25	39	25	1	3433	394.2	5.33	122.21	25	0	0.982	0.962	0.987204	0.99825	21.61	24.98	112.3	109.9	77.8	112.3	109.9	77.8	5.60859e+07	5.48819e+07	3.88836e+07	5.212e+07	5.48819e+07	3.32288e+07	21	19	19	High	High	High
FALSE	High	Master Protein	O60716	Catenin delta-1 OS=Homo sapiens OX=9606 GN=CTNND1 PE=1 SV=1	0	TRUE	147.251	25	16	39	16	1	968	108.1	6.23	136.69	16	0	0.963	0.676	0.942248	0.641419	23.55	12.78	108.2	116.5	75.3	108.2	116.5	75.3	4.01269e+07	4.31832e+07	2.79125e+07	3.72895e+07	4.31832e+07	2.38533e+07	14	15	14	High	High	High
FALSE	High	Master Protein	P49792	E3 SUMO-protein ligase RanBP2 OS=Homo sapiens OX=9606 GN=RANBP2 PE=1 SV=2	0	TRUE	147.158	12	26	49	26	1	3224	358	6.2	126.77	26	0	1.075	1.196	0.751145	0.90141	18.22	39.51	90.3	96.9	112.8	90.3	96.9	112.8	3.7811e+07	4.05883e+07	4.72335e+07	3.51373e+07	4.05883e+07	4.03644e+07	18	17	19	High	High	High
FALSE	High	Master Protein	Q99714	3-hydroxyacyl-CoA dehydrogenase type-2 OS=Homo sapiens OX=9606 GN=HSD17B10 PE=1 SV=3	0	TRUE	147.147	84	13	38	13	1	261	26.9	7.78	161.47	13	0	0.862	1.39	0.413424	0.723902	15.32	22.05	81	91.7	127.3	81	91.7	127.3	6.87513e+07	7.78951e+07	1.08143e+08	6.38898e+07	7.78951e+07	9.24163e+07	11	13	12	High	High	High
FALSE	High	Master Protein	P51812	Ribosomal protein S6 kinase alpha-3 OS=Homo sapiens OX=9606 GN=RPS6KA3 PE=1 SV=1	0	TRUE	147.079	40	21	53	15	1	740	83.7	6.89	162.28	21	4	0.956	0.723	0.911277	0.763408	13.58	10.3	113.8	107.4	78.7	113.8	107.4	78.7	1.01054e+08	9.53855e+07	6.98849e+07	9.39087e+07	9.53855e+07	5.97216e+07	19	19	18	High	High	High	Phospho [Y226; S227]
FALSE	High	Master Protein	O60506	Heterogeneous nuclear ribonucleoprotein Q OS=Homo sapiens OX=9606 GN=SYNCRIP PE=1 SV=2	0	TRUE	147.018	37	17	43	14	1	623	69.6	8.59	153.02	17	3	1.065	0.851	0.772971	0.941954	26.04	18.41	103.9	109.2	86.9	103.9	109.2	86.9	1.44849e+08	1.52188e+08	1.2121e+08	1.34606e+08	1.52188e+08	1.03583e+08	16	16	16	High	High	High
FALSE	High	Master Protein	Q92945	Far upstream element-binding protein 2 OS=Homo sapiens OX=9606 GN=KHSRP PE=1 SV=4	0	TRUE	145.947	43	21	56	19	1	711	73.1	7.3	164.73	21	2	0.916	0.965	0.768585	0.99825	18	8.68	102.9	99.2	97.9	102.9	99.2	97.9	1.3587e+08	1.30991e+08	1.29244e+08	1.26263e+08	1.30991e+08	1.10449e+08	18	19	19	High	High	High
FALSE	High	Master Protein	P18206	Vinculin OS=Homo sapiens OX=9606 GN=VCL PE=1 SV=4	0	TRUE	145.699	27	22	55	22	1	1134	123.7	5.66	176.57	22	0	0.927	1.437	0.824512	0.668857	14.57	20.64	93.2	83.6	123.2	93.2	83.6	123.2	9.94651e+07	8.91431e+07	1.31432e+08	9.24318e+07	8.91431e+07	1.12318e+08	22	21	22	High	High	High
FALSE	High	Master Protein	P13804	Electron transfer flavoprotein subunit alpha, mitochondrial OS=Homo sapiens OX=9606 GN=ETFA PE=1 SV=1	0	TRUE	145.067	58	14	54	14	1	333	35.1	8.38	199.2	14	0	0.96	1.2	0.928599	0.909749	21.86	43.47	99	93	107.9	99	93	107.9	2.13235e+08	2.00328e+08	2.32394e+08	1.98157e+08	2.00328e+08	1.98597e+08	14	14	14	High	High	High
FALSE	High	Master Protein	P48735	Isocitrate dehydrogenase [NADP], mitochondrial OS=Homo sapiens OX=9606 GN=IDH2 PE=1 SV=2	0	TRUE	144.164	54	21	62	19	1	452	50.9	8.69	181.84	21	0	0.973	1.033	0.971042	0.99825	29.79	19.87	97.5	98.4	104.1	97.5	98.4	104.1	1.78499e+08	1.80156e+08	1.90674e+08	1.65877e+08	1.80156e+08	1.62945e+08	18	17	17	High	High	High
FALSE	High	Master Protein	P05387	60S acidic ribosomal protein P2 OS=Homo sapiens OX=9606 GN=RPLP2 PE=1 SV=1	0	TRUE	142.646	81	8	33	8	1	115	11.7	4.54	151.67	8	0	0.838	0.815	0.257335	0.908437	11.78	16.85	113.5	101.8	84.7	113.5	101.8	84.7	2.38131e+08	2.1373e+08	1.77693e+08	2.21293e+08	2.1373e+08	1.51851e+08	8	8	8	High	High	High
FALSE	High	Master Protein	P00390	Glutathione reductase, mitochondrial OS=Homo sapiens OX=9606 GN=GSR PE=1 SV=2	0	TRUE	142.603	54	16	40	16	1	522	56.2	8.5	156.13	16	0	0.946	0.929	0.887296	0.991769	14.63	17.6	107.8	100.3	91.8	107.8	100.3	91.8	1.34259e+08	1.24908e+08	1.14297e+08	1.24765e+08	1.24908e+08	97675373	12	14	12	High	High	High
FALSE	High	Master Protein	P14868	Aspartate--tRNA ligase, cytoplasmic OS=Homo sapiens OX=9606 GN=DARS PE=1 SV=2	0	TRUE	141.998	60	27	58	27	1	501	57.1	6.55	166.65	27	0	0.944	1.074	0.881408	0.985559	17.83	21.6	99.8	97.6	102.6	99.8	97.6	102.6	2.46739e+08	2.41257e+08	2.53596e+08	2.29292e+08	2.41257e+08	2.16716e+08	25	26	25	High	High	High
FALSE	High	Master Protein	P00387	NADH-cytochrome b5 reductase 3 OS=Homo sapiens OX=9606 GN=CYB5R3 PE=1 SV=3	0	TRUE	141.744	60	15	47	15	1	301	34.2	7.59	189.35	15	0	1.148	1.14	0.337392	0.960806	48.49	34.6	89.6	98.2	112.2	89.6	98.2	112.2	1.08239e+08	1.18592e+08	1.35551e+08	1.00585e+08	1.18592e+08	1.15838e+08	14	13	15	High	High	High
FALSE	High	Master Protein	P32119	Peroxiredoxin-2 OS=Homo sapiens OX=9606 GN=PRDX2 PE=1 SV=5	0	TRUE	141.576	70	15	57	14	1	198	21.9	5.97	227.78	15	0	1.015	1.09	0.935796	0.984276	15.1	18.29	99.8	99.6	100.6	99.8	99.6	100.6	4.03135e+08	4.02162e+08	4.06548e+08	3.74629e+08	4.02162e+08	3.47425e+08	14	14	14	High	High	High
FALSE	High	Master Protein	O75521	Enoyl-CoA delta isomerase 2, mitochondrial OS=Homo sapiens OX=9606 GN=ECI2 PE=1 SV=4	0	TRUE	141.166	43	13	28	13	1	394	43.6	9	112.61	13	0	0.889	1.483	0.704719	0.531507	10.96	15.19	97.3	86	116.7	97.3	86	116.7	3.52811e+07	3.11932e+07	4.22988e+07	3.27864e+07	3.11932e+07	3.61474e+07	11	11	11	High	High	High
FALSE	High	Master Protein	P09110	3-ketoacyl-CoA thiolase, peroxisomal OS=Homo sapiens OX=9606 GN=ACAA1 PE=1 SV=2	0	TRUE	140.117	60	16	35	16	1	424	44.3	8.44	135.45	16	0	1.024	0.839	0.919333	0.939662	16.09	22.42	99.6	104.1	96.3	99.6	104.1	96.3	3.57525e+07	3.73675e+07	3.4578e+07	3.32244e+07	3.73675e+07	2.95494e+07	14	14	14	High	High	High
FALSE	High	Master Protein	Q05639	Elongation factor 1-alpha 2 OS=Homo sapiens OX=9606 GN=EEF1A2 PE=1 SV=1	0	TRUE	140.105	28	10	161	1	1	463	50.4	9.03	609.98	10	0																						High	Not Found	High	Acetyl [T104; T106; S107]
FALSE	High	Master Protein	P62937	Peptidyl-prolyl cis-trans isomerase A OS=Homo sapiens OX=9606 GN=PPIA PE=1 SV=2	0	TRUE	139.877	76	11	57	11	1	165	18	7.81	183.91	11	0	1.012	0.978	0.946406	0.99825	26.09	41.16	94.7	104.4	100.9	94.7	104.4	100.9	1.14455e+09	1.26208e+09	1.22052e+09	1.06362e+09	1.26208e+09	1.04302e+09	13	13	13	High	High	High	Acetyl [N-Term]; Acetyl [T5]; Phospho [T5; D9]
FALSE	High	Master Protein	Q16851	UTP--glucose-1-phosphate uridylyltransferase OS=Homo sapiens OX=9606 GN=UGP2 PE=1 SV=5	0	TRUE	139.769	39	15	43	15	1	508	56.9	8.15	156	15	0	0.857	1.16	0.385614	0.942698	11.55	29.41	99.4	92.8	107.9	99.4	92.8	107.9	1.01529e+08	9.47427e+07	1.10171e+08	9.43497e+07	9.47427e+07	9.41491e+07	14	15	15	High	High	High
FALSE	High	Master Protein	Q93009	Ubiquitin carboxyl-terminal hydrolase 7 OS=Homo sapiens OX=9606 GN=USP7 PE=1 SV=2	0	TRUE	139.703	27	23	53	23	1	1102	128.2	5.55	163.69	23	0	1.23	0.773	0.0677223	0.859424	33.21	15.97	98.1	113.6	88.3	98.1	113.6	88.3	5.1968e+07	60197601	4.67606e+07	4.82933e+07	60197601	3.99603e+07	19	18	19	High	High	High	Acetyl [N-Term]
FALSE	High	Master Protein	P07858	Cathepsin B OS=Homo sapiens OX=9606 GN=CTSB PE=1 SV=3	0	TRUE	139.671	40	11	38	11	1	339	37.8	6.3	157.09	11	0	1.103	0.589	0.589948	0.348401	24.85	8.83	108.8	115.7	75.5	108.8	115.7	75.5	1.91209e+08	2.03186e+08	1.32622e+08	1.77688e+08	2.03186e+08	1.13335e+08	11	11	11	High	High	High
FALSE	High	Master Protein	O60763	General vesicular transport factor p115 OS=Homo sapiens OX=9606 GN=USO1 PE=1 SV=2	0	TRUE	139.118	25	16	40	16	1	962	107.8	4.91	137.27	16	0	1.005	0.939	0.971042	0.99825	23.09	19.51	103.4	101.5	95	103.4	101.5	95	5.52467e+07	5.42272e+07	5.0757e+07	5.13401e+07	5.42272e+07	4.33755e+07	16	16	16	High	High	High
FALSE	High	Master Protein	P35998	26S proteasome regulatory subunit 7 OS=Homo sapiens OX=9606 GN=PSMC2 PE=1 SV=3	0	TRUE	138.633	54	20	57	20	1	433	48.6	5.95	167.16	20	0	0.847	1.125	0.317126	0.973707	13.48	23.74	100.5	94.2	105.3	100.5	94.2	105.3	1.00138e+08	9.38956e+07	1.04925e+08	9.30575e+07	9.38956e+07	8.96662e+07	19	19	18	High	High	High
FALSE	High	Master Protein	Q15365	Poly(rC)-binding protein 1 OS=Homo sapiens OX=9606 GN=PCBP1 PE=1 SV=2	0	TRUE	137.848	61	11	40	9	1	356	37.5	7.09	157.17	11	2	1.024	0.828	0.910458	0.913471	24.59	13.25	105.5	110.2	84.3	105.5	110.2	84.3	3.45107e+08	3.60781e+08	2.75867e+08	3.20704e+08	3.60781e+08	2.35749e+08	11	11	11	High	High	High
FALSE	High	Master Protein	P05455	Lupus La protein OS=Homo sapiens OX=9606 GN=SSB PE=1 SV=2	0	TRUE	137.842	49	20	57	20	1	408	46.8	7.12	186.63	20	0	0.934	1.008	0.84799	0.99825	21.06	45.18	102.5	106.4	91.1	102.5	106.4	91.1	1.35326e+08	1.40474e+08	1.20212e+08	1.25757e+08	1.40474e+08	1.0273e+08	17	18	19	High	High	High
FALSE	High	Master Protein	Q9UJS0	Calcium-binding mitochondrial carrier protein Aralar2 OS=Homo sapiens OX=9606 GN=SLC25A13 PE=1 SV=2	0	TRUE	137.812	34	16	39	12	1	675	74.1	8.62	144.11	16	4	1.12	1.332	0.494722	0.807563	29.82	17.31	93.9	91	115	93.9	91	115	7.3715e+07	7.14334e+07	9.02618e+07	6.85025e+07	7.14334e+07	7.71352e+07	15	15	15	High	High	High
FALSE	High	Master Protein	P41252	Isoleucine--tRNA ligase, cytoplasmic OS=Homo sapiens OX=9606 GN=IARS PE=1 SV=2	0	TRUE	136.583	22	23	44	23	1	1262	144.4	6.15	125.84	23	0	0.912	0.887	0.742835	0.973707	22.92	20.35	105.5	99.6	94.9	105.5	99.6	94.9	8.97824e+07	8.47578e+07	8.07029e+07	8.34338e+07	8.47578e+07	6.89665e+07	15	16	16	High	High	High	Acetyl [K1226; T1232]; Phospho [T1232]
FALSE	High	Master Protein	Q13162	Peroxiredoxin-4 OS=Homo sapiens OX=9606 GN=PRDX4 PE=1 SV=1	0	TRUE	136.371	58	12	46	9	1	271	30.5	6.29	168.87	12	0	0.91	1.273	0.735781	0.859975	5.8	9.76	95.9	90.1	114.1	95.9	90.1	114.1	1.44946e+08	1.36133e+08	1.72412e+08	1.34697e+08	1.36133e+08	1.47339e+08	9	9	9	High	High	High
FALSE	High	Master Protein	Q12904	Aminoacyl tRNA synthase complex-interacting multifunctional protein 1 OS=Homo sapiens OX=9606 GN=AIMP1 PE=1 SV=2	0	TRUE	136.25	63	13	42	13	1	312	34.3	8.43	145.58	13	0	1.03	1.089	0.895553	0.984814	13.14	21.35	96.6	97.2	106.2	96.6	97.2	106.2	7.68558e+07	7.7365e+07	8.44715e+07	7.14213e+07	7.7365e+07	7.21869e+07	12	11	12	High	High	High
FALSE	High	Master Protein	P07099	Epoxide hydrolase 1 OS=Homo sapiens OX=9606 GN=EPHX1 PE=1 SV=1	0	TRUE	135.941	41	16	41	16	1	455	52.9	7.25	143.51	16	0	1.156	1.195	0.301607	0.913471	35.2	35.28	89.1	93.5	117.4	89.1	93.5	117.4	1.3809e+08	144946966	1.82054e+08	1.28326e+08	144946966	1.55578e+08	16	16	16	High	High	High
FALSE	High	Master Protein	O95831	Apoptosis-inducing factor 1, mitochondrial OS=Homo sapiens OX=9606 GN=AIFM1 PE=1 SV=1	0	TRUE	135.44	39	19	46	19	1	613	66.9	8.95	161.26	19	0	1.031	1.301	0.89242	0.828447	9.26	25.52	88.2	89.2	122.6	88.2	89.2	122.6	1.44625e+08	1.46231e+08	2.01021e+08	1.34399e+08	1.46231e+08	1.71787e+08	17	17	17	High	High	High
FALSE	High	Master Protein	P06753	Tropomyosin alpha-3 chain OS=Homo sapiens OX=9606 GN=TPM3 PE=1 SV=2	0	TRUE	135.262	38	15	52	6	1	285	32.9	4.72	164.74	15	0	0.807	1.039	0.110077	0.99825	20.01	17.71	126.7	81.9	91.4	126.7	81.9	91.4	1.09287e+08	7.06068e+07	7.8798e+07	1.01559e+08	7.06068e+07	6.73386e+07	5	4	4	High	High	High
FALSE	High	Master Protein	P07737	Profilin-1 OS=Homo sapiens OX=9606 GN=PFN1 PE=1 SV=2	0	TRUE	135.039	79	15	64	15	1	140	15	8.27	185.1	15	0	1.035	1.035	0.882048	0.99825	21.07	24.18	98.2	100.8	101.1	98.2	100.8	101.1	8.51522e+08	8.74456e+08	8.76659e+08	7.9131e+08	8.74456e+08	7.49168e+08	16	15	16	High	High	High
FALSE	High	Master Protein	Q9NSE4	Isoleucine--tRNA ligase, mitochondrial OS=Homo sapiens OX=9606 GN=IARS2 PE=1 SV=2	0	TRUE	134.944	30	21	43	21	1	1012	113.7	7.2	133.32	21	0	0.967	1.335	0.950241	0.805306	19.09	19.29	91	90.9	118.2	91	90.9	118.2	7.40577e+07	7.39385e+07	9.61579e+07	6.8821e+07	7.39385e+07	8.21739e+07	18	19	19	High	High	High
FALSE	High	Master Protein	P62979	Ubiquitin-40S ribosomal protein S27a OS=Homo sapiens OX=9606 GN=RPS27A PE=1 SV=2	0	TRUE	134.696	62	12	56	12	1	156	18	9.64	178.79	12	0	0.779	0.898	0.0400664	0.976441	10.9	30.02	124.6	93.7	81.7	124.6	93.7	81.7	5.61704e+08	4.22513e+08	3.68259e+08	5.21985e+08	4.22513e+08	3.14704e+08	12	11	12	High	High	High
FALSE	High	Master Protein	O43175	D-3-phosphoglycerate dehydrogenase OS=Homo sapiens OX=9606 GN=PHGDH PE=1 SV=4	0	TRUE	134.18	39	18	46	18	1	533	56.6	6.71	159.31	18	0	0.976	0.788	0.972872	0.876136	21.7	18.27	109	106.6	84.4	109	106.6	84.4	2.73062e+08	2.66848e+08	2.11356e+08	2.53753e+08	2.66848e+08	1.80619e+08	17	17	16	High	High	High
FALSE	High	Master Protein	P51991	Heterogeneous nuclear ribonucleoprotein A3 OS=Homo sapiens OX=9606 GN=HNRNPA3 PE=1 SV=2	0	TRUE	133.527	52	17	41	15	1	378	39.6	9.01	144.49	17	0	1.201	0.881	0.13632	0.973707	42.52	25.97	103.4	110.4	86.2	103.4	110.4	86.2	1.05813e+08	1.12999e+08	8.82143e+07	9.8331e+07	1.12999e+08	7.53855e+07	14	14	14	High	High	High	Acetyl [N-Term]
FALSE	High	Master Protein	P31040	Succinate dehydrogenase [ubiquinone] flavoprotein subunit, mitochondrial OS=Homo sapiens OX=9606 GN=SDHA PE=1 SV=2	0	TRUE	133.481	35	15	39	15	1	664	72.6	7.39	132.32	15	0	0.931	1.566	0.84799	0.492094	16.68	18.15	86.5	85.6	127.9	86.5	85.6	127.9	6.35709e+07	6.29477e+07	9.40209e+07	5.90757e+07	6.29477e+07	8.03476e+07	14	14	15	High	High	High
FALSE	High	Master Protein	P31947	14-3-3 protein sigma OS=Homo sapiens OX=9606 GN=SFN PE=1 SV=1	0	TRUE	133.401	62	16	43	12	1	248	27.8	4.74	152.9	16	0	0.831	1.684	0.220406	0.343141	18.84	18.9	86.9	76.7	136.4	86.9	76.7	136.4	8.73204e+07	7.71185e+07	1.37098e+08	8.11459e+07	7.71185e+07	1.1716e+08	9	9	10	High	High	High
FALSE	High	Master Protein	P36776	Lon protease homolog, mitochondrial OS=Homo sapiens OX=9606 GN=LONP1 PE=1 SV=2	0	TRUE	133.367	30	25	49	24	1	959	106.4	6.39	148.71	25	1	0.934	1.504	0.84799	0.56689	16.25	33.11	88.2	84.7	127.1	88.2	84.7	127.1	8.88204e+07	8.53327e+07	1.27935e+08	8.25398e+07	8.53327e+07	1.0933e+08	22	23	21	High	High	High
FALSE	High	Master Protein	P36873	Serine/threonine-protein phosphatase PP1-gamma catalytic subunit OS=Homo sapiens OX=9606 GN=PPP1CC PE=1 SV=1	0	TRUE	131.885	46	12	41	1	1	323	37	6.54	165.78	12	0	0.884	0.01	0.824849	1.85271e-16	0		159.3	140.7		159.3	140.7		3.19702e+06	2.82481e+06		2970951	2.82481e+06		1	1		High	Peak Found	Not Found
FALSE	High	Master Protein	P62136	Serine/threonine-protein phosphatase PP1-alpha catalytic subunit OS=Homo sapiens OX=9606 GN=PPP1CA PE=1 SV=1	0	TRUE	131.338	46	12	42	1	1	330	37.5	6.33	167.7	12	11	1.047	0.713	0.84799	0.736189	39.31	17.32	106	111.1	82.9	106	111.1	82.9	5.6835e+07	5.95368e+07	4.44616e+07	5.28161e+07	5.95368e+07	3.79956e+07	11	12	12	High	Peak Found	Peak Found
FALSE	High	Master Protein	P48444	Coatomer subunit delta OS=Homo sapiens OX=9606 GN=ARCN1 PE=1 SV=1	0	TRUE	131.026	43	21	47	21	1	511	57.2	6.21	146.35	21	0	0.938	0.545	0.858182	0.23189	17.92	6.53	111.8	121.1	67.1	111.8	121.1	67.1	1.3677e+08	1.48063e+08	8.2085e+07	1.27099e+08	1.48063e+08	7.01475e+07	19	19	19	High	High	High
FALSE	High	Master Protein	O14980	Exportin-1 OS=Homo sapiens OX=9606 GN=XPO1 PE=1 SV=1	0	TRUE	129.887	25	18	36	18	1	1071	123.3	6.06	117.77	18	0	0.92	1.016	0.828382	0.99825	17.27	36.12	101	96.2	102.8	101	96.2	102.8	3.47894e+07	3.3157e+07	3.54099e+07	3.23293e+07	3.3157e+07	3.02603e+07	15	16	16	High	High	High
FALSE	High	Master Protein	P61247	40S ribosomal protein S3a OS=Homo sapiens OX=9606 GN=RPS3A PE=1 SV=2	0	TRUE	129.13	62	19	55	19	1	264	29.9	9.73	155.89	19	0	0.956	0.723	0.912844	0.762464	14.78	20.32	110.2	106.7	83.1	110.2	106.7	83.1	3.9688e+08	3.84402e+08	2.99106e+08	3.68816e+08	3.84402e+08	2.55608e+08	18	18	18	High	High	High	Phospho [D60; R65]
FALSE	High	Master Protein	P35241	Radixin OS=Homo sapiens OX=9606 GN=RDX PE=1 SV=1	0	TRUE	128.35	38	19	48	11	1	583	68.5	6.37	136.46	19	0	0.841	0.803	0.431556	0.893492	26.23	35.05	105.9	108.7	85.4	105.9	108.7	85.4	2.86574e+07	2.94032e+07	2.31186e+07	2.6631e+07	2.94032e+07	1.97565e+07	9	9	9	High	High	High
FALSE	High	Master Protein	P08133	Annexin A6 OS=Homo sapiens OX=9606 GN=ANXA6 PE=1 SV=3	0	TRUE	128.249	42	23	46	23	1	673	75.8	5.6	129.54	23	0	0.95	1.021	0.901202	0.99825	27.97	29.34	102.2	102.4	95.5	102.2	102.4	95.5	6.48513e+07	6.4977e+07	6.06263e+07	6.02656e+07	6.4977e+07	5.18096e+07	20	20	19	High	High	High
FALSE	High	Master Protein	Q99873	Protein arginine N-methyltransferase 1 OS=Homo sapiens OX=9606 GN=PRMT1 PE=1 SV=3	0	TRUE	127.923	45	15	41	15	1	371	42.4	5.35	148.74	15	0	0.887	0.476	0.599491	0.0790657	23.73	5.76	127.3	115.6	57.1	127.3	115.6	57.1	1.21826e+08	1.10613e+08	5.46894e+07	1.13212e+08	1.10613e+08	4.6736e+07	15	15	15	High	High	High
FALSE	High	Master Protein	Q9NZI8	Insulin-like growth factor 2 mRNA-binding protein 1 OS=Homo sapiens OX=9606 GN=IGF2BP1 PE=1 SV=2	0	TRUE	127.721	40	20	51	18	1	577	63.4	9.2	167.58	20	2	1.128	0.706	0.451173	0.714718	16.69	14.09	103.5	117.6	78.9	103.5	117.6	78.9	2.55324e+08	2.90248e+08	1.94697e+08	2.3727e+08	2.90248e+08	1.66382e+08	20	20	20	High	High	High
FALSE	High	Master Protein	Q86UP2	Kinectin OS=Homo sapiens OX=9606 GN=KTN1 PE=1 SV=1	0	TRUE	127.674	22	22	44	22	1	1357	156.2	5.64	126.8	22	0	0.955	0.931	0.919333	0.99825	23.85	52.53	110.3	102.7	87	110.3	102.7	87	3.6268e+07	3.37585e+07	2.86243e+07	3.37035e+07	3.37585e+07	2.44615e+07	19	18	18	High	High	High
FALSE	High	Master Protein	P08865	40S ribosomal protein SA OS=Homo sapiens OX=9606 GN=RPSA PE=1 SV=4	0	TRUE	126.997	47	10	36	10	1	295	32.8	4.87	149.89	10	0	0.909	0.913	0.731146	0.984814	10.39	8.12	109.6	100.3	90.1	109.6	100.3	90.1	3.53813e+08	3.2371e+08	2.90841e+08	3.28795e+08	3.2371e+08	2.48545e+08	9	9	9	High	High	High
FALSE	High	Master Protein	Q13576	Ras GTPase-activating-like protein IQGAP2 OS=Homo sapiens OX=9606 GN=IQGAP2 PE=1 SV=4	0	TRUE	125.902	20	22	42	20	1	1575	180.5	5.64	126.86	22	0	0.903	1.008	0.717835	0.99825	12.34	14	105.4	99.8	94.7	105.4	99.8	94.7	4.65221e+07	4.40533e+07	4.17925e+07	4.32325e+07	4.40533e+07	3.57147e+07	16	16	14	High	High	High
FALSE	High	Master Protein	P26639	Threonine--tRNA ligase, cytoplasmic OS=Homo sapiens OX=9606 GN=TARS PE=1 SV=3	0	TRUE	125.893	37	24	52	24	1	723	83.4	6.67	150	24	0	0.987	0.578	0.99817	0.316836	10.02	12.83	115	119.1	66	115	119.1	66	1.17352e+08	1.21569e+08	6.73354e+07	1.09054e+08	1.21569e+08	5.75429e+07	20	22	20	High	High	High
FALSE	High	Master Protein	Q04917	14-3-3 protein eta OS=Homo sapiens OX=9606 GN=YWHAH PE=1 SV=4	0	TRUE	125.328	54	16	39	12	1	246	28.2	4.84	134.99	16	0	0.978	0.905	0.981952	0.983115	17.33	14.55	109	97	94	109	97	94	6.36318e+07	5.65949e+07	5.48991e+07	5.91323e+07	5.65949e+07	46915238	10	8	9	High	High	High
FALSE	High	Master Protein	P14866	Heterogeneous nuclear ribonucleoprotein L OS=Homo sapiens OX=9606 GN=HNRNPL PE=1 SV=2	0	TRUE	125.19	30	11	36	11	1	589	64.1	8.22	130.36	11	0	1.091	0.732	0.650914	0.784575	19.52	22.21	103.4	116.7	79.9	103.4	116.7	79.9	8.77464e+07	9.90547e+07	6.78354e+07	8.15417e+07	9.90547e+07	5.79703e+07	10	10	10	High	High	High
FALSE	High	Master Protein	P22695	Cytochrome b-c1 complex subunit 2, mitochondrial OS=Homo sapiens OX=9606 GN=UQCRC2 PE=1 SV=3	0	TRUE	124.783	43	15	45	15	1	453	48.4	8.63	161.79	15	0	1.079	1.084	0.716198	0.984814	14.94	13.73	94.9	98.9	106.2	94.9	98.9	106.2	1.39952e+08	1.45901e+08	1.56736e+08	1.30056e+08	1.45901e+08	1.33942e+08	15	15	15	High	High	High
FALSE	High	Master Protein	P28331	NADH-ubiquinone oxidoreductase 75 kDa subunit, mitochondrial OS=Homo sapiens OX=9606 GN=NDUFS1 PE=1 SV=3	0	TRUE	124.716	31	17	38	17	1	727	79.4	6.23	125.69	17	0	0.898	0.882	0.671017	0.973707	25.82	23.67	102	106.5	91.5	102	106.5	91.5	7.27751e+07	7.59708e+07	6.52946e+07	6.76291e+07	7.59708e+07	5.5799e+07	14	15	15	High	High	High
FALSE	High	Master Protein	P23378	Glycine dehydrogenase (decarboxylating), mitochondrial OS=Homo sapiens OX=9606 GN=GLDC PE=1 SV=2	0	TRUE	124.54	22	14	30	14	1	1020	112.7	7.11	110.26	14	0	1.414	1.253	0.018845	0.820591	18.67	39.24	73.8	83.2	142.9	73.8	83.2	142.9	1.38516e+07	1.56159e+07	2.68215e+07	1.28721e+07	1.56159e+07	2.29209e+07	11	9	13	High	High	High
FALSE	High	Master Protein	Q99497	Protein/nucleic acid deglycase DJ-1 OS=Homo sapiens OX=9606 GN=PARK7 PE=1 SV=2	0	TRUE	123.902	72	13	40	13	1	189	19.9	6.79	131.64	13	0	0.938	1.133	0.858657	0.966229	21.17	45.2	100	93.8	106.2	100	93.8	106.2	2.50243e+08	2.34493e+08	2.65623e+08	2.32548e+08	2.34493e+08	2.26994e+08	11	12	11	High	High	High
FALSE	High	Master Protein	P31150	Rab GDP dissociation inhibitor alpha OS=Homo sapiens OX=9606 GN=GDI1 PE=1 SV=2	0	TRUE	123.873	32	14	33	5	1	447	50.6	5.14	114.12	14	0	1.073	1.145	0.84855	0.913034	11.21	18.01	99.8	107.1	93.1	99.8	107.1	93.1	1.31393e+07	1.40972e+07	1.22529e+07	1.22102e+07	1.40972e+07	1.0471e+07	4	4	4	High	High	High
FALSE	High	Master Protein	O14579	Coatomer subunit epsilon OS=Homo sapiens OX=9606 GN=COPE PE=1 SV=3	0	TRUE	123.84	51	11	32	11	1	308	34.5	5.12	127.04	11	0	1.02	0.679	0.919333	0.643171	31.13	11.88	109.9	112.9	77.1	109.9	112.9	77.1	7.25826e+07	7.45515e+07	5.09129e+07	6.74502e+07	7.45515e+07	4.35088e+07	10	10	8	High	High	High
FALSE	High	Master Protein	Q9ULC5	Long-chain-fatty-acid--CoA ligase 5 OS=Homo sapiens OX=9606 GN=ACSL5 PE=1 SV=1	0	TRUE	123.748	36	19	44	19	1	683	75.9	6.92	146.1	19	0	1.022	1.947	0.910458	0.136238	29.89	43.55	81.8	79.5	138.7	81.8	79.5	138.7	9.51713e+07	9.25599e+07	1.61475e+08	8.84416e+07	9.25599e+07	1.37992e+08	16	18	18	High	High	High
FALSE	High	Master Protein	O00299	Chloride intracellular channel protein 1 OS=Homo sapiens OX=9606 GN=CLIC1 PE=1 SV=4	0	TRUE	123.621	69	15	51	14	1	241	26.9	5.17	177.06	15	1	0.859	1.025	0.39622	0.99825	16.05	20.04	102.6	98.1	99.3	102.6	98.1	99.3	5.41256e+08	5.17563e+08	5.24085e+08	502982709	5.17563e+08	4.47868e+08	14	14	14	High	High	High
FALSE	High	Master Protein	P30041	Peroxiredoxin-6 OS=Homo sapiens OX=9606 GN=PRDX6 PE=1 SV=3	0	TRUE	123.579	58	14	42	14	1	224	25	6.38	151.77	14	0	0.844	1.059	0.292798	0.994001	19.53	18.54	105.2	96.4	98.4	105.2	96.4	98.4	4.18822e+08	3.83709e+08	3.91908e+08	3.89206e+08	3.83709e+08	3.34913e+08	14	12	11	High	High	High
FALSE	High	Master Protein	O94826	Mitochondrial import receptor subunit TOM70 OS=Homo sapiens OX=9606 GN=TOMM70 PE=1 SV=1	0	TRUE	123.53	42	17	42	17	1	608	67.4	7.12	128.51	17	0	1.061	1.274	0.79028	0.859038	25.61	20.31	86.2	93.9	119.9	86.2	93.9	119.9	5.98097e+07	6.51893e+07	8.32166e+07	5.55805e+07	6.51893e+07	7.11146e+07	13	13	14	High	High	High
FALSE	High	Master Protein	P22626	Heterogeneous nuclear ribonucleoproteins A2/B1 OS=Homo sapiens OX=9606 GN=HNRNPA2B1 PE=1 SV=2	0	TRUE	123.503	48	19	55	16	1	353	37.4	8.95	172.97	19	0	1.072	0.77	0.739525	0.846925	21.49	14.76	100.8	109.6	89.5	100.8	109.6	89.5	1.72939e+08	1.87996e+08	1.53519e+08	1.6071e+08	1.87996e+08	1.31193e+08	16	15	16	High	High	High
FALSE	High	Master Protein	P38919	Eukaryotic initiation factor 4A-III OS=Homo sapiens OX=9606 GN=EIF4A3 PE=1 SV=4	0	TRUE	123.319	54	18	41	15	1	411	46.8	6.73	133.27	18	0	0.929	1.081	0.84344	0.984814	20.31	18.88	101.1	91	107.9	101.1	91	107.9	8.08063e+07	7.27586e+07	8.6308e+07	7.50923e+07	7.27586e+07	7.37564e+07	13	13	13	High	High	High
FALSE	High	Master Protein	P53992	Protein transport protein Sec24C OS=Homo sapiens OX=9606 GN=SEC24C PE=1 SV=3	0	TRUE	123.011	24	20	37	19	1	1094	118.2	7.06	107.81	20	1	0.991	0.816	0.995039	0.908437	26.68	22.41	96	111	92.9	96	111	92.9	5.28181e+07	6.10601e+07	5.10958e+07	4.90833e+07	6.10601e+07	4.36651e+07	16	17	18	High	High	High
FALSE	High	Master Protein	P45954	Short/branched chain specific acyl-CoA dehydrogenase, mitochondrial OS=Homo sapiens OX=9606 GN=ACADSB PE=1 SV=1	0	TRUE	122.073	43	10	36	10	1	432	47.5	6.99	162.07	10	0	1.195	1.428	0.153084	0.675423	43.49	7.67	80.4	91.4	128.2	80.4	91.4	128.2	7.04978e+07	8.00961e+07	1.12436e+08	6.55128e+07	8.00961e+07	9.60843e+07	10	9	10	High	High	High
FALSE	High	Master Protein	P67809	Nuclease-sensitive element-binding protein 1 OS=Homo sapiens OX=9606 GN=YBX1 PE=1 SV=3	0	TRUE	121.911	39	11	28	7	1	324	35.9	9.88	103.77	11	4	1.002	0.843	0.972052	0.934834	36.48	30.98	103.8	110.3	85.9	103.8	110.3	85.9	6.93002e+07	7.36124e+07	5.73457e+07	6.43999e+07	7.36124e+07	4.90061e+07	8	9	9	High	High	High
FALSE	High	Master Protein	P23246	Splicing factor, proline- and glutamine-rich OS=Homo sapiens OX=9606 GN=SFPQ PE=1 SV=2	0	TRUE	121.176	29	19	43	18	1	707	76.1	9.44	130.18	19	0	0.852	0.85	0.342774	0.940772	17.46	8.14	114.9	96.6	88.6	114.9	96.6	88.6	1.91644e+08	1.6112e+08	1.47766e+08	1.78092e+08	1.6112e+08	1.26276e+08	17	14	14	High	High	High	Acetyl [S283]
FALSE	High	Master Protein	P15170	Eukaryotic peptide chain release factor GTP-binding subunit ERF3A OS=Homo sapiens OX=9606 GN=GSPT1 PE=1 SV=1	0	TRUE	120.908	41	18	43	18	1	499	55.7	5.62	111.05	18	0	1.028	0.919	0.901202	0.984814	12.37	22.66	106	105.7	88.3	106	105.7	88.3	1.32219e+08	1.31779e+08	1.10043e+08	1.22869e+08	1.31779e+08	9.40395e+07	16	16	16	High	High	High
FALSE	High	Master Protein	P42765	3-ketoacyl-CoA thiolase, mitochondrial OS=Homo sapiens OX=9606 GN=ACAA2 PE=1 SV=2	0	TRUE	120.783	55	15	35	15	1	397	41.9	8.09	110.47	15	0	0.977	1.353	0.978472	0.779725	14.42	19.7	92	91	117	92	91	117	6.49008e+07	6.41767e+07	8.25594e+07	6.03116e+07	6.41767e+07	7.05529e+07	14	14	14	High	High	High
FALSE	High	Master Protein	P30044	Peroxiredoxin-5, mitochondrial OS=Homo sapiens OX=9606 GN=PRDX5 PE=1 SV=4	0	TRUE	120.13	56	13	44	13	1	214	22.1	8.7	160.45	13	0	0.916	1.459	0.766823	0.636079	29.75	38.84	85.7	88.1	126.2	85.7	88.1	126.2	1.34409e+08	1.38265e+08	1.97895e+08	1.24905e+08	1.38265e+08	1.69115e+08	12	13	13	High	High	High
FALSE	High	Master Protein	P41250	Glycine--tRNA ligase OS=Homo sapiens OX=9606 GN=GARS PE=1 SV=3	0	TRUE	120.06	28	17	41	17	1	739	83.1	7.03	130.77	17	0	0.995	0.929	0.987204	0.991583	37.75	27.73	106.8	109.1	84.1	106.8	109.1	84.1	1.06481e+08	1.08721e+08	8.38416e+07	9.89517e+07	1.08721e+08	7.16487e+07	17	17	16	High	High	High
FALSE	High	Master Protein	P01023	Alpha-2-macroglobulin OS=Homo sapiens OX=9606 GN=A2M PE=1 SV=3	0	TRUE	119.167	17	18	29	18	1	1474	163.2	6.46	89.57	18	0	1.032	0.288	0.89242	6.26752e-05	22.58	4.35	125.2	127.3	47.5	125.2	127.3	47.5	6.93393e+07	7.04945e+07	2.6337e+07	6.44362e+07	7.04945e+07	2.25068e+07	15	15	11	High	High	High
FALSE	High	Master Protein	P15559	NAD(P)H dehydrogenase [quinone] 1 OS=Homo sapiens OX=9606 GN=NQO1 PE=1 SV=1	0	TRUE	119.118	36	11	48	11	1	274	30.8	8.88	170.43	11	0	1.023	0.996	0.910458	0.999737	30.27	10.5	95.8	101.3	102.9	95.8	101.3	102.9	6.40515e+08	6.77413e+08	6.87786e+08	5.95223e+08	6.77413e+08	5.87762e+08	11	11	11	High	High	High
FALSE	High	Master Protein	P20700	Lamin-B1 OS=Homo sapiens OX=9606 GN=LMNB1 PE=1 SV=2	0	TRUE	118.351	45	23	43	21	1	586	66.4	5.16	129.51	23	0	0.953	1.329	0.906619	0.808423	18.57	27.63	93.2	87.5	119.3	93.2	87.5	119.3	7.0632e+07	6.63624e+07	9.04088e+07	6.56375e+07	6.63624e+07	7.72608e+07	16	15	15	High	High	High
FALSE	High	Master Protein	P23396	40S ribosomal protein S3 OS=Homo sapiens OX=9606 GN=RPS3 PE=1 SV=2	0	TRUE	118.334	81	23	54	23	1	243	26.7	9.66	155.83	23	0	0.935	0.813	0.84855	0.908437	11.04	12.71	110.6	105.1	84.2	110.6	105.1	84.2	6.14375e+08	5.83955e+08	4.67912e+08	5.70931e+08	5.83955e+08	3.99865e+08	24	23	23	High	High	High
FALSE	High	Master Protein	Q14103	Heterogeneous nuclear ribonucleoprotein D0 OS=Homo sapiens OX=9606 GN=HNRNPD PE=1 SV=1	0	TRUE	118.271	37	11	32	10	1	355	38.4	7.81	112.17	11	1	0.908	0.958	0.725271	0.99825	33.56	5.67	103.6	97.6	98.7	103.6	97.6	98.7	1.25061e+08	1.17817e+08	1.19113e+08	1.16218e+08	1.17817e+08	1.0179e+08	10	10	11	High	High	High
FALSE	High	Master Protein	P11766	Alcohol dehydrogenase class-3 OS=Homo sapiens OX=9606 GN=ADH5 PE=1 SV=4	0	TRUE	118.084	30	10	33	10	1	374	39.7	7.49	115.01	10	0	1.015	0.903	0.935796	0.980578	25.02	31.79	111.2	108.4	80.4	111.2	108.4	80.4	1.25365e+08	1.2229e+08	9.07042e+07	1.16501e+08	1.2229e+08	7.75133e+07	10	10	9	High	High	High
FALSE	High	Master Protein	P36871	Phosphoglucomutase-1 OS=Homo sapiens OX=9606 GN=PGM1 PE=1 SV=3	0	TRUE	117.57	38	17	47	17	1	562	61.4	6.76	134.72	17	0	0.864	1.043	0.426449	0.99825	22.47	22.52	104.8	99.9	95.3	104.8	99.9	95.3	8.34596e+07	79603138	7.59373e+07	7.7558e+07	79603138	64893899	16	16	16	High	High	High	Phospho [S117; H118]
FALSE	High	Master Protein	Q9UQ80	Proliferation-associated protein 2G4 OS=Homo sapiens OX=9606 GN=PA2G4 PE=1 SV=3	0	TRUE	117.403	51	19	55	19	1	394	43.8	6.55	162.21	19	0	1.054	0.794	0.825811	0.882372	20	15.88	111.4	98.9	89.7	111.4	98.9	89.7	2.45467e+08	2.18013e+08	1.97564e+08	2.2811e+08	2.18013e+08	1.68832e+08	18	17	18	High	High	High
FALSE	High	Master Protein	P49773	Histidine triad nucleotide-binding protein 1 OS=Homo sapiens OX=9606 GN=HINT1 PE=1 SV=2	0	TRUE	117.366	79	7	33	7	1	126	13.8	6.95	133.01	7	0	1.127	0.965	0.453708	0.99825	18.59	29.65	85.5	100.2	114.3	85.5	100.2	114.3	1.44593e+08	1.6952e+08	1.93462e+08	1.34368e+08	1.6952e+08	1.65327e+08	7	7	7	High	High	High
FALSE	High	Master Protein	Q03252	Lamin-B2 OS=Homo sapiens OX=9606 GN=LMNB2 PE=1 SV=4	0	TRUE	116.894	38	25	52	23	1	620	69.9	5.59	140.64	25	0	0.952	1.202	0.904459	0.909749	14.5	19.33	102.5	87.1	110.4	102.5	87.1	110.4	1.41152e+08	1.19964e+08	1.51936e+08	1.31171e+08	1.19964e+08	1.29841e+08	21	19	20	High	High	High
FALSE	High	Master Protein	Q96AE4	Far upstream element-binding protein 1 OS=Homo sapiens OX=9606 GN=FUBP1 PE=1 SV=3	0	TRUE	116.868	40	19	43	17	1	644	67.5	7.61	126.2	19	0	0.948	0.982	0.89242	0.99825	13.28	25.1	104.5	97.6	97.9	104.5	97.6	97.9	1.03799e+08	9.70295e+07	9.72791e+07	9.64588e+07	9.70295e+07	8.3132e+07	15	15	15	High	High	High
FALSE	High	Master Protein	P52597	Heterogeneous nuclear ribonucleoprotein F OS=Homo sapiens OX=9606 GN=HNRNPF PE=1 SV=3	0	TRUE	116.674	33	9	38	7	1	415	45.6	5.58	132.48	9	0	0.982	0.777	0.987754	0.859975	6.82	11.03	109.4	108.3	82.4	109.4	108.3	82.4	6.19149e+07	6.12783e+07	4.66292e+07	5.75368e+07	6.12783e+07	3.9848e+07	4	4	4	High	High	High
FALSE	High	Master Protein	O15371	Eukaryotic translation initiation factor 3 subunit D OS=Homo sapiens OX=9606 GN=EIF3D PE=1 SV=1	0	TRUE	116.506	33	13	37	13	1	548	63.9	6.05	136.64	13	0	1	0.832	0.982084	0.927707	35.49	23.91	96.1	110.8	93.1	96.1	110.8	93.1	4.70863e+07	54307738	4.55955e+07	4.37568e+07	54307738	3.89646e+07	10	12	12	High	High	High
FALSE	High	Master Protein	Q7Z4W1	L-xylulose reductase OS=Homo sapiens OX=9606 GN=DCXR PE=1 SV=2	0	TRUE	116.462	64	11	33	11	1	244	25.9	8.1	116.18	11	0	1.11	1.053	0.548577	0.997847	21.44	19.3	94.8	98.1	107.1	94.8	98.1	107.1	1.37478e+08	1.42278e+08	1.5532e+08	1.27756e+08	1.42278e+08	1.32732e+08	10	10	11	High	High	High	Acetyl [N-Term]
FALSE	High	Master Protein	Q14764	Major vault protein OS=Homo sapiens OX=9606 GN=MVP PE=1 SV=4	0	TRUE	116.377	30	17	28	17	1	893	99.3	5.48	87.13	17	0	0.766	1.978	0.0595587	0.0808067	12.09	11.45	88.3	65.1	146.5	88.3	65.1	146.5	3.92472e+07	2.89442e+07	6.51207e+07	3.64719e+07	2.89442e+07	55650333	16	13	15	High	High	High
FALSE	High	Master Protein	Q13011	Delta(3,5)-Delta(2,4)-dienoyl-CoA isomerase, mitochondrial OS=Homo sapiens OX=9606 GN=ECH1 PE=1 SV=2	0	TRUE	116.206	51	13	40	13	1	328	35.8	8	138.9	13	0	1.016	1.429	0.93525	0.674721	6.05	15.74	77.9	95.9	126.2	77.9	95.9	126.2	1.1666e+08	143649419	1.89053e+08	108410370	143649419	1.61559e+08	11	11	13	High	High	High
FALSE	High	Master Protein	Q9NR30	Nucleolar RNA helicase 2 OS=Homo sapiens OX=9606 GN=DDX21 PE=1 SV=5	0	TRUE	116.136	29	16	39	16	1	783	87.3	9.28	128.5	16	0	0.972	0.56	0.96249	0.26306	25.04	8.73	116	120.7	63.3	116	120.7	63.3	5.01365e+07	5.21747e+07	2.73499e+07	4.65913e+07	5.21747e+07	2.33725e+07	13	13	12	High	High	High
FALSE	High	Master Protein	O00567	Nucleolar protein 56 OS=Homo sapiens OX=9606 GN=NOP56 PE=1 SV=4	0	TRUE	115.813	45	17	38	17	1	594	66	9.19	123.47	17	0	0.983	0.868	0.98916	0.961973	20.35	18.1	104.3	107.5	88.1	104.3	107.5	88.1	6.69031e+07	6.89575e+07	5.64981e+07	6.21723e+07	6.89575e+07	4.82817e+07	15	14	14	High	High	High
FALSE	High	Master Protein	Q15393	Splicing factor 3B subunit 3 OS=Homo sapiens OX=9606 GN=SF3B3 PE=1 SV=4	0	TRUE	115.691	26	25	45	25	1	1217	135.5	5.26	116.89	25	0	0.96	0.744	0.927901	0.808919	22.47	13.57	108.4	110.6	80.9	108.4	110.6	80.9	1.17336e+08	1.19677e+08	8.75741e+07	1.09039e+08	1.19677e+08	7.48384e+07	22	21	22	High	High	High
FALSE	High	Master Protein	O75694	Nuclear pore complex protein Nup155 OS=Homo sapiens OX=9606 GN=NUP155 PE=1 SV=1	0	TRUE	114.983	17	16	38	16	1	1391	155.1	6.16	119.55	16	0	1.009	1.462	0.974803	0.50165	33.49	34.47	85.3	75.9	138.9	85.3	75.9	138.9	1.68342e+07	1.49777e+07	2.74126e+07	1.56438e+07	1.49777e+07	2.34261e+07	10	10	11	High	High	High
FALSE	High	Master Protein	Q99623	Prohibitin-2 OS=Homo sapiens OX=9606 GN=PHB2 PE=1 SV=2	0	TRUE	114.908	54	15	49	15	1	299	33.3	9.83	148.32	15	0	0.977	1.297	0.978396	0.835281	13.15	8.9	92.9	89.3	117.8	92.9	89.3	117.8	3.92293e+08	3.76961e+08	4.97103e+08	3.64554e+08	3.76961e+08	4.2481e+08	15	15	15	High	High	High
FALSE	High	Master Protein	Q06520	Bile salt sulfotransferase OS=Homo sapiens OX=9606 GN=SULT2A1 PE=1 SV=3	0	TRUE	114.727	48	12	34	12	1	285	33.8	5.95	118.75	12	0	1.042	0.772	0.856967	0.850566	55.45	19.53	96.3	111.7	92	96.3	111.7	92	5.59314e+07	6.48599e+07	5.34286e+07	5.19765e+07	6.48599e+07	4.56586e+07	11	11	11	High	High	High
FALSE	High	Master Protein	P15924	Desmoplakin OS=Homo sapiens OX=9606 GN=DSP PE=1 SV=3	0	TRUE	114.637	11	23	35	23	1	2871	331.6	6.81	94.14	23	0	1.025	0.526	0.911053	0.134918	12	8.34	104.2	123.9	71.9	104.2	123.9	71.9	2.72414e+07	3.23885e+07	1.87996e+07	2.53151e+07	3.23885e+07	1.60656e+07	15	16	13	High	High	High
FALSE	High	Master Protein	P22392	Nucleoside diphosphate kinase B OS=Homo sapiens OX=9606 GN=NME2 PE=1 SV=1	0	TRUE	114.172	78	11	54	6	1	152	17.3	8.41	177.07	11	0	1.038	0.77	0.87268	0.846925	19.84	21.81	102.8	115.8	81.3	102.8	115.8	81.3	3.13998e+08	3.5368e+08	2.48332e+08	2.91795e+08	3.5368e+08	2.12218e+08	5	5	5	High	High	High	Acetyl [T94]
FALSE	High	Master Protein	P56537	Eukaryotic translation initiation factor 6 OS=Homo sapiens OX=9606 GN=EIF6 PE=1 SV=1	0	TRUE	113.806	60	8	31	8	1	245	26.6	4.68	135.88	8	0	0.889	1.286	0.61924	0.846925	20.56	39.07	103.1	95.7	101.2	103.1	95.7	101.2	1.26016e+08	1.16881e+08	1.23659e+08	1.17105e+08	1.16881e+08	105675853	7	7	8	High	High	High
FALSE	High	Master Protein	O43776	Asparagine--tRNA ligase, cytoplasmic OS=Homo sapiens OX=9606 GN=NARS PE=1 SV=1	0	TRUE	113.47	32	14	29	14	1	548	62.9	6.25	101.07	14	0	0.964	1.009	0.940859	0.99825	12.85	29.44	103.4	94.7	101.9	103.4	94.7	101.9	8.42935e+07	7.72254e+07	8.30939e+07	7.8333e+07	7.72254e+07	7.10097e+07	11	10	10	High	High	High
FALSE	High	Master Protein	P07339	Cathepsin D OS=Homo sapiens OX=9606 GN=CTSD PE=1 SV=1	0	TRUE	113.125	50	15	45	15	1	412	44.5	6.54	133.4	15	0	0.962	0.525	0.935271	0.178367	40.62	4.41	113.4	120.4	66.2	113.4	120.4	66.2	2.82296e+08	2.99769e+08	1.64876e+08	2.62334e+08	2.99769e+08	1.40898e+08	14	14	12	High	High	High
FALSE	High	Master Protein	P49321	Nuclear autoantigenic sperm protein OS=Homo sapiens OX=9606 GN=NASP PE=1 SV=2	0	TRUE	112.808	21	11	32	11	1	788	85.2	4.3	108.61	11	0	0.998	0.747	0.982084	0.814772	13.9	10.63	110.8	108.5	80.7	110.8	108.5	80.7	8.68815e+07	8.50342e+07	6.32724e+07	8.0738e+07	8.50342e+07	5.40708e+07	9	9	9	High	High	High
FALSE	High	Master Protein	P62140	Serine/threonine-protein phosphatase PP1-beta catalytic subunit OS=Homo sapiens OX=9606 GN=PPP1CB PE=1 SV=3	0	TRUE	112.179	43	11	36	2	1	327	37.2	6.19	148.59	11	0	0.747	0.952	0.273563	0.99825	0	0	122.1	91.2	86.8	122.1	91.2	86.8	5.65679e+06	4225266	4.02155e+06	5256787	4225266	3436704	1	1	1	High	High	High
FALSE	High	Master Protein	P05388	60S acidic ribosomal protein P0 OS=Homo sapiens OX=9606 GN=RPLP0 PE=1 SV=1	0	TRUE	111.97	48	14	47	14	1	317	34.3	5.97	177.02	14	0	1.027	0.756	0.902577	0.822565	22.7	11.78	107.3	109.1	83.6	107.3	109.1	83.6	3.82486e+08	3.89073e+08	2.97967e+08	3.5544e+08	3.89073e+08	2.54634e+08	14	14	14	High	High	High
FALSE	High	Master Protein	P15531	Nucleoside diphosphate kinase A OS=Homo sapiens OX=9606 GN=NME1 PE=1 SV=1	0	TRUE	111.82	70	11	53	6	1	152	17.1	6.19	180.87	11	6	0.912	0.913	0.743406	0.984814	21.34	24.39	110.5	98.6	91	110.5	98.6	91	1.07632e+09	9.60236e+08	8.86073e+08	1.00021e+09	9.60236e+08	7.57213e+08	12	12	12	High	High	High	Acetyl [T94]
FALSE	High	Master Protein	Q13838	Spliceosome RNA helicase DDX39B OS=Homo sapiens OX=9606 GN=DDX39B PE=1 SV=1	0	TRUE	111.397	35	15	44	6	1	428	49	5.67	141.17	15	9	0.973	0.655	0.971042	0.563213	14.96	10.69	114.3	117.9	67.9	114.3	117.9	67.9	2.16034e+08	2.22811e+08	1.28279e+08	200757501	2.22811e+08	109623393	15	15	14	High	High	High
FALSE	High	Master Protein	Q9P2J5	Leucine--tRNA ligase, cytoplasmic OS=Homo sapiens OX=9606 GN=LARS PE=1 SV=2	0	TRUE	109.412	19	17	29	17	1	1176	134.4	7.3	97.64	17	0	0.865	1.166	0.489627	0.914971	21.05	12.33	105.9	93.1	101	105.9	93.1	101	4.5242e+07	3.97713e+07	4.31779e+07	4.20429e+07	3.97713e+07	3.68986e+07	17	16	16	High	High	High
FALSE	High	Master Protein	Q9Y617	Phosphoserine aminotransferase OS=Homo sapiens OX=9606 GN=PSAT1 PE=1 SV=2	0	TRUE	109.09	48	16	53	16	1	370	40.4	7.66	174.37	16	0	1.008	0.737	0.956864	0.796789	16.45	6.48	106.4	109.8	83.8	106.4	109.8	83.8	4.82119e+08	4.97925e+08	3.79814e+08	448027287	4.97925e+08	3.24578e+08	16	16	16	High	High	High
FALSE	High	Master Protein	P46777	60S ribosomal protein L5 OS=Homo sapiens OX=9606 GN=RPL5 PE=1 SV=3	0	TRUE	108.797	48	15	51	15	1	297	34.3	9.72	159.59	15	0	1.063	0.617	0.779117	0.443196	27.65	12.79	111.1	115.3	73.6	111.1	115.3	73.6	2.73319e+08	2.83578e+08	1.80878e+08	2.53992e+08	2.83578e+08	1.54573e+08	14	14	14	High	High	High
FALSE	High	Master Protein	Q9Y6N5	Sulfide:quinone oxidoreductase, mitochondrial OS=Homo sapiens OX=9606 GN=SQOR PE=1 SV=1	0	TRUE	108.576	37	13	34	13	1	450	49.9	9.11	128.89	13	0	1.072	1.604	0.762795	0.439062	24.2	32.46	77.6	87.2	135.3	77.6	87.2	135.3	4.85403e+07	54528779	8.46224e+07	4.51079e+07	54528779	7.23159e+07	12	12	12	High	High	High
FALSE	High	Master Protein	O14818	Proteasome subunit alpha type-7 OS=Homo sapiens OX=9606 GN=PSMA7 PE=1 SV=1	0	TRUE	108.562	47	10	31	10	1	248	27.9	8.46	125.25	10	0	0.912	0.924	0.743176	0.99	23.11	19.33	108.5	96.6	94.9	108.5	96.6	94.9	1.18443e+08	1.05516e+08	1.03574e+08	1.10068e+08	1.05516e+08	88511838	10	10	10	High	High	High
FALSE	High	Master Protein	Q8TD30	Alanine aminotransferase 2 OS=Homo sapiens OX=9606 GN=GPT2 PE=1 SV=1	0	TRUE	108.276	32	10	24	10	1	523	57.9	7.71	97.49	10	0	1.058	0.988	0.84799	0.99825	17.08	21.95	91.8	100.4	107.8	91.8	100.4	107.8	2.60548e+07	2.85012e+07	3.06175e+07	2.42124e+07	2.85012e+07	26164883	9	9	10	High	High	High
FALSE	High	Master Protein	P27708	CAD protein OS=Homo sapiens OX=9606 GN=CAD PE=1 SV=3	0	TRUE	108.237	12	20	46	19	1	2225	242.8	6.46	113.84	20	1	1.065	0.945	0.794867	0.99825	14.4	24.09	105.7	98.3	96	105.7	98.3	96	4.42975e+07	4.12243e+07	4.02262e+07	4.11651e+07	4.12243e+07	3.43762e+07	16	15	16	High	High	High
FALSE	High	Master Protein	Q99536	Synaptic vesicle membrane protein VAT-1 homolog OS=Homo sapiens OX=9606 GN=VAT1 PE=1 SV=2	0	TRUE	108.17	48	14	42	14	1	393	41.9	6.29	157.18	14	0	0.805	1.1	0.103159	0.976441	21.6	32.94	90.9	106.3	102.8	90.9	106.3	102.8	1.82242e+08	2.13094e+08	2.06056e+08	1.69355e+08	2.13094e+08	1.76089e+08	12	13	14	High	High	High
FALSE	High	Master Protein	Q15019	Septin-2 OS=Homo sapiens OX=9606 GN=SEPTIN2 PE=1 SV=1	0	TRUE	107.606	50	12	34	12	1	361	41.5	6.6	141.5	12	0	1.023	1.009	0.910458	0.99825	45.75	23.55	96.4	104	99.6	96.4	104	99.6	5.78412e+07	6.24092e+07	5.97464e+07	5.37512e+07	6.24092e+07	5.10576e+07	12	11	12	High	High	High	Phospho [S218; D219]
FALSE	High	Master Protein	Q15029	116 kDa U5 small nuclear ribonucleoprotein component OS=Homo sapiens OX=9606 GN=EFTUD2 PE=1 SV=1	0	TRUE	107.479	24	17	36	16	1	972	109.4	5	107	17	0	0.897	0.892	0.704188	0.984276	13.46	28.42	112.6	99.4	88	112.6	99.4	88	3.79311e+07	3.34637e+07	2.96525e+07	3.5249e+07	3.34637e+07	2.53402e+07	14	14	13	High	High	High
FALSE	High	Master Protein	B5ME19	Eukaryotic translation initiation factor 3 subunit C-like protein OS=Homo sapiens OX=9606 GN=EIF3CL PE=3 SV=1	0	TRUE	107.2	23	17	33	17	1	914	105.4	5.64	109.8	17	0	1.023	0.786	0.910458	0.876136	16.62	12.7	106.6	109.6	83.8	106.6	109.6	83.8	1.18854e+08	1.22255e+08	9.35039e+07	1.10449e+08	1.22255e+08	7.99058e+07	16	16	16	High	High	High	Acetyl [S139]
FALSE	High	Master Protein	Q14240	Eukaryotic initiation factor 4A-II OS=Homo sapiens OX=9606 GN=EIF4A2 PE=1 SV=2	0	TRUE	107.13	45	17	47	5	1	407	46.4	5.48	130.94	17	0	1.073	0.68	0.766187	0.61234	13.84	8.46	102.6	115.2	82.2	102.6	115.2	82.2	2.98163e+07	3.34697e+07	2.38821e+07	2.77079e+07	3.34697e+07	2.0409e+07	4	5	5	High	High	High
FALSE	High	Master Protein	P47756	F-actin-capping protein subunit beta OS=Homo sapiens OX=9606 GN=CAPZB PE=1 SV=4	0	TRUE	106.896	51	12	37	12	1	277	31.3	5.59	129.01	12	0	0.789	1.066	0.0594877	0.990149	11.56	21.04	109	95.2	95.8	109	95.2	95.8	1.09631e+08	9.57433e+07	9.64066e+07	1.01878e+08	9.57433e+07	8.23864e+07	10	10	10	High	High	High
FALSE	High	Master Protein	P43686	26S proteasome regulatory subunit 6B OS=Homo sapiens OX=9606 GN=PSMC4 PE=1 SV=2	0	TRUE	106.749	47	13	30	13	1	418	47.3	5.21	118.17	13	0	1.028	1.117	0.901273	0.973707	21.25	21.09	91	104.2	104.9	91	104.2	104.9	5.5167e+07	6.31525e+07	6.3573e+07	5.12661e+07	6.31525e+07	5.43277e+07	12	12	12	High	High	High	Acetyl [N-Term]
FALSE	High	Master Protein	Q15274	Nicotinate-nucleotide pyrophosphorylase [carboxylating] OS=Homo sapiens OX=9606 GN=QPRT PE=1 SV=3	0	TRUE	106.675	43	7	24	7	1	297	30.8	6.21	105.87	7	0	1.037	0.821	0.874867	0.909403	22.79	22.28	100.4	108.2	91.4	100.4	108.2	91.4	1.28232e+08	1.38154e+08	1.16668e+08	1.19164e+08	1.38154e+08	9.97011e+07	7	7	7	High	High	High
FALSE	High	Master Protein	Q5T4S7	E3 ubiquitin-protein ligase UBR4 OS=Homo sapiens OX=9606 GN=UBR4 PE=1 SV=1	0	TRUE	106.578	5	20	36	20	1	5183	573.5	6.04	92.74	20	0	0.982	0.962	0.999377	0.99825	20.58	14.44	103.4	101	95.5	103.4	101	95.5	2.74476e+07	2.68095e+07	2.53413e+07	2.55068e+07	2.68095e+07	2.1656e+07	15	15	15	High	High	High
FALSE	High	Master Protein	Q96HE7	ERO1-like protein alpha OS=Homo sapiens OX=9606 GN=ERO1A PE=1 SV=2	0	TRUE	106.506	41	14	31	14	1	468	54.4	5.68	100.39	14	0	0.959	1.141	0.923136	0.960158	22.78	47.05	100.2	88.1	111.7	100.2	88.1	111.7	6.1297e+07	5.39397e+07	6.83726e+07	5.69626e+07	5.39397e+07	5.84293e+07	14	13	14	High	High	High
FALSE	High	Master Protein	Q8TEM1	Nuclear pore membrane glycoprotein 210 OS=Homo sapiens OX=9606 GN=NUP210 PE=1 SV=3	0	TRUE	106.44	12	14	22	14	1	1887	205	6.81	71.63	14	0	1.094	1.677	0.765836	0.255782	30.54	14.83	85.8	94.3	119.9	85.8	94.3	119.9	1.74e+07	1.9114e+07	2.43026e+07	1.61696e+07	1.9114e+07	2.07683e+07	10	10	9	High	High	High
FALSE	High	Master Protein	Q13310	Polyadenylate-binding protein 4 OS=Homo sapiens OX=9606 GN=PABPC4 PE=1 SV=1	0	TRUE	106.287	32	19	50	9	1	644	70.7	9.26	147.24	19	0	1.056	0.675	0.812745	0.629282	4.27	9.11	101.9	114.8	83.4	101.9	114.8	83.4	6.48256e+07	7.30268e+07	5.30413e+07	6.02417e+07	7.30268e+07	45327615	7	7	7	High	High	High	Acetyl [N-Term]
FALSE	High	Master Protein	P18621	60S ribosomal protein L17 OS=Homo sapiens OX=9606 GN=RPL17 PE=1 SV=3	0	TRUE	106.172	48	10	39	10	1	184	21.4	10.17	136.16	10	0	1.205	0.665	0.125487	0.593129	34.25	16.44	102.7	122.8	74.5	102.7	122.8	74.5	1.47685e+08	1.76672e+08	1.07082e+08	1.37242e+08	1.76672e+08	91509412	10	10	10	High	High	High
FALSE	High	Master Protein	P09429	High mobility group protein B1 OS=Homo sapiens OX=9606 GN=HMGB1 PE=1 SV=3	0	TRUE	106.057	41	11	37	9	1	215	24.9	5.74	118.57	11	2	1.034	0.845	0.88398	0.936648	15.78	29.19	98.8	106.1	95.1	98.8	106.1	95.1	2.18661e+08	2.34769e+08	2.10608e+08	2.03199e+08	2.34769e+08	1.7998e+08	11	11	11	High	High	High
FALSE	High	Master Protein	O00571	ATP-dependent RNA helicase DDX3X OS=Homo sapiens OX=9606 GN=DDX3X PE=1 SV=3	0	TRUE	105.935	32	17	41	5	1	662	73.2	7.18	123.84	17	12	1.267	0.448	0.0286881	0.0458732	17.72	5.91	110.9	129.2	59.9	110.9	129.2	59.9	7.72893e+07	9.00572e+07	4.17862e+07	7.18241e+07	9.00572e+07	3.57093e+07	15	16	15	High	High	High
FALSE	High	Master Protein	P01024	Complement C3 OS=Homo sapiens OX=9606 GN=C3 PE=1 SV=2	0	TRUE	105.581	17	20	30	20	1	1663	187	6.4	89.9	20	0	1.149	0.261	0.529176	6.26752e-05	30.15	0	139.4	155.2	5.4	139.4	155.2	5.4	2.02093e+07	2.25082e+07	779030	1.87803e+07	2.25082e+07	665737	16	16	1	High	High	Peak Found
FALSE	High	Master Protein	Q08257	Quinone oxidoreductase OS=Homo sapiens OX=9606 GN=CRYZ PE=1 SV=1	0	TRUE	105.506	46	10	30	10	1	329	35.2	8.44	115.07	10	0	0.964	1.444	0.940859	0.659112	8.55	24.21	92.9	86.6	120.5	92.9	86.6	120.5	7.84277e+07	7.31209e+07	1.0168e+08	7.2882e+07	7.31209e+07	8.68926e+07	10	10	10	High	High	High
FALSE	High	Master Protein	P09543	2',3'-cyclic-nucleotide 3'-phosphodiesterase OS=Homo sapiens OX=9606 GN=CNP PE=1 SV=2	0	TRUE	105.259	41	16	36	15	1	421	47.5	9.07	115.33	16	1	1.075	0.883	0.728259	0.973707	22.69	14.32	101.8	111.7	86.4	101.8	111.7	86.4	7.73802e+07	8.48899e+07	6.56844e+07	7.19086e+07	8.48899e+07	5.6132e+07	13	13	12	High	High	High
FALSE	High	Master Protein	P07384	Calpain-1 catalytic subunit OS=Homo sapiens OX=9606 GN=CAPN1 PE=1 SV=1	0	TRUE	104.861	31	19	46	19	1	714	81.8	5.67	131.93	19	0	0.94	0.937	0.866017	0.99607	15.79	17.22	99	98.1	102.9	99	98.1	102.9	6.53418e+07	6.47681e+07	6.79411e+07	6.07214e+07	6.47681e+07	5.80605e+07	16	17	17	High	High	High
FALSE	High	Master Protein	O43390	Heterogeneous nuclear ribonucleoprotein R OS=Homo sapiens OX=9606 GN=HNRNPR PE=1 SV=1	0	TRUE	104.848	23	13	42	10	1	633	70.9	8.13	128.87	13	0	0.99	0.782	0.998638	0.869946	16.28	9.32	101.3	103.7	95	101.3	103.7	95	6.20074e+07	6.34651e+07	5.81805e+07	5.76228e+07	6.34651e+07	4.97194e+07	10	10	10	High	High	High
FALSE	High	Master Protein	Q12905	Interleukin enhancer-binding factor 2 OS=Homo sapiens OX=9606 GN=ILF2 PE=1 SV=2	0	TRUE	104.701	48	12	33	12	1	390	43	5.26	112.55	12	0	0.905	0.82	0.716198	0.909402	33.05	19.52	96.9	110.5	92.6	96.9	110.5	92.6	7.14361e+07	8.15049e+07	6.83028e+07	6.63847e+07	8.15049e+07	5.83696e+07	10	10	10	High	High	High
FALSE	High	Master Protein	P22061	Protein-L-isoaspartate(D-aspartate) O-methyltransferase OS=Homo sapiens OX=9606 GN=PCMT1 PE=1 SV=4	0	TRUE	104.614	67	13	32	13	1	227	24.6	7.21	110.76	13	0	1.08	1.219	0.716198	0.907355	20.53	14.73	87.4	97.9	114.7	87.4	97.9	114.7	5.27256e+07	5.90464e+07	6.91871e+07	48997294	5.90464e+07	5.91253e+07	12	12	12	High	High	High
FALSE	High	Master Protein	P40925	Malate dehydrogenase, cytoplasmic OS=Homo sapiens OX=9606 GN=MDH1 PE=1 SV=4	0	TRUE	104.282	43	13	32	13	1	334	36.4	7.36	125.76	13	0	1.064	1.197	0.774147	0.912581	36.74	41.26	91.4	98.1	110.5	91.4	98.1	110.5	3.04192e+08	3.26599e+08	3.68037e+08	2.82682e+08	3.26599e+08	3.14514e+08	13	12	13	High	High	High
FALSE	High	Master Protein	P54819	Adenylate kinase 2, mitochondrial OS=Homo sapiens OX=9606 GN=AK2 PE=1 SV=2	0	TRUE	104.129	64	12	32	12	1	239	26.5	7.81	116.67	12	0	1.04	1.249	0.866017	0.876436	44.03	31.22	85.6	93.1	121.4	85.6	93.1	121.4	8.98341e+07	9.77521e+07	1.27426e+08	8.34818e+07	9.77521e+07	1.08894e+08	12	12	12	High	High	High
FALSE	High	Master Protein	P31943	Heterogeneous nuclear ribonucleoprotein H OS=Homo sapiens OX=9606 GN=HNRNPH1 PE=1 SV=4	0	TRUE	103.987	32	11	41	5	1	449	49.2	6.3	139.61	11	6	1.002	0.705	0.971447	0.713011	25.99	9.6	107.8	109.8	82.4	107.8	109.8	82.4	1.6165e+08	164630536	1.23655e+08	1.50219e+08	164630536	1.05672e+08	11	11	11	High	High	High	Acetyl [N-Term]
FALSE	High	Master Protein	Q9UBE0	SUMO-activating enzyme subunit 1 OS=Homo sapiens OX=9606 GN=SAE1 PE=1 SV=1	0	TRUE	103.569	48	13	35	13	1	346	38.4	5.3	101.61	13	0	1.029	0.901	0.898165	0.984276	36.46	30.9	107.9	105.5	86.7	107.9	105.5	86.7	5.92984e+07	5.79895e+07	4.76359e+07	5.51053e+07	5.79895e+07	4.07083e+07	13	13	12	High	High	High
FALSE	High	Master Protein	Q9Y265	RuvB-like 1 OS=Homo sapiens OX=9606 GN=RUVBL1 PE=1 SV=1	0	TRUE	103.385	44	14	33	14	1	456	50.2	6.42	106.51	14	0	0.976	0.89	0.972052	0.976441	9.48	18.2	107.1	96.1	96.8	107.1	96.1	96.8	5.82837e+07	5.23076e+07	5.26613e+07	5.41624e+07	5.23076e+07	4.50029e+07	12	10	12	High	High	High
FALSE	High	Master Protein	P61981	14-3-3 protein gamma OS=Homo sapiens OX=9606 GN=YWHAG PE=1 SV=2	0	TRUE	102.916	57	15	34	9	1	247	28.3	4.89	97.45	15	0	0.966	1.033	0.946406	0.99825	33.13	32.73	107.5	102.7	89.8	107.5	102.7	89.8	1.15771e+08	1.10663e+08	9.67547e+07	1.07585e+08	1.10663e+08	82683811	8	8	8	High	High	High
FALSE	High	Master Protein	P62917	60S ribosomal protein L8 OS=Homo sapiens OX=9606 GN=RPL8 PE=1 SV=2	0	TRUE	102.895	53	11	31	11	1	257	28	11.03	116.94	11	0	1.222	0.468	0.0860118	0.0687771	12.48	3.84	105.6	129.4	65	105.6	129.4	65	2.74107e+08	3.35929e+08	1.68782e+08	2.54724e+08	3.35929e+08	1.44237e+08	11	11	11	High	High	High
FALSE	High	Master Protein	P27487	Dipeptidyl peptidase 4 OS=Homo sapiens OX=9606 GN=DPP4 PE=1 SV=2	0	TRUE	102.238	25	20	46	20	1	766	88.2	6.04	144.26	20	0	1.134	1.169	0.411388	0.936648	17.96	13.51	84.7	96.2	119	84.7	96.2	119	1.24069e+08	1.40906e+08	1.74308e+08	1.15296e+08	1.40906e+08	1.48958e+08	17	17	17	High	High	High
FALSE	High	Master Protein	P63010	AP-2 complex subunit beta OS=Homo sapiens OX=9606 GN=AP2B1 PE=1 SV=1	0	TRUE	102.175	24	19	39	8	1	937	104.5	5.38	109.44	19	8	0.935	0.857	0.860836	0.960158	13.39	13.53	111.7	97.5	90.9	111.7	97.5	90.9	4.6797e+07	4.08394e+07	3.80848e+07	4.34879e+07	4.08394e+07	3.25462e+07	15	13	14	High	High	High
FALSE	High	Master Protein	P50225	Sulfotransferase 1A1 OS=Homo sapiens OX=9606 GN=SULT1A1 PE=1 SV=3	0	TRUE	102.104	57	12	35	2	1	295	34.1	6.62	121.46	12	2	1.815	0.597	2.5707e-09	0.366319	81.32	13.38	94.7	110.8	94.5	94.7	110.8	94.5	2.90423e+07	3.39619e+07	2.89748e+07	2.69887e+07	3.39619e+07	24761025	4	4	4	High	High	High	Acetyl [N-Term]
FALSE	High	Master Protein	P60900	Proteasome subunit alpha type-6 OS=Homo sapiens OX=9606 GN=PSMA6 PE=1 SV=1	0	TRUE	102.083	54	13	41	13	1	246	27.4	6.76	136.79	13	0	1.036	0.92	0.876438	0.985559	13.7	10.87	101.5	103.7	94.8	101.5	103.7	94.8	1.92336e+08	1.96585e+08	1.79733e+08	178735889	1.96585e+08	1.53595e+08	13	13	13	High	High	High
FALSE	High	Master Protein	O43852	Calumenin OS=Homo sapiens OX=9606 GN=CALU PE=1 SV=2	0	TRUE	102.045	53	14	29	14	1	315	37.1	4.64	100.78	14	0	0.798	1.052	0.0808498	0.99825	19.35	27.7	108.4	93.3	98.3	108.4	93.3	98.3	1.60087e+08	1.37703e+08	1.45183e+08	1.48767e+08	1.37703e+08	1.24069e+08	13	12	12	High	High	High
FALSE	High	Master Protein	P62424	60S ribosomal protein L7a OS=Homo sapiens OX=9606 GN=RPL7A PE=1 SV=2	0	TRUE	101.991	36	13	41	12	1	266	30	10.61	144.65	13	1	1.152	0.517	0.322609	0.160548	17.28	3.88	105	135.7	59.2	105	135.7	59.2	3.30117e+08	4.26646e+08	1.86127e+08	306774044	4.26646e+08	1.59059e+08	12	13	11	High	High	High
FALSE	High	Master Protein	Q14166	Tubulin--tyrosine ligase-like protein 12 OS=Homo sapiens OX=9606 GN=TTLL12 PE=1 SV=2	0	TRUE	101.892	28	11	27	11	1	644	74.4	5.53	100.6	11	0	0.838	0.814	0.335782	0.909749	29.66	18.07	112.9	100.8	86.2	112.9	100.8	86.2	3.75633e+07	3.3543e+07	2.86861e+07	3.49072e+07	3.3543e+07	2.45144e+07	10	11	10	High	High	High
FALSE	High	Master Protein	P05141	ADP/ATP translocase 2 OS=Homo sapiens OX=9606 GN=SLC25A5 PE=1 SV=7	0	TRUE	101.444	52	20	52	8	1	298	32.8	9.69	116.77	20	12	1.018	1.336	0.928599	0.804295	20.05	20.74	94.8	91	114.2	94.8	91	114.2	8.99124e+08	8.63298e+08	1.0827e+09	8.35546e+08	8.63298e+08	9.25248e+08	18	19	19	High	High	High	Acetyl [N-Term]
FALSE	High	Master Protein	P17858	ATP-dependent 6-phosphofructokinase, liver type OS=Homo sapiens OX=9606 GN=PFKL PE=1 SV=6	0	TRUE	101.373	27	14	27	14	1	780	85	7.5	85.31	14	0	0.865	0.766	0.437873	0.842161	17.84	13.15	104.9	101.2	93.9	104.9	101.2	93.9	7.79492e+07	75179807	6.9789e+07	7.24373e+07	75179807	5.96397e+07	13	14	13	High	High	High
FALSE	High	Master Protein	Q15691	Microtubule-associated protein RP/EB family member 1 OS=Homo sapiens OX=9606 GN=MAPRE1 PE=1 SV=3	0	TRUE	101.273	42	11	33	10	1	268	30	5.14	123.65	11	1	0.872	1.144	0.49236	0.959338	27.54	18.83	101.9	93.8	104.3	101.9	93.8	104.3	1.24645e+08	1.14816e+08	1.27606e+08	1.15831e+08	1.14816e+08	1.09049e+08	11	11	11	High	High	High
FALSE	High	Master Protein	P25787	Proteasome subunit alpha type-2 OS=Homo sapiens OX=9606 GN=PSMA2 PE=1 SV=2	0	TRUE	101.213	39	7	20	7	1	234	25.9	7.43	94.72	7	0	1.182	0.962	0.280086	0.99825	35.78	41	88.7	110.9	100.4	88.7	110.9	100.4	2.87486e+07	3.59578e+07	3.25258e+07	2.67157e+07	3.59578e+07	2.77957e+07	7	7	7	High	High	High
FALSE	High	Master Protein	P35232	Prohibitin OS=Homo sapiens OX=9606 GN=PHB PE=1 SV=1	0	TRUE	101.18	63	15	43	15	1	272	29.8	5.76	149.27	15	0	1.015	1.313	0.936514	0.820591	15.24	19.31	92.7	90.9	116.4	92.7	90.9	116.4	2.91736e+08	2.86039e+08	3.66455e+08	271106661	2.86039e+08	3.13162e+08	15	14	15	High	High	High
FALSE	High	Master Protein	P60228	Eukaryotic translation initiation factor 3 subunit E OS=Homo sapiens OX=9606 GN=EIF3E PE=1 SV=1	0	TRUE	100.943	41	15	36	15	1	445	52.2	6.04	122.06	15	0	0.875	0.848	0.51503	0.939662	15.89	18.5	108.6	103.4	87.9	108.6	103.4	87.9	7.4741e+07	7.11597e+07	6.04916e+07	6.94559e+07	7.11597e+07	5.16944e+07	14	14	13	High	High	High
FALSE	High	Master Protein	P45974	Ubiquitin carboxyl-terminal hydrolase 5 OS=Homo sapiens OX=9606 GN=USP5 PE=1 SV=2	0	TRUE	100.78	25	13	19	13	1	858	95.7	5.03	65.13	13	0	0.941	0.796	0.906619	0.894978	15.15	11.21	112.2	108.5	79.3	112.2	108.5	79.3	2.65958e+07	2.57394e+07	1.88022e+07	2.47151e+07	2.57394e+07	1.60678e+07	11	12	10	High	High	High
FALSE	High	Master Protein	Q9Y2X3	Nucleolar protein 58 OS=Homo sapiens OX=9606 GN=NOP58 PE=1 SV=1	0	TRUE	100.703	32	12	31	12	1	529	59.5	8.92	97.46	12	0	0.879	1.192	0.568758	0.904086	16.54	18.02	106.6	89.9	103.5	106.6	89.9	103.5	5.05541e+07	4.26342e+07	4.90703e+07	4.69793e+07	4.26342e+07	4.19341e+07	10	10	11	High	High	High
FALSE	High	Master Protein	P78344	Eukaryotic translation initiation factor 4 gamma 2 OS=Homo sapiens OX=9606 GN=EIF4G2 PE=1 SV=1	0	TRUE	100.199	26	18	36	18	1	907	102.3	7.14	117.06	18	0	0.98	0.493	0.983044	0.0983624	22.7	5.32	124.3	119.9	55.8	124.3	119.9	55.8	5.43386e+07	5.24442e+07	2.43937e+07	5.04962e+07	5.24442e+07	2.08462e+07	17	17	14	High	High	High
FALSE	High	Master Protein	Q9NQC3	Reticulon-4 OS=Homo sapiens OX=9606 GN=RTN4 PE=1 SV=2	0	TRUE	99.931	10	5	30	5	1	1192	129.9	4.5	117.86	5	0	1.018	1.125	0.928599	0.973707	36.95	27.36	93.8	96.5	109.6	93.8	96.5	109.6	7.62991e+07	7.8481e+07	8.91519e+07	7.09039e+07	7.8481e+07	7.61867e+07	5	5	4	High	High	High	Acetyl [N-Term]; Acetyl [S7; S11]; Phospho [S13; D14; S15]
FALSE	High	Master Protein	P09525	Annexin A4 OS=Homo sapiens OX=9606 GN=ANXA4 PE=1 SV=4	0	TRUE	99.81	59	17	44	16	1	319	35.9	6.13	133.95	17	0	0.943	1.104	0.876438	0.976441	21.28	13.86	99.8	94.2	106.1	99.8	94.2	106.1	2.26043e+08	2.13365e+08	2.40411e+08	2.10059e+08	2.13365e+08	2.05448e+08	14	15	15	High	High	High
FALSE	High	Master Protein	P17980	26S proteasome regulatory subunit 6A OS=Homo sapiens OX=9606 GN=PSMC3 PE=1 SV=3	0	TRUE	98.891	44	15	38	15	1	439	49.2	5.24	133.16	15	0	0.969	1.258	0.95318	0.876136	11.94	30.02	95.1	90.9	114	95.1	90.9	114	5.14106e+07	4.91294e+07	6.16118e+07	4.77753e+07	4.91294e+07	5.26517e+07	12	14	14	High	High	High
FALSE	High	Master Protein	Q7Z6Z7	E3 ubiquitin-protein ligase HUWE1 OS=Homo sapiens OX=9606 GN=HUWE1 PE=1 SV=3	0	TRUE	98.798	5	16	33	16	1	4374	481.6	5.22	94.97	16	0	0.883	1.012	0.725271	0.994656	7.96	17.62	99.9	102.7	97.4	99.9	102.7	97.4	1.51621e+07	1.55909e+07	1.4774e+07	1.409e+07	1.55909e+07	1.26254e+07	12	13	11	High	High	High
FALSE	High	Master Protein	P52565	Rho GDP-dissociation inhibitor 1 OS=Homo sapiens OX=9606 GN=ARHGDIA PE=1 SV=3	0	TRUE	98.459	51	8	32	8	1	204	23.2	5.11	112.44	8	0	0.732	1.199	0.00412679	0.909749	26.3	17.96	102.9	84.8	112.2	102.9	84.8	112.2	1.26216e+08	1.04011e+08	1.37611e+08	1.17291e+08	1.04011e+08	1.17598e+08	6	7	7	High	High	High
FALSE	High	Master Protein	Q9NR45	Sialic acid synthase OS=Homo sapiens OX=9606 GN=NANS PE=1 SV=2	0	TRUE	98.171	47	12	33	12	1	359	40.3	6.74	121.23	12	0	0.95	0.979	0.901273	0.99825	21.87	29.58	100.1	102.8	97.1	100.1	102.8	97.1	1.05996e+08	1.08782e+08	1.02825e+08	9.8501e+07	1.08782e+08	8.78715e+07	11	11	11	High	High	High
FALSE	High	Master Protein	P52907	F-actin-capping protein subunit alpha-1 OS=Homo sapiens OX=9606 GN=CAPZA1 PE=1 SV=3	0	TRUE	97.707	56	11	30	8	1	286	32.9	5.69	109.46	11	3	0.894	1.177	0.645771	0.930149	34.55	24.94	95.8	95.9	108.3	95.8	95.9	108.3	7.42073e+07	7.43394e+07	8.38939e+07	6.896e+07	7.43394e+07	7.16934e+07	10	9	10	High	High	High
FALSE	High	Master Protein	O43252	Bifunctional 3'-phosphoadenosine 5'-phosphosulfate synthase 1 OS=Homo sapiens OX=9606 GN=PAPSS1 PE=1 SV=2	0	TRUE	97.024	29	14	34	14	1	624	70.8	6.86	109.42	14	0	1.103	0.982	0.621469	0.999737	20.93	12.67	92.3	108.7	99	92.3	108.7	99	4.62595e+07	5.44545e+07	4.95686e+07	4.29884e+07	5.44545e+07	4.23599e+07	10	12	12	High	High	High	Acetyl [N-Term]
FALSE	High	Master Protein	Q9H6R3	Acyl-CoA synthetase short-chain family member 3, mitochondrial OS=Homo sapiens OX=9606 GN=ACSS3 PE=1 SV=1	0	TRUE	97.009	26	13	28	13	1	686	74.7	8.63	107.07	13	0	1.051	0.972	0.84855	0.999737	14.68	28.35	103.2	98.1	98.7	103.2	98.1	98.7	3.81732e+07	3.629e+07	3.64983e+07	3.54739e+07	3.629e+07	3.11904e+07	11	11	10	High	High	High
FALSE	High	Master Protein	Q02878	60S ribosomal protein L6 OS=Homo sapiens OX=9606 GN=RPL6 PE=1 SV=3	0	TRUE	96.943	47	16	42	16	1	288	32.7	10.58	135.7	16	0	1.071	0.54	0.742835	0.217506	22.25	5.94	109.4	126.5	64.1	109.4	126.5	64.1	2.92674e+08	3.38359e+08	1.71362e+08	2.71978e+08	3.38359e+08	1.46441e+08	15	16	15	High	High	High
FALSE	High	Master Protein	P46060	Ran GTPase-activating protein 1 OS=Homo sapiens OX=9606 GN=RANGAP1 PE=1 SV=1	0	TRUE	96.829	34	17	39	17	1	587	63.5	4.68	120.85	17	0	0.995	0.75	0.984802	0.820591	23.94	20.49	106.9	109.5	83.5	106.9	109.5	83.5	7.31011e+07	7.48777e+07	5.70756e+07	6.7932e+07	7.48777e+07	4.87752e+07	17	17	16	High	High	High
FALSE	High	Master Protein	Q13268	Dehydrogenase/reductase SDR family member 2, mitochondrial OS=Homo sapiens OX=9606 GN=DHRS2 PE=1 SV=4	0	TRUE	96.225	54	12	39	12	1	280	29.9	9.01	145.33	12	0	0.922	0.857	0.794867	0.948787	10.69	12.11	113.9	102.3	83.9	113.9	102.3	83.9	7.06332e+08	6.34294e+08	5.20335e+08	6.56386e+08	6.34294e+08	4.44664e+08	12	10	12	High	High	High
FALSE	High	Master Protein	O95373	Importin-7 OS=Homo sapiens OX=9606 GN=IPO7 PE=1 SV=1	0	TRUE	96.119	15	11	33	11	1	1038	119.4	4.82	111.74	11	0	0.929	0.821	0.84799	0.914971	18.04	17.37	100.2	109.4	90.4	100.2	109.4	90.4	3.96756e+07	4.33129e+07	3.57876e+07	3.68701e+07	4.33129e+07	3.0583e+07	11	11	11	High	High	High	Acetyl [N-Term]
FALSE	High	Master Protein	P09972	Fructose-bisphosphate aldolase C OS=Homo sapiens OX=9606 GN=ALDOC PE=1 SV=2	0	TRUE	96.051	27	9	31	5	1	364	39.4	6.87	119.11	9	0	0.853	1.175	0.391276	0.909403	3.46	15.76	109.4	84.7	105.9	109.4	84.7	105.9	5.13365e+07	3.97482e+07	4.96993e+07	4.77064e+07	3.97482e+07	4.24716e+07	5	5	5	High	High	High
FALSE	High	Master Protein	P07954	Fumarate hydratase, mitochondrial OS=Homo sapiens OX=9606 GN=FH PE=1 SV=3	0	TRUE	95.798	35	11	27	11	1	510	54.6	8.76	104.92	11	0	0.964	1.136	0.945778	0.939662	22.01	20.32	98.9	92.2	108.9	98.9	92.2	108.9	4.50125e+07	4.19734e+07	4.95465e+07	41829558	4.19734e+07	4.2341e+07	10	10	10	High	High	High
FALSE	High	Master Protein	Q12906	Interleukin enhancer-binding factor 3 OS=Homo sapiens OX=9606 GN=ILF3 PE=1 SV=3	0	TRUE	95.242	21	15	34	15	1	894	95.3	8.76	95.51	15	0	1.092	0.754	0.645771	0.820591	24.65	7.42	101.2	113.5	85.3	101.2	113.5	85.3	1.13237e+08	1.26992e+08	9.5388e+07	1.0523e+08	1.26992e+08	8.15159e+07	15	15	15	High	High	High
FALSE	High	Master Protein	Q96QK1	Vacuolar protein sorting-associated protein 35 OS=Homo sapiens OX=9606 GN=VPS35 PE=1 SV=2	0	TRUE	95.168	21	12	28	12	1	796	91.6	5.49	87.82	12	0	0.974	1.049	0.971447	0.99825	20.84	7.26	97.6	98.8	103.6	97.6	98.8	103.6	7.23949e+07	7.33206e+07	7.68628e+07	6.72758e+07	7.33206e+07	6.56848e+07	10	11	11	High	High	High
FALSE	High	Master Protein	Q9BSJ8	Extended synaptotagmin-1 OS=Homo sapiens OX=9606 GN=ESYT1 PE=1 SV=1	0	TRUE	95.149	19	15	31	15	1	1104	122.8	5.83	111.57	15	0	0.923	1.077	0.83411	0.976441	31.08	31.23	96.3	97	106.7	96.3	97	106.7	4.11627e+07	4.14937e+07	4.56302e+07	3.8252e+07	4.14937e+07	3.89943e+07	12	13	12	High	High	High
FALSE	High	Master Protein	O00429	Dynamin-1-like protein OS=Homo sapiens OX=9606 GN=DNM1L PE=1 SV=2	0	TRUE	94.845	24	12	28	12	1	736	81.8	6.81	97.01	12	0	1.012	0.967	0.971042	0.99825	44.03	26.13	100.3	100.7	99	100.3	100.7	99	1.52198e+07	1.52739e+07	1.50281e+07	1.41436e+07	1.52739e+07	1.28426e+07	11	11	11	High	High	High
FALSE	High	Master Protein	P61158	Actin-related protein 3 OS=Homo sapiens OX=9606 GN=ACTR3 PE=1 SV=3	0	TRUE	94.707	40	12	32	12	1	418	47.3	5.88	109.99	12	0	0.974	0.782	0.971447	0.869946	29.6	17.92	102.2	109	88.8	102.2	109	88.8	8.56983e+07	9.14521e+07	7.44791e+07	7.96385e+07	9.14521e+07	6.36477e+07	12	12	12	High	High	High
FALSE	High	Master Protein	P61204	ADP-ribosylation factor 3 OS=Homo sapiens OX=9606 GN=ARF3 PE=1 SV=2	0	TRUE	94.49	61	10	31	4	1	181	20.6	7.43	114.91	10	4	0.975	1.004	0.971447	0.99825	20.09	20.16	100.6	103.9	95.5	100.6	103.9	95.5	1.56861e+08	1.61991e+08	1.48997e+08	1.45769e+08	1.61991e+08	1.27329e+08	8	8	8	High	High	High
FALSE	High	Master Protein	P51649	Succinate-semialdehyde dehydrogenase, mitochondrial OS=Homo sapiens OX=9606 GN=ALDH5A1 PE=1 SV=2	0	TRUE	94.484	33	10	24	10	1	535	57.2	8.28	89.48	10	0	1.163	1.14	0.348356	0.939662	27.48	52.18	87.9	101.2	111	87.9	101.2	111	3.11861e+07	3.59025e+07	3.93896e+07	2.89809e+07	3.59025e+07	3.36612e+07	8	9	9	High	High	High
FALSE	High	Master Protein	P09960	Leukotriene A-4 hydrolase OS=Homo sapiens OX=9606 GN=LTA4H PE=1 SV=2	0	TRUE	94.461	33	15	32	15	1	611	69.2	6.18	104.84	15	0	0.95	1.122	0.901202	0.973707	8.78	15.45	99.8	94.6	105.7	99.8	94.6	105.7	6.10306e+07	5.7857e+07	6.46528e+07	56715040	5.7857e+07	5.52505e+07	14	13	13	High	High	High
FALSE	High	Master Protein	P12277	Creatine kinase B-type OS=Homo sapiens OX=9606 GN=CKB PE=1 SV=1	0	TRUE	94.368	44	10	29	10	1	381	42.6	5.59	110.31	10	0	0.85	0.793	0.417466	0.894978	14.15	11.92	115.6	108.5	75.8	115.6	108.5	75.8	4.20126e+07	3.94206e+07	2.75509e+07	3.90419e+07	3.94206e+07	2.35442e+07	9	9	9	High	High	High
FALSE	High	Master Protein	Q9BUF5	Tubulin beta-6 chain OS=Homo sapiens OX=9606 GN=TUBB6 PE=1 SV=1	0	TRUE	94.13	26	11	44	3	1	446	49.8	4.88	125.64	11	0	4.493	0.826	2.89846e-16	0.984814	0	15.58	27.2	141.4	131.3	27.2	141.4	131.3	918372	4772761	4.43154e+06	853432	4772761	3.78707e+06	1	2	2	High	High	High
FALSE	High	Master Protein	O15067	Phosphoribosylformylglycinamidine synthase OS=Homo sapiens OX=9606 GN=PFAS PE=1 SV=4	0	TRUE	93.962	14	13	31	13	1	1338	144.6	5.76	114.17	13	0	1.065	0.945	0.841385	0.99825	18.89	35.35	101	109	90	101	109	90	2.14949e+07	2.31927e+07	1.91597e+07	1.9975e+07	2.31927e+07	1.63733e+07	9	9	9	High	High	High
FALSE	High	Master Protein	Q9UHG3	Prenylcysteine oxidase 1 OS=Homo sapiens OX=9606 GN=PCYOX1 PE=1 SV=3	0	TRUE	93.859	33	12	33	12	1	505	56.6	6.18	115.92	12	0	0.879	1.619	0.540147	0.424346	17.88	25.24	90.2	83.7	126.1	90.2	83.7	126.1	1.17251e+08	1.08836e+08	1.63857e+08	1.0896e+08	1.08836e+08	1.40028e+08	11	12	11	High	High	High
FALSE	High	Master Protein	P21291	Cysteine and glycine-rich protein 1 OS=Homo sapiens OX=9606 GN=CSRP1 PE=1 SV=3	0	TRUE	93.105	64	8	25	8	1	193	20.6	8.57	98.31	8	0	1.01	1.075	0.956864	0.984276	29.89	30.5	99.7	97.1	103.2	99.7	97.1	103.2	5.11566e+07	4.98424e+07	5.2997e+07	4.75392e+07	4.98424e+07	4.52898e+07	7	7	7	High	High	High
FALSE	High	Master Protein	Q8WWM7	Ataxin-2-like protein OS=Homo sapiens OX=9606 GN=ATXN2L PE=1 SV=2	0	TRUE	92.846	18	13	29	13	1	1075	113.3	8.59	88.93	13	0	0.953	0.516	0.927968	0.123227	11.57	8.05	121.6	117.9	60.5	121.6	117.9	60.5	3.91939e+07	3.79863e+07	1.94811e+07	3.64225e+07	3.79863e+07	1.6648e+07	13	13	12	High	High	High
FALSE	High	Master Protein	Q13724	Mannosyl-oligosaccharide glucosidase OS=Homo sapiens OX=9606 GN=MOGS PE=1 SV=5	0	TRUE	92.769	19	13	35	13	1	837	91.9	8.9	109.72	13	0	1.048	1.155	0.84855	0.946729	19.3	26.86	89.6	93.7	116.7	89.6	93.7	116.7	4.98756e+07	5.2144e+07	6.49595e+07	4.63488e+07	5.2144e+07	5.55126e+07	12	12	12	High	High	High
FALSE	High	Master Protein	P62277	40S ribosomal protein S13 OS=Homo sapiens OX=9606 GN=RPS13 PE=1 SV=2	0	TRUE	92.653	49	11	40	11	1	151	17.2	10.54	120.44	11	0	0.961	1.012	0.933061	0.99825	29.87	31.44	107.4	100.7	91.9	107.4	100.7	91.9	2.84375e+08	2.66803e+08	2.43501e+08	2.64266e+08	2.66803e+08	2.08089e+08	10	11	11	High	High	High
FALSE	High	Master Protein	Q9UHB9	Signal recognition particle subunit SRP68 OS=Homo sapiens OX=9606 GN=SRP68 PE=1 SV=2	0	TRUE	92.282	31	13	30	13	1	627	70.7	8.56	86.95	13	0	0.992	1.057	0.98336	0.984814	25.42	62.31	100.5	106.2	93.2	100.5	106.2	93.2	2.99183e+07	31607746	2.77483e+07	2.78027e+07	31607746	2.37129e+07	10	10	8	High	High	High
FALSE	High	Master Protein	P61163	Alpha-centractin OS=Homo sapiens OX=9606 GN=ACTR1A PE=1 SV=1	0	TRUE	92.232	40	8	22	8	1	376	42.6	6.64	92.73	8	0	0.783	0.935	0.19927	0.99825	25.04	9.08	123.9	76.3	99.7	123.9	76.3	99.7	2.05971e+07	1.26912e+07	1.65817e+07	1.91406e+07	1.26912e+07	1.41703e+07	7	5	4	High	High	High	Acetyl [N-Term]
FALSE	High	Master Protein	P38606	V-type proton ATPase catalytic subunit A OS=Homo sapiens OX=9606 GN=ATP6V1A PE=1 SV=2	0	TRUE	92.157	23	11	26	11	1	617	68.3	5.52	94.35	11	0	0.983	1.173	0.987204	0.913471	24.34	21.1	99.8	98.1	102.1	99.8	98.1	102.1	5.1719e+07	5.08126e+07	5.28724e+07	4.80618e+07	5.08126e+07	45183235	9	10	10	High	High	High
FALSE	High	Master Protein	Q16881	Thioredoxin reductase 1, cytoplasmic OS=Homo sapiens OX=9606 GN=TXNRD1 PE=1 SV=3	0	TRUE	92.137	24	11	21	10	1	649	70.9	7.39	80.3	11	1	1.131	1.473	0.549901	0.553786	23.63	54.9	74.6	91.8	133.6	74.6	91.8	133.6	2.47606e+07	3.0482e+07	4.43597e+07	2.30097e+07	3.0482e+07	3.79085e+07	8	9	11	High	High	High
FALSE	High	Master Protein	Q14247	Src substrate cortactin OS=Homo sapiens OX=9606 GN=CTTN PE=1 SV=2	0	TRUE	91.933	33	17	41	17	1	550	61.5	5.4	122.48	17	0	1.023	0.878	0.910458	0.973707	17.84	8.27	102.5	103.9	93.6	102.5	103.9	93.6	1.40453e+08	1.42468e+08	1.28307e+08	1.30522e+08	1.42468e+08	1.09647e+08	13	14	15	High	High	High
FALSE	High	Master Protein	P49748	Very long-chain specific acyl-CoA dehydrogenase, mitochondrial OS=Homo sapiens OX=9606 GN=ACADVL PE=1 SV=1	0	TRUE	91.841	32	15	26	15	1	655	70.3	8.75	87.8	15	0	0.875	1.731	0.636284	0.259562	18.99	13.88	81.8	77.4	140.7	81.8	77.4	140.7	3.22563e+07	3.05287e+07	5.54863e+07	2.99755e+07	3.05287e+07	4.74171e+07	11	11	12	High	High	High
FALSE	High	Master Protein	Q9NUU7	ATP-dependent RNA helicase DDX19A OS=Homo sapiens OX=9606 GN=DDX19A PE=1 SV=1	0	TRUE	91.762	35	11	20	4	1	478	53.9	6.58	74.04	11	5	1.292	0.787	0.0560389	0.876136	42.87	17.57	101.3	114.1	84.6	101.3	114.1	84.6	2.50519e+07	2.8197e+07	2.09155e+07	2.32804e+07	2.8197e+07	1.78738e+07	7	8	7	High	High	High
FALSE	High	Master Protein	Q86TX2	Acyl-coenzyme A thioesterase 1 OS=Homo sapiens OX=9606 GN=ACOT1 PE=1 SV=1	0	TRUE	91.71	49	15	41	1	1	421	46.2	7.34	122.66	15	0	0.639	2.022	0.00802342	0.0594132	0	0	102.3	65.4	132.2	102.3	65.4	132.2	1.19754e+07	7.65477e+06	1.54752e+07	1.11286e+07	7.65477e+06	13224709	1	1	1	High	High	High
FALSE	High	Master Protein	P52789	Hexokinase-2 OS=Homo sapiens OX=9606 GN=HK2 PE=1 SV=2	0	TRUE	91.22	21	15	28	15	1	917	102.3	6.05	73.62	15	0	0.886	0.549	0.650175	0.195703	13.35	6.18	126.3	117.5	56.2	126.3	117.5	56.2	3.64299e+07	3.3886e+07	1.62224e+07	3.38539e+07	3.3886e+07	1.38632e+07	12	12	9	High	High	High
FALSE	High	Master Protein	P18031	Tyrosine-protein phosphatase non-receptor type 1 OS=Homo sapiens OX=9606 GN=PTPN1 PE=1 SV=1	0	TRUE	91.167	39	13	26	13	1	435	49.9	6.27	90.24	13	0	0.936	1.079	0.854268	0.984814	21.81	10.54	99.1	97.1	103.8	99.1	97.1	103.8	6.36097e+07	6.23053e+07	6.66222e+07	5.91118e+07	6.23053e+07	5.69334e+07	11	13	12	High	High	High	Acetyl [N-Term]
FALSE	High	Master Protein	P14550	Aldo-keto reductase family 1 member A1 OS=Homo sapiens OX=9606 GN=AKR1A1 PE=1 SV=3	0	TRUE	91.045	58	12	27	12	1	325	36.6	6.79	100.7	12	0	1.098	1.096	0.621469	0.980233	17.53	32.83	92	102.5	105.5	92	102.5	105.5	5.78356e+07	6.44381e+07	6.63067e+07	5.37459e+07	6.44381e+07	5.66638e+07	12	12	12	High	High	High
FALSE	High	Master Protein	O76094	Signal recognition particle subunit SRP72 OS=Homo sapiens OX=9606 GN=SRP72 PE=1 SV=3	0	TRUE	91.002	27	12	28	12	1	671	74.6	9.26	93.89	12	0	0.931	0.974	0.84855	0.999737	20.59	23.23	87.5	108.7	103.8	87.5	108.7	103.8	3.22363e+07	4.00613e+07	3.82755e+07	2.99569e+07	4.00613e+07	3.27091e+07	9	11	11	High	High	High
FALSE	High	Master Protein	P62906	60S ribosomal protein L10a OS=Homo sapiens OX=9606 GN=RPL10A PE=1 SV=2	0	TRUE	90.609	38	9	35	9	1	217	24.8	9.94	116.64	9	0	1.109	0.594	0.555524	0.36747	25.91	2.61	107.2	122.7	70.1	107.2	122.7	70.1	2.6869e+08	3.07447e+08	1.7577e+08	249690833	3.07447e+08	1.50208e+08	8	8	8	High	High	High
FALSE	High	Master Protein	O95433	Activator of 90 kDa heat shock protein ATPase homolog 1 OS=Homo sapiens OX=9606 GN=AHSA1 PE=1 SV=1	0	TRUE	90.27	32	8	28	8	1	338	38.3	5.53	111.28	8	0	0.9	0.934	0.692919	0.99825	15.27	33.33	108.6	98.2	93.2	108.6	98.2	93.2	5.14425e+07	4.65385e+07	4.41623e+07	4.7805e+07	4.65385e+07	3.77399e+07	8	8	7	High	High	High
FALSE	High	Master Protein	Q9H0U4	Ras-related protein Rab-1B OS=Homo sapiens OX=9606 GN=RAB1B PE=1 SV=1	0	TRUE	90.256	71	12	41	5	1	201	22.2	5.73	136.42	12	0	0.905	1.116	0.77162	0.957528	2.96	20.34	102	109.7	88.2	102	109.7	88.2	3.18232e+07	3.42106e+07	2.75181e+07	2.9573e+07	3.42106e+07	2.35162e+07	3	3	3	High	High	High	Acetyl [N-Term]
FALSE	High	Master Protein	O43242	26S proteasome non-ATPase regulatory subunit 3 OS=Homo sapiens OX=9606 GN=PSMD3 PE=1 SV=2	0	TRUE	90.117	35	17	39	17	1	534	60.9	8.44	122.08	17	0	0.932	1.113	0.84799	0.973707	18.67	29.67	105.5	104.2	90.3	105.5	104.2	90.3	1.12907e+08	1.11559e+08	9.66788e+07	1.04923e+08	1.11559e+08	8.2619e+07	16	17	17	High	High	High
FALSE	High	Master Protein	P78540	Arginase-2, mitochondrial OS=Homo sapiens OX=9606 GN=ARG2 PE=1 SV=1	0	TRUE	90.11	39	10	16	10	1	354	38.6	6.47	54.88	10	0	2.124	5.383	6.83028e-06	4.05823e-10	10.25	36.5	32.5	28.8	238.7	32.5	28.8	238.7	7.25725e+06	6.42237e+06	5.3245e+07	6.74408e+06	6.42237e+06	4.55016e+07	8	5	10	High	High	High
FALSE	High	Master Protein	Q13085	Acetyl-CoA carboxylase 1 OS=Homo sapiens OX=9606 GN=ACACA PE=1 SV=2	0	TRUE	89.931	11	17	27	17	1	2346	265.4	6.37	81.48	17	0	1.162	0.738	0.317191	0.808423	28.47	17.88	114	105.1	81	114	105.1	81	4.90995e+07	4.52673e+07	3.48883e+07	4.56276e+07	4.52673e+07	2.98146e+07	13	11	10	High	High	High
FALSE	High	Master Protein	Q9Y266	Nuclear migration protein nudC OS=Homo sapiens OX=9606 GN=NUDC PE=1 SV=1	0	TRUE	89.914	44	15	36	15	1	331	38.2	5.38	92.32	15	0	0.906	0.867	0.716198	0.960806	22.99	15.5	105.5	106.3	88.2	105.5	106.3	88.2	1.48045e+08	1.49112e+08	1.23692e+08	1.37577e+08	1.49112e+08	1.05704e+08	11	11	11	High	High	High
FALSE	High	Master Protein	P32969	60S ribosomal protein L9 OS=Homo sapiens OX=9606 GN=RPL9 PE=1 SV=1	0	TRUE	89.908	50	8	31	8	1	192	21.9	9.95	108.84	8	0	1.064	0.758	0.773435	0.825121	10.97	15.25	109.9	114.2	75.9	109.9	114.2	75.9	1.08184e+08	1.12352e+08	7.46492e+07	1.00534e+08	1.12352e+08	6.37931e+07	7	8	8	High	High	High
FALSE	High	Master Protein	P07148	Fatty acid-binding protein, liver OS=Homo sapiens OX=9606 GN=FABP1 PE=1 SV=1	0	TRUE	89.781	75	9	32	9	1	127	14.2	7.18	129.74	9	0	0.756	1.013	0.0144113	0.99825	5.74	20.28	133.1	103.7	63.2	133.1	103.7	63.2	1.85853e+08	1.4488e+08	8.82055e+07	1.72711e+08	1.4488e+08	7.53779e+07	8	8	6	High	High	High
FALSE	High	Master Protein	O95757	Heat shock 70 kDa protein 4L OS=Homo sapiens OX=9606 GN=HSPA4L PE=1 SV=3	0	TRUE	89.781	23	15	31	11	1	839	94.5	5.88	87.44	15	0	1.046	1.004	0.904459	0.99607	21.84	34.78	83.3	95.4	121.3	83.3	95.4	121.3	1.25343e+07	1.4367e+07	1.82578e+07	1.1648e+07	1.4367e+07	1.56026e+07	8	8	9	High	High	High
FALSE	High	Master Protein	P28288	ATP-binding cassette sub-family D member 3 OS=Homo sapiens OX=9606 GN=ABCD3 PE=1 SV=1	0	TRUE	89.05	25	13	41	12	1	659	75.4	9.36	132.69	13	1	0.924	1.253	0.805783	0.876136	15.48	28.42	97.5	89.6	112.9	97.5	89.6	112.9	5.54015e+07	5.09246e+07	6.41799e+07	5.14839e+07	5.09246e+07	5.48464e+07	11	12	12	High	High	High
FALSE	High	Master Protein	P32189	Glycerol kinase OS=Homo sapiens OX=9606 GN=GK PE=1 SV=3	0	TRUE	89.025	29	14	33	14	1	559	61.2	6.54	93.72	14	0	0.893	0.999	0.649625	0.99825	7.19	10.06	105.3	98.5	96.3	105.3	98.5	96.3	5.23285e+07	48939645	4.78612e+07	4.86283e+07	48939645	4.09009e+07	11	11	10	High	High	High
FALSE	High	Master Protein	Q99829	Copine-1 OS=Homo sapiens OX=9606 GN=CPNE1 PE=1 SV=1	0	TRUE	88.878	29	12	32	12	1	537	59	5.83	113.14	12	0	1.129	1.07	0.439693	0.99	39.37	19.62	99.4	105.3	95.4	99.4	105.3	95.4	6.59587e+07	6.98563e+07	6.32859e+07	6.12946e+07	6.98563e+07	5.40824e+07	10	10	10	High	High	High
FALSE	High	Master Protein	P49915	GMP synthase [glutamine-hydrolyzing] OS=Homo sapiens OX=9606 GN=GMPS PE=1 SV=1	0	TRUE	88.843	30	14	23	14	1	693	76.7	6.87	82.61	14	0	0.969	0.85	0.975716	0.949482	20.58	11.93	112.1	104.7	83.2	112.1	104.7	83.2	2.791e+07	26059288	2.07265e+07	2.59364e+07	26059288	1.77123e+07	13	12	12	High	High	High
FALSE	High	Master Protein	P15121	Aldo-keto reductase family 1 member B1 OS=Homo sapiens OX=9606 GN=AKR1B1 PE=1 SV=3	0	TRUE	88.817	41	10	33	10	1	316	35.8	6.98	103.68	10	0	0.968	1.067	0.95318	0.990149	11.24	32.56	101.2	100.9	97.8	101.2	100.9	97.8	1.58055e+08	1.57642e+08	1.5281e+08	1.46879e+08	1.57642e+08	1.30587e+08	10	10	10	High	High	High
FALSE	High	Master Protein	P09417	Dihydropteridine reductase OS=Homo sapiens OX=9606 GN=QDPR PE=1 SV=2	0	TRUE	88.742	52	9	27	9	1	244	25.8	7.37	93.19	9	0	0.964	1.005	0.940859	0.99825	24.01	14.97	95.3	101.2	103.5	95.3	101.2	103.5	6.23797e+07	6.62419e+07	6.77405e+07	5.79688e+07	6.62419e+07	5.78891e+07	9	9	9	High	High	High
FALSE	High	Master Protein	P58107	Epiplakin OS=Homo sapiens OX=9606 GN=EPPK1 PE=1 SV=3	0	TRUE	88.726	17	13	19	12	1	5088	555.3	5.62	58.2	13	0	1.106	0.89	0.870031	0.99825	26.84	24.1	80.4	126	93.6	80.4	126	93.6	3.65095e+06	5.72498e+06	4.25448e+06	3.39279e+06	5.72498e+06	3.63576e+06	3	4	3	High	High	High	Phospho [S15656; S15656; S15658; S15658]
FALSE	High	Master Protein	P39656	Dolichyl-diphosphooligosaccharide--protein glycosyltransferase 48 kDa subunit OS=Homo sapiens OX=9606 GN=DDOST PE=1 SV=4	0	TRUE	88.567	41	13	41	13	1	456	50.8	6.55	121.24	13	0	1.116	1.026	0.518221	0.99825	36.79	6.14	105.2	85.5	109.3	105.2	85.5	109.3	2.2788e+08	1.85373e+08	2.36864e+08	2.11766e+08	1.85373e+08	2.02418e+08	13	12	13	High	High	High
FALSE	High	Master Protein	P04080	Cystatin-B OS=Homo sapiens OX=9606 GN=CSTB PE=1 SV=2	0	TRUE	88.211	70	4	28	4	1	98	11.1	7.56	99.52	4	0	0.989	1.028	0.999377	0.99825	18.01	10.53	101.3	98.6	100.1	101.3	98.6	100.1	1.17096e+08	1.13921e+08	1.15702e+08	1.08816e+08	1.13921e+08	9.88753e+07	4	4	4	High	High	High	Acetyl [N-Term]; Acetyl [S7; T9]
FALSE	High	Master Protein	P62873	Guanine nucleotide-binding protein G(I)/G(S)/G(T) subunit beta-1 OS=Homo sapiens OX=9606 GN=GNB1 PE=1 SV=3	0	TRUE	88.122	40	9	25	4	1	340	37.4	6	95.01	9	0	1.218	0.853	0.411388	0.976441	18.28	14.19	101.1	111.5	87.3	101.1	111.5	87.3	1.15845e+07	1.27729e+07	1.00044e+07	1.07653e+07	1.27729e+07	8.54944e+06	3	3	3	High	High	High
FALSE	High	Master Protein	Q5JPE7	Nodal modulator 2 OS=Homo sapiens OX=9606 GN=NOMO2 PE=1 SV=1	0	TRUE	87.989	17	13	24	13	1	1267	139.4	5.76	83.27	13	0	0.905	0.878	0.779117	0.973707	7.58	22.66	101.8	104.3	94	101.8	104.3	94	2.83574e+07	29045475	2.61753e+07	2.63522e+07	29045475	2.23687e+07	10	9	10	High	High	High
FALSE	High	Master Protein	P54577	Tyrosine--tRNA ligase, cytoplasmic OS=Homo sapiens OX=9606 GN=YARS PE=1 SV=4	0	TRUE	87.964	40	16	29	16	1	528	59.1	7.05	85.16	16	0	0.879	0.835	0.543391	0.929928	9.5	13.9	114.1	100.7	85.2	114.1	100.7	85.2	6.09819e+07	5.38168e+07	4.55472e+07	5.66698e+07	5.38168e+07	3.89234e+07	13	13	13	High	High	High
FALSE	High	Master Protein	P49753	Acyl-coenzyme A thioesterase 2, mitochondrial OS=Homo sapiens OX=9606 GN=ACOT2 PE=1 SV=6	0	TRUE	87.96	46	16	37	2	1	483	53.2	8.47	109.6	16	14	1.09	1.1	0.660514	0.976441	34.65	40.17	90.9	94.8	114.3	90.9	94.8	114.3	9.454e+07	9.86596e+07	1.1894e+08	8.7855e+07	9.86596e+07	1.01642e+08	15	15	16	High	Peak Found	High
FALSE	High	Master Protein	P43243	Matrin-3 OS=Homo sapiens OX=9606 GN=MATR3 PE=1 SV=2	0	TRUE	87.671	19	13	35	13	1	847	94.6	6.25	113.4	13	0	0.983	0.875	0.988778	0.973707	26.59	11.97	102.4	104.7	92.9	102.4	104.7	92.9	5.5903e+07	5.71416e+07	5.06772e+07	5.195e+07	5.71416e+07	4.33073e+07	13	13	13	High	High	High
FALSE	High	Master Protein	Q9UNM6	26S proteasome non-ATPase regulatory subunit 13 OS=Homo sapiens OX=9606 GN=PSMD13 PE=1 SV=2	0	TRUE	87.668	44	14	31	14	1	376	42.9	5.81	79.32	14	0	0.929	0.985	0.840784	0.99825	33.91	40.51	102.1	98.1	99.8	102.1	98.1	99.8	7.56235e+07	7.2612e+07	7.38697e+07	7.02761e+07	7.2612e+07	6.3127e+07	13	13	12	High	High	High
FALSE	High	Master Protein	P37837	Transaldolase OS=Homo sapiens OX=9606 GN=TALDO1 PE=1 SV=2	0	TRUE	87.538	39	14	43	14	1	337	37.5	6.81	123.21	14	0	0.95	0.915	0.901202	0.984814	15.51	15.83	106.7	99.3	94	106.7	99.3	94	4.05261e+08	3.77452e+08	3.57156e+08	3.76604e+08	3.77452e+08	3.05216e+08	14	14	14	High	High	High	Acetyl [S13]
FALSE	High	Master Protein	P11310	Medium-chain specific acyl-CoA dehydrogenase, mitochondrial OS=Homo sapiens OX=9606 GN=ACADM PE=1 SV=1	0	TRUE	87.384	33	10	21	10	1	421	46.6	8.37	76.68	10	0	0.873	1.423	0.548577	0.61234	16.77	24.85	94.1	86.2	119.7	94.1	86.2	119.7	4.39957e+07	4.03063e+07	5.59443e+07	4.08847e+07	4.03063e+07	4.78085e+07	10	9	10	High	High	High
FALSE	High	Master Protein	Q9H9B4	Sideroflexin-1 OS=Homo sapiens OX=9606 GN=SFXN1 PE=1 SV=4	0	TRUE	87.286	54	13	29	11	1	322	35.6	9.07	87.7	13	2	0.968	1.384	0.95318	0.732735	15.57	18.56	92.9	87.5	119.6	92.9	87.5	119.6	6.74799e+07	6.36084e+07	8.69353e+07	6.27083e+07	6.36084e+07	7.42925e+07	12	13	12	High	High	High
FALSE	High	Master Protein	Q96KP4	Cytosolic non-specific dipeptidase OS=Homo sapiens OX=9606 GN=CNDP2 PE=1 SV=2	0	TRUE	87.224	36	11	22	11	1	475	52.8	5.97	82.12	11	0	0.907	1.092	0.719865	0.983494	7.44	36.62	104.4	93.9	101.7	104.4	93.9	101.7	6.34829e+07	5.70886e+07	6.1866e+07	5.8994e+07	5.70886e+07	5.2869e+07	10	9	10	High	High	High
FALSE	High	Master Protein	Q9Y262	Eukaryotic translation initiation factor 3 subunit L OS=Homo sapiens OX=9606 GN=EIF3L PE=1 SV=1	0	TRUE	87.2	34	16	43	16	1	564	66.7	6.34	112.08	16	0	1.017	0.886	0.928956	0.973707	25.71	11.77	100.5	104.8	94.6	100.5	104.8	94.6	7.99925e+07	8.34203e+07	7.53196e+07	7.43361e+07	8.34203e+07	6.4366e+07	14	14	14	High	High	High	Acetyl [T468; T469]; Phospho [D480]
FALSE	High	Master Protein	Q16836	Hydroxyacyl-coenzyme A dehydrogenase, mitochondrial OS=Homo sapiens OX=9606 GN=HADH PE=1 SV=3	0	TRUE	87.103	42	9	20	9	1	314	34.3	8.85	63.38	9	0	1.076	1.26	0.759873	0.838463	34.74	30.11	97	88.1	114.9	97	88.1	114.9	3.69346e+07	3.35404e+07	4.37624e+07	3.43229e+07	3.35404e+07	3.73981e+07	9	9	9	High	High	High
FALSE	High	Master Protein	P0DP25	Calmodulin-3 OS=Homo sapiens OX=9606 GN=CALM3 PE=1 SV=1	0	TRUE	87.019	52	9	38	8	1	149	16.8	4.22	116.57	9	1	0.69	1.136	0.000254808	0.962856	14.38	36.07	107	95.5	97.5	107	95.5	97.5	3.66476e+08	3.26832e+08	3.33727e+08	340561526	3.26832e+08	2.85194e+08	9	9	9	High	High	High
FALSE	High	Master Protein	P41091	Eukaryotic translation initiation factor 2 subunit 3 OS=Homo sapiens OX=9606 GN=EIF2S3 PE=1 SV=3	0	TRUE	86.807	38	11	31	11	1	472	51.1	8.4	105.89	11	0	1.06	0.889	0.807316	0.976441	20.27	26.27	103.5	103.5	92.9	103.5	103.5	92.9	5.05925e+07	5.05991e+07	4.54209e+07	4.7015e+07	5.05991e+07	3.88155e+07	11	11	11	High	High	High
FALSE	High	Master Protein	P23141	Liver carboxylesterase 1 OS=Homo sapiens OX=9606 GN=CES1 PE=1 SV=2	0	TRUE	86.762	33	13	26	13	1	567	62.5	6.6	92.24	13	0	1.162	1.209	0.276918	0.908437	30.04	10.38	77.3	98.9	123.8	77.3	98.9	123.8	5.06879e+07	6.48432e+07	8.11577e+07	47103662	6.48432e+07	6.93551e+07	12	12	12	High	High	High
FALSE	High	Master Protein	P53999	Activated RNA polymerase II transcriptional coactivator p15 OS=Homo sapiens OX=9606 GN=SUB1 PE=1 SV=3	0	TRUE	86.442	47	9	32	9	1	127	14.4	9.6	114.13	9	0	1.009	1.168	0.95318	0.936648	25.15	21.56	97.6	98.2	104.1	97.6	98.2	104.1	1.75705e+08	1.76736e+08	1.87385e+08	1.6328e+08	1.76736e+08	1.60134e+08	9	9	9	High	High	High
FALSE	High	Master Protein	P62333	26S proteasome regulatory subunit 10B OS=Homo sapiens OX=9606 GN=PSMC6 PE=1 SV=1	0	TRUE	86.417	41	13	33	13	1	389	44.1	7.49	105.41	13	0	0.922	1.036	0.794867	0.99825	15.76	25.02	107.7	95.3	97	107.7	95.3	97	6.8816e+07	6.09231e+07	6.1993e+07	6.39499e+07	6.09231e+07	5.29775e+07	13	11	12	High	High	High
FALSE	High	Master Protein	P62495	Eukaryotic peptide chain release factor subunit 1 OS=Homo sapiens OX=9606 GN=ETF1 PE=1 SV=3	0	TRUE	86.154	36	12	37	12	1	437	49	5.71	98.1	12	0	0.913	0.773	0.751145	0.853675	18.01	10.3	106.1	108.1	85.8	106.1	108.1	85.8	9.10174e+07	92808179	7.3639e+07	8.45814e+07	92808179	6.29298e+07	11	11	11	High	High	High
FALSE	High	Master Protein	P08240	Signal recognition particle receptor subunit alpha OS=Homo sapiens OX=9606 GN=SRPRA PE=1 SV=2	0	TRUE	86.144	26	13	26	13	1	638	69.8	8.95	83.21	13	0	1.059	0.875	0.837502	0.973707	25.41	25.26	98.6	103.7	97.7	98.6	103.7	97.7	3.5769e+07	3.76028e+07	3.546e+07	3.32397e+07	3.76028e+07	3.03031e+07	13	13	13	High	High	High
FALSE	High	Master Protein	P49591	Serine--tRNA ligase, cytoplasmic OS=Homo sapiens OX=9606 GN=SARS PE=1 SV=3	0	TRUE	86.141	27	10	30	10	1	514	58.7	6.43	102.88	10	0	0.843	0.769	0.290686	0.846925	22.86	10.24	113.6	107.2	79.2	113.6	107.2	79.2	7.65664e+07	7.21959e+07	5.33676e+07	7.11523e+07	7.21959e+07	4.56065e+07	10	10	10	High	High	High
FALSE	High	Master Protein	Q96C36	Pyrroline-5-carboxylate reductase 2 OS=Homo sapiens OX=9606 GN=PYCR2 PE=1 SV=1	0	TRUE	86.068	37	10	23	9	1	320	33.6	7.77	74.26	10	0	1.087	1.52	0.737977	0.468357	31.27	22.62	92.1	80.7	127.2	92.1	80.7	127.2	3.01104e+07	2.63883e+07	4.15916e+07	2.79813e+07	2.63883e+07	3.5543e+07	9	8	9	High	High	High
FALSE	High	Master Protein	Q9UL46	Proteasome activator complex subunit 2 OS=Homo sapiens OX=9606 GN=PSME2 PE=1 SV=4	0	TRUE	86.062	63	11	33	11	1	239	27.4	5.73	113.73	11	0	0.989	1.135	0.999558	0.963321	15.63	21.73	97.9	98.1	104	97.9	98.1	104	1.44934e+08	1.45149e+08	1.5397e+08	1.34686e+08	1.45149e+08	1.31579e+08	10	10	10	High	High	High
FALSE	High	Master Protein	Q01995	Transgelin OS=Homo sapiens OX=9606 GN=TAGLN PE=1 SV=4	0	TRUE	86.058	72	13	31	13	1	201	22.6	8.84	96.5	13	0	1.127	2.864	0.453708	0.00205602	28.11	29.22	55.1	64.6	180.3	55.1	64.6	180.3	9.19256e+07	1.07875e+08	3.00904e+08	8.54254e+07	1.07875e+08	2.57144e+08	11	12	13	High	High	High
FALSE	High	Master Protein	P13674	Prolyl 4-hydroxylase subunit alpha-1 OS=Homo sapiens OX=9606 GN=P4HA1 PE=1 SV=2	0	TRUE	86.05	36	14	27	14	1	534	61	6.01	93.21	14	0	0.978	1.074	0.986634	0.976441	36.88	31.66	98.4	102.4	99.2	98.4	102.4	99.2	2.74363e+07	2.85623e+07	2.76447e+07	2.54963e+07	2.85623e+07	2.36244e+07	10	11	11	High	High	High
FALSE	High	Master Protein	P62081	40S ribosomal protein S7 OS=Homo sapiens OX=9606 GN=RPS7 PE=1 SV=1	0	TRUE	85.635	66	14	33	14	1	194	22.1	10.1	115.67	14	0	1.124	0.721	0.47157	0.758006	21.74	25.75	102.7	123.7	73.6	102.7	123.7	73.6	1.70677e+08	2.0548e+08	1.2223e+08	1.58608e+08	2.0548e+08	1.04454e+08	12	13	12	High	High	High
FALSE	High	Master Protein	Q14847	LIM and SH3 domain protein 1 OS=Homo sapiens OX=9606 GN=LASP1 PE=1 SV=2	0	TRUE	85.627	49	17	49	17	1	261	29.7	7.05	139.66	17	0	0.977	0.948	0.978472	0.99825	14.33	26.24	101.1	101.2	97.7	101.1	101.2	97.7	2.58331e+08	2.5854e+08	2.49654e+08	2.40064e+08	2.5854e+08	213347396	17	16	17	High	High	High	Phospho [S146; D148]
FALSE	High	Master Protein	Q8WVM8	Sec1 family domain-containing protein 1 OS=Homo sapiens OX=9606 GN=SCFD1 PE=1 SV=4	0	TRUE	85.552	28	13	25	13	1	642	72.3	6.27	93.62	13	0	1.073	1.093	0.79028	0.973707	12.86	42.95	90.7	79.8	129.4	90.7	79.8	129.4	2.58994e+07	22785996	3.69516e+07	2.4068e+07	22785996	3.15778e+07	11	10	11	High	High	High
FALSE	High	Master Protein	Q12797	Aspartyl/asparaginyl beta-hydroxylase OS=Homo sapiens OX=9606 GN=ASPH PE=1 SV=3	0	TRUE	85.427	21	10	24	10	1	758	85.8	5.01	77.83	10	0	0.748	1.679	0.133308	0.273619	14.51	57.52	129.5	87.9	82.5	129.5	87.9	82.5	1.59045e+07	1.07995e+07	1.01337e+07	1.47799e+07	1.07995e+07	8.65994e+06	10	8	9	High	High	High
FALSE	High	Master Protein	P12955	Xaa-Pro dipeptidase OS=Homo sapiens OX=9606 GN=PEPD PE=1 SV=3	0	TRUE	85.424	28	11	23	11	1	493	54.5	6	73.22	11	0	1.042	1.141	0.87268	0.933922	21.85	22.35	99	102.4	98.7	99	102.4	98.7	3.37791e+07	3.49434e+07	3.36856e+07	3.13906e+07	3.49434e+07	2.87868e+07	8	8	9	High	High	High
FALSE	High	Master Protein	O60610	Protein diaphanous homolog 1 OS=Homo sapiens OX=9606 GN=DIAPH1 PE=1 SV=2	0	TRUE	85.409	13	12	25	12	1	1272	141.3	5.41	72.57	12	0	1.063	0.896	0.84799	0.984814	16.73	23.72	107.9	94.6	97.5	107.9	94.6	97.5	2.2168e+07	1.94452e+07	2.00371e+07	2.06004e+07	1.94452e+07	1.71231e+07	9	8	9	High	High	High
FALSE	High	Master Protein	Q10567	AP-1 complex subunit beta-1 OS=Homo sapiens OX=9606 GN=AP1B1 PE=1 SV=2	0	TRUE	85.354	21	17	32	6	1	949	104.6	5.06	84.16	17	0	0.914	0.971	0.84799	0.999737	6.2	21.63	100.8	98.3	100.9	100.8	98.3	100.9	2.1239e+07	2.0724e+07	2.12656e+07	1.97371e+07	2.0724e+07	1.8173e+07	5	5	5	High	High	High
FALSE	High	Master Protein	Q96A33	Coiled-coil domain-containing protein 47 OS=Homo sapiens OX=9606 GN=CCDC47 PE=1 SV=1	0	TRUE	85.321	29	12	29	12	1	483	55.8	4.87	92.5	12	0	0.853	1.273	0.407377	0.820591	27.83	13.52	98.7	92.5	108.8	98.7	92.5	108.8	4.33051e+07	4.0599e+07	4.77361e+07	4.0243e+07	4.0599e+07	4.07939e+07	9	9	9	High	High	High
FALSE	High	Master Protein	P14314	Glucosidase 2 subunit beta OS=Homo sapiens OX=9606 GN=PRKCSH PE=1 SV=2	0	TRUE	85.226	24	15	43	15	1	528	59.4	4.41	113.38	15	0	0.946	1.216	0.889832	0.908437	6.93	15.03	97.7	89.7	112.6	97.7	89.7	112.6	2.66719e+08	2.44958e+08	3.07509e+08	2.47858e+08	2.44958e+08	262788170	14	14	15	High	High	High
FALSE	High	Master Protein	P35580	Myosin-10 OS=Homo sapiens OX=9606 GN=MYH10 PE=1 SV=3	0	TRUE	84.956	10	13	21	13	1	1976	228.9	5.54	69.84	13	0	1.012	0.494	0.964317	0.162543	25.34	12.1	128.8	118.2	53	128.8	118.2	53	1.89242e+07	1.73671e+07	7.78475e+06	1.7586e+07	1.73671e+07	6.65263e+06	10	9	8	High	High	High
FALSE	High	Master Protein	P22307	Non-specific lipid-transfer protein OS=Homo sapiens OX=9606 GN=SCP2 PE=1 SV=2	0	TRUE	84.77	19	12	33	12	1	547	59	6.89	114.7	12	0	1.021	1.424	0.914738	0.682323	19.15	8.93	86.2	86.6	127.3	86.2	86.6	127.3	1.0861e+08	1.09131e+08	1.60393e+08	1.0093e+08	1.09131e+08	1.37067e+08	11	10	12	High	High	High
FALSE	High	Master Protein	P55145	Mesencephalic astrocyte-derived neurotrophic factor OS=Homo sapiens OX=9606 GN=MANF PE=1 SV=3	0	TRUE	84.755	55	12	34	12	1	182	20.7	8.69	103.83	12	0	0.798	1.311	0.0890958	0.820591	12.22	42.49	96.6	91	112.4	96.6	91	112.4	5.42814e+07	51119980	6.3144e+07	5.04431e+07	51119980	5.39611e+07	10	10	10	High	High	High
FALSE	High	Master Protein	O43143	Pre-mRNA-splicing factor ATP-dependent RNA helicase DHX15 OS=Homo sapiens OX=9606 GN=DHX15 PE=1 SV=2	0	TRUE	84.568	26	16	31	16	1	795	90.9	7.46	85.66	16	0	1.189	0.907	0.171348	0.984814	32.46	16.21	99.9	109.6	90.5	99.9	109.6	90.5	5.80132e+07	6.3613e+07	5.25663e+07	5.3911e+07	6.3613e+07	4.49217e+07	13	13	12	High	High	High
FALSE	High	Master Protein	Q00688	Peptidyl-prolyl cis-trans isomerase FKBP3 OS=Homo sapiens OX=9606 GN=FKBP3 PE=1 SV=1	0	TRUE	84.536	54	11	32	11	1	224	25.2	9.28	107.67	11	0	1.037	0.969	0.872766	0.99825	31.07	10.16	116.5	110.7	72.8	116.5	110.7	72.8	8.8932e+07	8.44872e+07	5.55881e+07	8.26435e+07	8.44872e+07	4.7504e+07	11	11	9	High	High	High
FALSE	High	Master Protein	Q9Y3I0	tRNA-splicing ligase RtcB homolog OS=Homo sapiens OX=9606 GN=RTCB PE=1 SV=1	0	TRUE	84.467	30	10	22	10	1	505	55.2	7.23	79.91	10	0	0.979	0.921	0.988778	0.994001	3.73	20	96.1	107.3	96.6	96.1	107.3	96.6	3.74125e+07	4.17918e+07	3.76359e+07	3.4767e+07	4.17918e+07	3.21626e+07	9	8	10	High	High	High
FALSE	High	Master Protein	P38117	Electron transfer flavoprotein subunit beta OS=Homo sapiens OX=9606 GN=ETFB PE=1 SV=3	0	TRUE	84.437	53	13	29	13	1	255	27.8	8.1	90.53	13	0	0.925	1.305	0.814121	0.823724	28.35	27.59	94.9	91.1	114	94.9	91.1	114	1.54303e+08	1.48267e+08	1.85469e+08	1.43392e+08	1.48267e+08	1.58497e+08	13	13	13	High	High	High
FALSE	High	Master Protein	O43399	Tumor protein D54 OS=Homo sapiens OX=9606 GN=TPD52L2 PE=1 SV=2	0	TRUE	84.174	63	11	29	11	1	206	22.2	5.36	101.03	11	0	1.026	0.77	0.906619	0.846925	9.04	16.32	113.1	116.1	70.8	113.1	116.1	70.8	1.93783e+08	1.9883e+08	1.21184e+08	1.80081e+08	1.9883e+08	1.03561e+08	11	11	10	High	High	High	Phospho [S166]
FALSE	High	Master Protein	P20073	Annexin A7 OS=Homo sapiens OX=9606 GN=ANXA7 PE=1 SV=3	0	TRUE	84.077	27	13	37	13	1	488	52.7	5.68	104.05	13	0	0.948	1.16	0.89251	0.942698	24.67	17.71	95.5	92.4	112	95.5	92.4	112	9.90169e+07	9.58425e+07	1.16162e+08	9.20153e+07	9.58425e+07	9.92689e+07	13	12	13	High	High	High
FALSE	High	Master Protein	P11166	Solute carrier family 2, facilitated glucose transporter member 1 OS=Homo sapiens OX=9606 GN=SLC2A1 PE=1 SV=2	0	TRUE	83.904	16	10	38	9	1	492	54	8.72	135.37	10	0	1.151	1.032	0.326534	0.99825	28.73	28.02	93.2	102	104.8	93.2	102	104.8	1.65594e+08	1.81357e+08	1.86219e+08	1.53885e+08	1.81357e+08	1.59138e+08	9	9	9	High	High	High
FALSE	High	Master Protein	P18124	60S ribosomal protein L7 OS=Homo sapiens OX=9606 GN=RPL7 PE=1 SV=1	0	TRUE	83.503	51	14	41	13	1	248	29.2	10.65	127.3	14	1	1.004	0.58	0.971042	0.32004	10.97	7.18	115	116.5	68.4	115	116.5	68.4	2.36506e+08	2.39574e+08	1.40638e+08	2.19783e+08	2.39574e+08	1.20185e+08	12	13	11	High	High	High
FALSE	High	Master Protein	P02771	Alpha-fetoprotein OS=Homo sapiens OX=9606 GN=AFP PE=1 SV=1	0	TRUE	83.427	30	13	23	13	1	609	68.6	5.68	69.55	13	0	0.996	0.171	0.983262	1.08262e-09	19.43	0.55	143.8	145.3	11	143.8	145.3	11	5.63242e+07	5.69208e+07	4.29081e+06	5.23414e+07	5.69208e+07	3.6668e+06	13	13	4	High	High	Peak Found
FALSE	High	Master Protein	Q9BQG0	Myb-binding protein 1A OS=Homo sapiens OX=9606 GN=MYBBP1A PE=1 SV=2	0	TRUE	83.362	13	16	35	16	1	1328	148.8	9.28	93.35	16	0	0.914	0.468	0.751299	0.0601791	25.88	9.27	118.6	126.3	55.1	118.6	126.3	55.1	5.6064e+07	5.96872e+07	2.6049e+07	5.20996e+07	5.96872e+07	2.22607e+07	14	15	15	High	High	High
FALSE	High	Master Protein	P28074	Proteasome subunit beta type-5 OS=Homo sapiens OX=9606 GN=PSMB5 PE=1 SV=3	0	TRUE	83.295	51	9	24	9	1	263	28.5	6.92	75.2	9	0	1.013	0.844	0.942248	0.936501	14.58	9.8	100.8	105.9	93.3	100.8	105.9	93.3	7.45926e+07	7.83308e+07	6.90199e+07	6.93181e+07	7.83308e+07	5.89824e+07	7	7	8	High	High	High
FALSE	High	Master Protein	P62191	26S proteasome regulatory subunit 4 OS=Homo sapiens OX=9606 GN=PSMC1 PE=1 SV=1	0	TRUE	83.292	40	13	28	12	1	440	49.2	6.21	86.1	13	0	0.957	1.201	0.919132	0.909749	27.08	26.5	96.3	92.9	110.8	96.3	92.9	110.8	6.71833e+07	6.47694e+07	7.72707e+07	6.24327e+07	6.47694e+07	6.60334e+07	10	10	10	High	High	High
FALSE	High	Master Protein	Q15631	Translin OS=Homo sapiens OX=9606 GN=TSN PE=1 SV=1	0	TRUE	83.282	44	9	27	9	1	228	26.2	6.44	103.52	9	0	1.144	1.441	0.442239	0.585981	48.76	9.99	90.1	90.2	119.7	90.1	90.2	119.7	3.96933e+07	3.97223e+07	5.2741e+07	3.68866e+07	3.97223e+07	4.5071e+07	7	8	8	High	High	High
FALSE	High	Master Protein	Q16630	Cleavage and polyadenylation specificity factor subunit 6 OS=Homo sapiens OX=9606 GN=CPSF6 PE=1 SV=2	0	TRUE	83.244	21	8	21	8	1	551	59.2	7.15	89.44	8	0	1.129	0.907	0.589948	0.984814	49.51	23.44	87.1	107.9	105	87.1	107.9	105	2.1548e+07	2.66814e+07	2.59663e+07	2.00243e+07	2.66814e+07	2.21901e+07	6	7	7	High	High	High
FALSE	High	Master Protein	P46977	Dolichyl-diphosphooligosaccharide--protein glycosyltransferase subunit STT3A OS=Homo sapiens OX=9606 GN=STT3A PE=1 SV=2	0	TRUE	83.195	24	16	31	14	1	705	80.5	8.07	72.56	16	2	0.97	0.864	0.956864	0.959338	14.55	8.43	98.3	113.4	88.3	98.3	113.4	88.3	1.08589e+08	1.2527e+08	9.75501e+07	1.0091e+08	1.2527e+08	8.33636e+07	12	12	13	High	High	High
FALSE	High	Master Protein	O14841	5-oxoprolinase OS=Homo sapiens OX=9606 GN=OPLAH PE=1 SV=3	0	TRUE	83.121	12	10	22	10	1	1288	137.4	6.58	76.09	10	0	0.908	1.073	0.800921	0.967195	13.18	17.72	97.4	96.4	106.1	97.4	96.4	106.1	1.61443e+07	1.59824e+07	1.75866e+07	1.50027e+07	1.59824e+07	1.5029e+07	7	8	8	High	High	High
FALSE	High	Master Protein	Q96I99	Succinate--CoA ligase [GDP-forming] subunit beta, mitochondrial OS=Homo sapiens OX=9606 GN=SUCLG2 PE=1 SV=2	0	TRUE	83.042	38	14	26	14	1	432	46.5	6.39	82.03	14	0	0.998	1.223	0.983262	0.876185	18.85	44.84	91.3	85.4	123.3	91.3	85.4	123.3	3.82698e+07	35777125	5.16832e+07	3.55637e+07	35777125	44166994	10	9	11	High	High	High
FALSE	High	Master Protein	Q92841	Probable ATP-dependent RNA helicase DDX17 OS=Homo sapiens OX=9606 GN=DDX17 PE=1 SV=2	0	TRUE	82.967	30	16	33	14	1	729	80.2	8.27	96.24	16	1	1.028	0.746	0.901202	0.813163	20.54	23.03	98.6	119.7	81.6	98.6	119.7	81.6	7.06752e+07	8.57888e+07	5.84645e+07	6.56776e+07	8.57888e+07	4.99622e+07	14	15	14	High	High	High
FALSE	High	Master Protein	Q9UBT2	SUMO-activating enzyme subunit 2 OS=Homo sapiens OX=9606 GN=UBA2 PE=1 SV=2	0	TRUE	82.821	25	12	24	12	1	640	71.2	5.29	76.94	12	0	0.945	0.862	0.88398	0.962279	19.08	25.86	104.4	104.7	91	104.4	104.7	91	5.104e+07	5.118e+07	4.44742e+07	4.74309e+07	5.118e+07	3.80064e+07	10	11	11	High	High	High
FALSE	High	Master Protein	P10515	Dihydrolipoyllysine-residue acetyltransferase component of pyruvate dehydrogenase complex, mitochondrial OS=Homo sapiens OX=9606 GN=DLAT PE=1 SV=3	0	TRUE	82.477	25	12	26	12	1	647	69	7.84	84.9	12	0	0.999	1.38	0.981952	0.739665	25.49	22.89	87.6	89.9	122.5	87.6	89.9	122.5	7.65193e+07	7.84534e+07	1.0694e+08	7.11085e+07	7.84534e+07	9.13878e+07	11	11	11	High	High	High
FALSE	High	Master Protein	Q9H6S3	Epidermal growth factor receptor kinase substrate 8-like protein 2 OS=Homo sapiens OX=9606 GN=EPS8L2 PE=1 SV=2	0	TRUE	82.274	28	12	22	12	1	715	80.6	6.84	80.38	12	0	0.969	0.839	0.973275	0.929886	18.74	12.36	109.9	106.8	83.2	109.9	106.8	83.2	3.25113e+07	3.15958e+07	2.46103e+07	3.02124e+07	3.15958e+07	2.10313e+07	11	11	10	High	High	High
FALSE	High	Master Protein	P61586	Transforming protein RhoA OS=Homo sapiens OX=9606 GN=RHOA PE=1 SV=1	0	TRUE	82.148	56	10	30	4	1	193	21.8	6.1	97.54	10	6	1.039	1.026	0.870098	0.99825	25.91	22.08	101.3	100.6	98.1	101.3	100.6	98.1	9.73667e+07	9.67658e+07	9.43445e+07	90481760	9.67658e+07	8.06241e+07	10	9	10	High	High	High
FALSE	High	Master Protein	P62820	Ras-related protein Rab-1A OS=Homo sapiens OX=9606 GN=RAB1A PE=1 SV=3	0	TRUE	82	67	12	35	5	1	205	22.7	6.21	114.52	12	6	1.043	0.997	0.854268	0.999737	13.24	14.92	101.1	101.4	97.5	101.1	101.4	97.5	4.62869e+08	4.64318e+08	4.46367e+08	4.30139e+08	4.64318e+08	3.81453e+08	11	10	11	High	High	High
FALSE	High	Master Protein	P07108	Acyl-CoA-binding protein OS=Homo sapiens OX=9606 GN=DBI PE=1 SV=2	0	TRUE	81.656	75	7	29	7	1	87	10	6.57	94.47	7	0	0.679	1.637	0.000106035	0.39919	6.02	22.92	108.2	70.2	121.5	108.2	70.2	121.5	1.94415e+08	1.2614e+08	2.18255e+08	1.80667e+08	1.2614e+08	1.86514e+08	7	7	7	High	High	High
FALSE	High	Master Protein	P62263	40S ribosomal protein S14 OS=Homo sapiens OX=9606 GN=RPS14 PE=1 SV=3	0	TRUE	81.626	43	9	29	9	1	151	16.3	10.05	96.91	9	0	1.213	0.655	0.1062	0.563213	26.29	3.49	92.2	116.1	91.7	92.2	116.1	91.7	7.17173e+07	9.03526e+07	7.13221e+07	66646051	9.03526e+07	6.09499e+07	7	7	8	High	High	High
FALSE	High	Master Protein	Q5JTH9	RRP12-like protein OS=Homo sapiens OX=9606 GN=RRP12 PE=1 SV=2	0	TRUE	81.546	19	17	30	17	1	1297	143.6	8.75	71.07	17	0	1	0.334	0.971447	0.000323942	19.3	3.18	128.8	136.1	35.1	128.8	136.1	35.1	3.87736e+07	4.09774e+07	1.05601e+07	3.60319e+07	4.09774e+07	9.02439e+06	14	15	11	High	High	High	Acetyl [S426; S429; S438]; Phospho [T433; T436]
FALSE	High	Master Protein	P61106	Ras-related protein Rab-14 OS=Homo sapiens OX=9606 GN=RAB14 PE=1 SV=4	0	TRUE	81.299	58	9	27	8	1	215	23.9	6.21	102.67	9	0	0.901	1.321	0.794867	0.729444	2.76	24.15	87.6	78.6	133.7	87.6	78.6	133.7	2.39018e+07	2.14456e+07	3.64666e+07	2.22117e+07	2.14456e+07	3.11633e+07	6	6	7	High	High	High
FALSE	High	Master Protein	P02768	Serum albumin OS=Homo sapiens OX=9606 GN=ALB PE=1 SV=2	0	TRUE	80.955	28	15	31	15	1	609	69.3	6.28	87.58	15	0	1.046	1.142	0.84799	0.960158	17.19	35.76	112.2	112	75.8	112.2	112	75.8	7.71711e+07	7.70475e+07	5.21014e+07	7.17142e+07	7.70475e+07	44524432	14	14	4	High	High	High
FALSE	High	Master Protein	Q96CM8	Acyl-CoA synthetase family member 2, mitochondrial OS=Homo sapiens OX=9606 GN=ACSF2 PE=1 SV=2	0	TRUE	80.794	23	10	23	10	1	615	68.1	7.55	79.69	10	0	1.049	1.121	0.886802	0.941954	24.4	3.45	93.8	95.6	110.6	93.8	95.6	110.6	1.85844e+07	1.89325e+07	2.19073e+07	1.72703e+07	1.89325e+07	1.87213e+07	6	5	6	High	High	High
FALSE	High	Master Protein	P68036	Ubiquitin-conjugating enzyme E2 L3 OS=Homo sapiens OX=9606 GN=UBE2L3 PE=1 SV=1	0	TRUE	80.779	71	9	19	9	1	154	17.9	8.51	70.97	9	0	0.891	0.927	0.628958	0.994001	24.12	35.25	109.4	105.6	85.1	109.4	105.6	85.1	6.04157e+07	5.83193e+07	4.69825e+07	56143621	5.83193e+07	4.015e+07	8	8	8	High	High	High
FALSE	High	Master Protein	Q9UIJ7	GTP:AMP phosphotransferase AK3, mitochondrial OS=Homo sapiens OX=9606 GN=AK3 PE=1 SV=4	0	TRUE	80.736	49	11	26	11	1	227	25.6	9.16	84.31	11	0	0.887	1.268	0.599976	0.867659	12.88	32.64	104.2	91	104.8	104.2	91	104.8	1.2852e+08	1.12259e+08	1.29349e+08	1.19432e+08	1.12259e+08	1.10538e+08	11	10	11	High	High	High
FALSE	High	Master Protein	P11177	Pyruvate dehydrogenase E1 component subunit beta, mitochondrial OS=Homo sapiens OX=9606 GN=PDHB PE=1 SV=3	0	TRUE	80.718	40	11	26	11	1	359	39.2	6.65	83.63	11	0	0.916	1.511	0.768585	0.561049	21	33.57	94.5	86.8	118.7	94.5	86.8	118.7	7.50203e+07	6.88611e+07	9.4167e+07	6.97155e+07	6.88611e+07	8.04724e+07	10	10	10	High	High	High
FALSE	High	Master Protein	P25398	40S ribosomal protein S12 OS=Homo sapiens OX=9606 GN=RPS12 PE=1 SV=3	0	TRUE	80.587	58	8	33	8	1	132	14.5	7.21	118.24	8	0	1.004	0.538	0.971042	0.215434	13.66	14.72	111.6	116	72.4	111.6	116	72.4	3.40328e+08	3.53654e+08	2.20588e+08	3.16263e+08	3.53654e+08	1.88508e+08	8	8	8	High	High	High
FALSE	High	Master Protein	O00148	ATP-dependent RNA helicase DDX39A OS=Homo sapiens OX=9606 GN=DDX39A PE=1 SV=2	0	TRUE	80.503	31	12	32	3	1	427	49.1	5.68	100.39	12	0	1.22	0.872	0.624652	0.99825	13.65	2.83	105.4	123.7	70.9	105.4	123.7	70.9	5.78917e+06	6.79516e+06	3.8926e+06	5.37981e+06	6.79516e+06	3326506	3	3	3	High	High	Peak Found
FALSE	High	Master Protein	Q9NTK5	Obg-like ATPase 1 OS=Homo sapiens OX=9606 GN=OLA1 PE=1 SV=2	0	TRUE	80.293	40	12	27	12	1	396	44.7	7.81	78.05	12	0	0.976	0.801	0.972872	0.894978	18.86	22.02	110.3	105.7	84	110.3	105.7	84	1.3482e+08	1.29283e+08	1.02721e+08	1.25286e+08	1.29283e+08	8.77824e+07	10	11	10	High	High	High
FALSE	High	Master Protein	Q12769	Nuclear pore complex protein Nup160 OS=Homo sapiens OX=9606 GN=NUP160 PE=1 SV=3	0	TRUE	80.168	14	12	16	12	1	1436	162	5.5	50.29	12	0	1.464	1.446	0.198328	0.657568	65.4	16.14	69	60.7	170.3	69	60.7	170.3	2.86319e+06	2.51879e+06	7.06584e+06	2.66073e+06	2.51879e+06	6.03827e+06	7	5	7	High	High	High
FALSE	High	Master Protein	P12236	ADP/ATP translocase 3 OS=Homo sapiens OX=9606 GN=SLC25A6 PE=1 SV=4	0	TRUE	79.981	47	17	51	5	1	298	32.8	9.74	125.33	17	0	1.166	1.302	0.27481	0.826882	9.81	14.97	81.1	92.8	126.1	81.1	92.8	126.1	4.98827e+07	5.7113e+07	7.75485e+07	4.63554e+07	5.7113e+07	6.62707e+07	4	4	4	High	High	High
FALSE	High	Master Protein	P49821	NADH dehydrogenase [ubiquinone] flavoprotein 1, mitochondrial OS=Homo sapiens OX=9606 GN=NDUFV1 PE=1 SV=4	0	TRUE	79.904	39	10	25	10	1	464	50.8	8.21	83.89	10	0	1.067	1.038	0.788637	0.993785	16.71	38.61	105.9	90.5	103.7	105.9	90.5	103.7	3.39681e+07	2.90264e+07	3.32754e+07	31566122	2.90264e+07	2.84362e+07	9	8	9	High	High	High
FALSE	High	Master Protein	P43490	Nicotinamide phosphoribosyltransferase OS=Homo sapiens OX=9606 GN=NAMPT PE=1 SV=1	0	TRUE	79.569	33	10	21	10	1	491	55.5	7.15	77.02	10	0	0.923	0.911	0.84855	0.984814	27.66	16.6	102.4	104.7	93	102.4	104.7	93	2.78827e+07	2.85107e+07	2.53177e+07	2.59111e+07	2.85107e+07	2.16358e+07	9	9	9	High	High	High	Acetyl [N-Term]
FALSE	High	Master Protein	O00231	26S proteasome non-ATPase regulatory subunit 11 OS=Homo sapiens OX=9606 GN=PSMD11 PE=1 SV=3	0	TRUE	79.143	37	13	34	13	1	422	47.4	6.48	96.3	13	0	0.78	0.904	0.0422838	0.98252	12.39	19.12	111.4	93.3	95.3	111.4	93.3	95.3	8.91471e+07	7.46813e+07	7.62488e+07	8.28434e+07	7.46813e+07	6.51601e+07	11	11	11	High	High	High
FALSE	High	Master Protein	P49257	Protein ERGIC-53 OS=Homo sapiens OX=9606 GN=LMAN1 PE=1 SV=2	0	TRUE	79.089	23	9	23	9	1	510	57.5	6.77	77.73	9	0	0.961	1.442	0.933061	0.663233	18.27	8.09	85.6	87.1	127.3	85.6	87.1	127.3	9.05395e+07	92101211	1.34642e+08	8.41374e+07	92101211	115061548	8	9	9	High	High	High
FALSE	High	Master Protein	Q15366	Poly(rC)-binding protein 2 OS=Homo sapiens OX=9606 GN=PCBP2 PE=1 SV=1	0	TRUE	79.055	42	8	22	6	1	365	38.6	6.79	80.75	8	0	1.052	0.734	0.840298	0.791019	19.46	11.53	112.4	113.8	73.8	112.4	113.8	73.8	7.89722e+07	7.98917e+07	5.18335e+07	7.33879e+07	7.98917e+07	4.42954e+07	4	4	4	High	High	High
FALSE	High	Master Protein	Q9H4M9	EH domain-containing protein 1 OS=Homo sapiens OX=9606 GN=EHD1 PE=1 SV=2	0	TRUE	78.931	28	10	26	9	1	534	60.6	6.83	87.33	10	1	0.853	0.847	0.582441	0.970278	13.17	7.29	110	103.5	86.5	110	103.5	86.5	1.88028e+07	1.77028e+07	1.47924e+07	1.74732e+07	1.77028e+07	1.26412e+07	7	9	6	High	High	High	Acetyl [N-Term]
FALSE	High	Master Protein	P62241	40S ribosomal protein S8 OS=Homo sapiens OX=9606 GN=RPS8 PE=1 SV=2	0	TRUE	78.778	52	12	35	12	1	208	24.2	10.32	110.76	12	0	1.347	0.519	0.00277244	0.163957	22.31	8.64	107.5	126.2	66.3	107.5	126.2	66.3	3.07466e+08	3.60983e+08	1.89734e+08	285724430	3.60983e+08	1.62141e+08	11	11	11	High	High	High
FALSE	High	Master Protein	P17066	Heat shock 70 kDa protein 6 OS=Homo sapiens OX=9606 GN=HSPA6 PE=1 SV=2	0	TRUE	78.665	18	11	36	1	1	643	71	6.14	115.49	11	0																						Not Found	High	Not Found
FALSE	High	Master Protein	Q9Y696	Chloride intracellular channel protein 4 OS=Homo sapiens OX=9606 GN=CLIC4 PE=1 SV=4	0	TRUE	78.564	45	10	33	9	1	253	28.8	5.59	99.13	10	0	1.052	0.764	0.845632	0.846925	24.24	12.86	105.6	112.2	82.2	105.6	112.2	82.2	5.11748e+07	54371707	3.98163e+07	4.75562e+07	54371707	3.40259e+07	9	9	9	High	High	High
FALSE	High	Master Protein	P50552	Vasodilator-stimulated phosphoprotein OS=Homo sapiens OX=9606 GN=VASP PE=1 SV=3	0	TRUE	78.123	26	10	27	10	1	380	39.8	8.94	82.46	10	0	1.267	1.151	0.0979987	0.92802	31.14	15.32	78.2	97.8	123.9	78.2	97.8	123.9	2.20602e+07	2.75832e+07	3.49437e+07	2.05003e+07	2.75832e+07	2.98619e+07	10	10	9	High	High	High
FALSE	High	Master Protein	Q9NR31	GTP-binding protein SAR1a OS=Homo sapiens OX=9606 GN=SAR1A PE=1 SV=1	0	TRUE	78.102	67	9	21	6	1	198	22.4	6.68	80.72	9	3	1.11	0.819	0.548841	0.909402	15.67	15.66	98.9	112	89.1	98.9	112	89.1	8.03457e+07	9.10511e+07	7.24378e+07	7.46643e+07	9.10511e+07	6.19033e+07	9	9	8	High	High	High
FALSE	High	Master Protein	Q8N1F7	Nuclear pore complex protein Nup93 OS=Homo sapiens OX=9606 GN=NUP93 PE=1 SV=2	0	TRUE	77.969	23	17	35	17	1	819	93.4	5.72	85.82	17	0	0.959	1.186	0.940859	0.908437	13.12	23.82	98.6	94.2	107.2	98.6	94.2	107.2	4.15324e+07	3.96897e+07	4.51762e+07	3.85956e+07	3.96897e+07	3.86063e+07	14	14	14	High	High	High
FALSE	High	Master Protein	P48506	Glutamate--cysteine ligase catalytic subunit OS=Homo sapiens OX=9606 GN=GCLC PE=1 SV=2	0	TRUE	77.66	32	15	26	15	1	637	72.7	6.09	72.19	15	0	0.935	1.844	0.900093	0.136238	29.67	50.57	80.9	77.6	141.5	80.9	77.6	141.5	2.24377e+07	2.15111e+07	3.92142e+07	2.08511e+07	2.15111e+07	3.35114e+07	10	10	11	High	High	High
FALSE	High	Master Protein	Q92900	Regulator of nonsense transcripts 1 OS=Homo sapiens OX=9606 GN=UPF1 PE=1 SV=2	0	TRUE	77.507	18	14	29	14	1	1129	124.3	6.61	88.35	14	0	1.16	0.525	0.333129	0.164923	23.76	12.71	115.6	125.5	58.9	115.6	125.5	58.9	4.09095e+07	4.4414e+07	2.08446e+07	3.80167e+07	4.4414e+07	1.78132e+07	13	13	11	High	High	High
FALSE	High	Master Protein	Q9Y6C9	Mitochondrial carrier homolog 2 OS=Homo sapiens OX=9606 GN=MTCH2 PE=1 SV=1	0	TRUE	77.384	36	7	18	7	1	303	33.3	7.97	70.23	7	0	1.02	1.271	0.919132	0.862137	57.05	27.35	90.4	89.5	120.1	90.4	89.5	120.1	6.76815e+07	6.70553e+07	8.99811e+07	6.28957e+07	6.70553e+07	7.68953e+07	7	7	7	High	High	High
FALSE	High	Master Protein	Q9NUB1	Acetyl-coenzyme A synthetase 2-like, mitochondrial OS=Homo sapiens OX=9606 GN=ACSS1 PE=1 SV=2	0	TRUE	77.146	21	12	22	12	1	689	74.8	7.11	75.44	12	0	0.88	1.23	0.619244	0.875036	24.24	17.36	100	87.3	112.7	100	87.3	112.7	4.35732e+07	3.80569e+07	4.91361e+07	4.04921e+07	3.80569e+07	4.19903e+07	12	9	11	High	High	High
FALSE	High	Master Protein	P61160	Actin-related protein 2 OS=Homo sapiens OX=9606 GN=ACTR2 PE=1 SV=1	0	TRUE	76.868	32	9	27	9	1	394	44.7	6.74	103.77	9	0	0.924	0.982	0.800954	0.99825	25.12	25.35	103.9	100.9	95.3	103.9	100.9	95.3	7.00096e+07	6.79886e+07	6.42386e+07	6.50592e+07	6.79886e+07	5.48965e+07	8	9	9	High	High	High
FALSE	High	Master Protein	P29692	Elongation factor 1-delta OS=Homo sapiens OX=9606 GN=EEF1D PE=1 SV=5	0	TRUE	76.767	39	10	30	10	1	281	31.1	5.01	93.57	10	0	1.049	0.832	0.84799	0.919847	12.38	18.53	97.5	99.7	102.8	97.5	99.7	102.8	1.79665e+08	1.83677e+08	1.89359e+08	1.66961e+08	1.83677e+08	1.61821e+08	11	11	11	High	High	High	Phospho [S133]
FALSE	High	Master Protein	Q02790	Peptidyl-prolyl cis-trans isomerase FKBP4 OS=Homo sapiens OX=9606 GN=FKBP4 PE=1 SV=3	0	TRUE	76.761	40	15	32	14	1	459	51.8	5.43	85.63	15	1	0.99	0.893	0.997577	0.976441	20.07	14.28	103.9	103.5	92.6	103.9	103.5	92.6	7.4939e+07	7.46605e+07	6.67647e+07	6.964e+07	7.46605e+07	5.70552e+07	10	11	11	High	High	High
FALSE	High	Master Protein	Q96T76	MMS19 nucleotide excision repair protein homolog OS=Homo sapiens OX=9606 GN=MMS19 PE=1 SV=2	0	TRUE	76.711	14	9	18	9	1	1030	113.2	6.35	65.83	9	0	1.104	0.666	0.814121	0.750578	11.85	4.49	106.1	111.6	82.3	106.1	111.6	82.3	1.06835e+07	1.12366e+07	8.28791e+06	9.92808e+06	1.12366e+07	7.08262e+06	6	6	6	High	High	High
FALSE	High	Master Protein	Q15046	Lysine--tRNA ligase OS=Homo sapiens OX=9606 GN=KARS PE=1 SV=3	0	TRUE	76.667	32	16	30	16	1	597	68	6.35	92.38	16	0	1.018	0.846	0.928599	0.936648	12.23	7.76	105.9	103.9	90.2	105.9	103.9	90.2	7.58701e+07	7.44416e+07	6.45882e+07	7.05052e+07	7.44416e+07	5.51952e+07	13	12	13	High	High	High
FALSE	High	Master Protein	Q8N163	Cell cycle and apoptosis regulator protein 2 OS=Homo sapiens OX=9606 GN=CCAR2 PE=1 SV=2	0	TRUE	76.524	21	13	27	12	1	923	102.8	5.22	86.67	13	1	0.982	0.838	0.98561	0.936648	19.19	12.01	84	136.1	79.9	84	136.1	79.9	2.80003e+07	4.53745e+07	2.66158e+07	2.60204e+07	4.53745e+07	2.27451e+07	9	10	10	High	High	High
FALSE	High	Master Protein	Q13177	Serine/threonine-protein kinase PAK 2 OS=Homo sapiens OX=9606 GN=PAK2 PE=1 SV=3	0	TRUE	76.394	39	12	22	12	1	524	58	5.96	72.52	12	0	1.01	0.677	0.956864	0.643864	8.67	8.38	111.4	110.6	78	111.4	110.6	78	4.30489e+07	4.27177e+07	3.01508e+07	4.00049e+07	4.27177e+07	2.5766e+07	9	9	9	High	High	High
FALSE	High	Master Protein	Q8NE71	ATP-binding cassette sub-family F member 1 OS=Homo sapiens OX=9606 GN=ABCF1 PE=1 SV=2	0	TRUE	76.315	17	11	26	11	1	845	95.9	6.8	85.41	11	0	0.997	0.792	0.981952	0.896415	32.07	16.96	111.7	118.2	70.1	111.7	118.2	70.1	3.75309e+07	3.97337e+07	2.35478e+07	3.4877e+07	3.97337e+07	2.01233e+07	10	10	9	High	High	High
FALSE	High	Master Protein	Q96C23	Aldose 1-epimerase OS=Homo sapiens OX=9606 GN=GALM PE=1 SV=1	0	TRUE	76.296	51	11	26	11	1	342	37.7	6.65	84.36	11	0	0.989	1.154	0.999377	0.947653	25.01	11.95	100.5	95.1	104.4	100.5	95.1	104.4	5.56124e+07	5.25959e+07	5.7725e+07	5.168e+07	5.25959e+07	49330175	10	10	10	High	High	High
FALSE	High	Master Protein	P19623	Spermidine synthase OS=Homo sapiens OX=9606 GN=SRM PE=1 SV=1	0	TRUE	76.257	60	11	19	11	1	302	33.8	5.49	66.01	11	0	1.086	0.747	0.71449	0.820591	5.11	12.42	102.4	110.6	86.9	102.4	110.6	86.9	3.21966e+07	3.47711e+07	2.73298e+07	2.99199e+07	3.47711e+07	2.33553e+07	9	9	8	High	High	High	Acetyl [N-Term]
FALSE	High	Master Protein	P14923	Junction plakoglobin OS=Homo sapiens OX=9606 GN=JUP PE=1 SV=3	0	TRUE	76.129	20	10	21	7	1	745	81.7	6.14	64.9	10	0	1.012	0.679	0.987204	0.81752	24.49	4.42	115.1	109.7	75.1	115.1	109.7	75.1	1.00088e+07	9.53847e+06	6.53259e+06	9.30105e+06	9.53847e+06	5.58257e+06	6	6	6	High	High	High
FALSE	High	Master Protein	P30040	Endoplasmic reticulum resident protein 29 OS=Homo sapiens OX=9606 GN=ERP29 PE=1 SV=4	0	TRUE	75.911	48	11	32	11	1	261	29	7.31	102.27	11	0	1.03	1.077	0.894661	0.984814	39.13	23.5	90.5	101.2	108.2	90.5	101.2	108.2	1.71192e+08	1.91386e+08	2.04677e+08	1.59086e+08	1.91386e+08	1.74912e+08	11	11	11	High	High	High
FALSE	High	Master Protein	P09104	Gamma-enolase OS=Homo sapiens OX=9606 GN=ENO2 PE=1 SV=3	0	TRUE	75.813	29	10	43	6	1	434	47.2	5.03	139.24	10	1	0.944	1.427	0.910458	0.563213	22.89	20.52	99	93.1	107.9	99	93.1	107.9	2.68094e+07	2.52098e+07	2.92285e+07	2.49137e+07	2.52098e+07	2.49779e+07	7	7	7	High	High	High
FALSE	High	Master Protein	P62714	Serine/threonine-protein phosphatase 2A catalytic subunit beta isoform OS=Homo sapiens OX=9606 GN=PPP2CB PE=1 SV=1	0	TRUE	75.636	40	9	17	7	1	309	35.6	5.43	65.58	9	2	1.259	0.865	0.105417	0.962287	41.25	9.26	86.9	111.7	101.4	86.9	111.7	101.4	2.31142e+07	2.97011e+07	2.69714e+07	2.14798e+07	2.97011e+07	2.3049e+07	7	7	7	High	High	High
FALSE	High	Master Protein	O95470	Sphingosine-1-phosphate lyase 1 OS=Homo sapiens OX=9606 GN=SGPL1 PE=1 SV=3	0	TRUE	75.606	30	14	31	14	1	568	63.5	9.16	88.33	14	0	0.982	1.086	0.988778	0.976441	24.83	8.82	100.2	98.4	101.4	100.2	98.4	101.4	3.76116e+07	3.69252e+07	3.80798e+07	3.4952e+07	3.69252e+07	3.25419e+07	11	12	12	High	High	High
FALSE	High	Master Protein	Q9Y2T2	AP-3 complex subunit mu-1 OS=Homo sapiens OX=9606 GN=AP3M1 PE=1 SV=1	0	TRUE	75.552	35	9	17	9	1	418	46.9	6.93	59.29	9	0	0.994	0.788	0.999558	0.927132	13.01	9.55	111.2	105.2	83.5	111.2	105.2	83.5	1.29769e+07	1.22788e+07	9.74419e+06	1.20593e+07	1.22788e+07	8.32711e+06	7	6	6	High	High	High
FALSE	High	Master Protein	Q9Y6M1	Insulin-like growth factor 2 mRNA-binding protein 2 OS=Homo sapiens OX=9606 GN=IGF2BP2 PE=1 SV=2	0	TRUE	75.512	24	9	22	7	1	599	66.1	8.46	78.15	9	0	1.398	0.977	0.000605029	0.99825	37.54	26.55	96.4	97.8	105.9	96.4	97.8	105.9	5.2359e+07	5.31121e+07	5.75032e+07	4.86567e+07	5.31121e+07	4.91406e+07	5	6	5	High	High	High
FALSE	High	Master Protein	P11387	DNA topoisomerase 1 OS=Homo sapiens OX=9606 GN=TOP1 PE=1 SV=2	0	TRUE	75.474	25	19	35	19	1	765	90.7	9.31	81.18	19	0	1.135	0.587	0.41021	0.351584	18.85	6.53	111.4	119.4	69.1	111.4	119.4	69.1	6.14276e+07	6.58527e+07	3.81143e+07	5.70839e+07	6.58527e+07	3.25714e+07	17	17	16	High	High	High
FALSE	High	Master Protein	Q53GQ0	Very-long-chain 3-oxoacyl-CoA reductase OS=Homo sapiens OX=9606 GN=HSD17B12 PE=1 SV=2	0	TRUE	75.341	43	11	24	11	1	312	34.3	9.32	88.27	11	0	1.034	1.207	0.88398	0.909402	49.47	14.71	85.7	95.2	119.1	85.7	95.2	119.1	5.92313e+07	6.58225e+07	8.23629e+07	5.5043e+07	6.58225e+07	7.0385e+07	11	11	11	High	High	High
FALSE	High	Master Protein	P07741	Adenine phosphoribosyltransferase OS=Homo sapiens OX=9606 GN=APRT PE=1 SV=2	0	TRUE	75.298	55	8	24	8	1	180	19.6	6.02	88.22	8	0	1.003	0.763	0.971447	0.838465	35.43	40.35	82	108.9	109	82	108.9	109	4.89611e+07	65029449	6.50865e+07	45499032	65029449	5.56211e+07	6	7	7	High	High	High
FALSE	High	Master Protein	Q9UHD8	Septin-9 OS=Homo sapiens OX=9606 GN=SEPTIN9 PE=1 SV=2	0	TRUE	74.849	30	13	22	13	1	586	65.4	8.97	60.36	13	0	0.983	0.957	0.983527	0.99825	15.46	11.96	100.8	104.2	94.9	100.8	104.2	94.9	4.95752e+07	5.12566e+07	4.66873e+07	4.60696e+07	5.12566e+07	3.98977e+07	10	10	10	High	High	High
FALSE	High	Master Protein	P55209	Nucleosome assembly protein 1-like 1 OS=Homo sapiens OX=9606 GN=NAP1L1 PE=1 SV=1	0	TRUE	74.84	27	7	21	5	1	391	45.3	4.46	87.94	7	0	0.879	1.012	0.641324	0.99825	31.96	43.37	117	86.4	96.7	117	86.4	96.7	3.92165e+07	2.89694e+07	3.24086e+07	3.64435e+07	2.89694e+07	2.76955e+07	4	4	4	High	High	High
FALSE	High	Master Protein	Q92544	Transmembrane 9 superfamily member 4 OS=Homo sapiens OX=9606 GN=TM9SF4 PE=1 SV=2	0	TRUE	74.418	16	9	17	9	1	642	74.5	6.54	61.83	9	0	1.017	0.893	0.93283	0.976441	13.1	12.73	102.9	111.4	85.7	102.9	111.4	85.7	9.22907e+07	9.99512e+07	7.69146e+07	8.57647e+07	9.99512e+07	6.57291e+07	5	7	6	High	High	High
FALSE	High	Master Protein	P28070	Proteasome subunit beta type-4 OS=Homo sapiens OX=9606 GN=PSMB4 PE=1 SV=4	0	TRUE	74.396	45	7	19	7	1	264	29.2	5.97	73.43	7	0	0.984	1.04	0.98916	0.99825	39.8	29.06	101.7	101.4	96.9	101.7	101.4	96.9	6.71709e+07	6.69574e+07	6.39927e+07	6.24211e+07	6.69574e+07	5.46864e+07	7	7	7	High	High	High
FALSE	High	Master Protein	P51149	Ras-related protein Rab-7a OS=Homo sapiens OX=9606 GN=RAB7A PE=1 SV=1	0	TRUE	74.361	66	11	29	11	1	207	23.5	6.7	92.14	11	0	1.017	1.104	0.932618	0.976441	38.79	23.42	86.2	94.1	119.8	86.2	94.1	119.8	8.53626e+07	9.31869e+07	1.18655e+08	7.93264e+07	9.31869e+07	1.014e+08	9	9	10	High	High	High
FALSE	High	Master Protein	O00303	Eukaryotic translation initiation factor 3 subunit F OS=Homo sapiens OX=9606 GN=EIF3F PE=1 SV=1	0	TRUE	74.257	39	11	25	11	1	357	37.5	5.45	81.2	11	0	1.065	0.898	0.7712	0.976441	11.25	30.1	98.8	104.4	96.8	98.8	104.4	96.8	6.41773e+07	6.78018e+07	6.2833e+07	5.96392e+07	6.78018e+07	5.36953e+07	9	9	9	High	High	High
FALSE	High	Master Protein	P09622	Dihydrolipoyl dehydrogenase, mitochondrial OS=Homo sapiens OX=9606 GN=DLD PE=1 SV=2	0	TRUE	74.169	25	12	33	12	1	509	54.1	7.85	91.94	12	0	0.999	0.951	0.981952	0.99825	8.35	22.58	93.9	102.2	103.9	93.9	102.2	103.9	1.12891e+08	1.22908e+08	1.24968e+08	1.04908e+08	1.22908e+08	1.06794e+08	12	12	12	High	High	High
FALSE	High	Master Protein	O15143	Actin-related protein 2/3 complex subunit 1B OS=Homo sapiens OX=9606 GN=ARPC1B PE=1 SV=3	0	TRUE	74.091	34	8	21	8	1	372	40.9	8.35	83.23	8	0	0.979	1.06	0.992326	0.984814	3.61	23.87	97.2	99.2	103.5	97.2	99.2	103.5	2.63919e+07	26934338	2.80953e+07	2.45257e+07	26934338	2.40094e+07	6	6	6	High	High	High
FALSE	High	Master Protein	P32754	4-hydroxyphenylpyruvate dioxygenase OS=Homo sapiens OX=9606 GN=HPD PE=1 SV=2	0	TRUE	74.086	42	10	15	10	1	393	44.9	7.01	54.73	10	0	1.006	1.059	0.962841	0.994001	18.97	42.77	103	96	101	103	96	101	6.21998e+07	5.80252e+07	6.10242e+07	5.78015e+07	5.80252e+07	5.21496e+07	8	8	9	High	High	High
FALSE	High	Master Protein	Q13347	Eukaryotic translation initiation factor 3 subunit I OS=Homo sapiens OX=9606 GN=EIF3I PE=1 SV=1	0	TRUE	74.072	47	11	24	11	1	325	36.5	5.64	81.02	11	0	0.958	0.83	0.920804	0.919115	6.92	23.09	108.1	108	83.9	108.1	108	83.9	9.21816e+07	9.21115e+07	7.15003e+07	85663266	9.21115e+07	6.11021e+07	10	10	10	High	High	High
FALSE	High	Master Protein	O95954	Formimidoyltransferase-cyclodeaminase OS=Homo sapiens OX=9606 GN=FTCD PE=1 SV=2	0	TRUE	74.026	28	10	20	10	1	541	58.9	5.74	67.25	10	0	1.042	1.075	0.904459	0.973707	9.21	22.14	91.1	97.7	111.2	91.1	97.7	111.2	1.34614e+07	14444378	1.64344e+07	1.25095e+07	14444378	1.40444e+07	10	10	10	High	High	High
FALSE	High	Master Protein	P27635	60S ribosomal protein L10 OS=Homo sapiens OX=9606 GN=RPL10 PE=1 SV=4	0	TRUE	74.015	46	11	30	11	1	214	24.6	10.08	99.43	11	0	1.118	0.585	0.507184	0.339309	19.59	10.01	103.7	129.8	66.5	103.7	129.8	66.5	1.97138e+08	2.46625e+08	1.26307e+08	1.83198e+08	2.46625e+08	1.07938e+08	11	11	11	High	High	High
FALSE	High	Master Protein	P40763	Signal transducer and activator of transcription 3 OS=Homo sapiens OX=9606 GN=STAT3 PE=1 SV=2	0	TRUE	73.984	21	9	15	9	1	770	88	6.3	55.98	9	0	0.899	0.654	0.794867	0.714718	28.16	2.03	119.5	110.5	70.1	119.5	110.5	70.1	1.29169e+07	1.19429e+07	7.57876e+06	1.20035e+07	1.19429e+07	6476599	5	5	4	High	High	High
FALSE	High	Master Protein	Q96AG4	Leucine-rich repeat-containing protein 59 OS=Homo sapiens OX=9606 GN=LRRC59 PE=1 SV=1	0	TRUE	73.981	40	10	34	10	1	307	34.9	9.57	124.54	10	0	0.894	1.151	0.642518	0.950511	28.02	14.52	82	88.1	129.9	82	88.1	129.9	1.34412e+08	1.44462e+08	2.12914e+08	1.24908e+08	1.44462e+08	1.8195e+08	9	9	10	High	High	High
FALSE	High	Master Protein	O75390	Citrate synthase, mitochondrial OS=Homo sapiens OX=9606 GN=CS PE=1 SV=2	0	TRUE	73.786	38	14	36	14	1	466	51.7	8.32	107.71	14	0	0.964	1.31	0.940673	0.820591	20.84	15.88	97	89.5	113.5	97	89.5	113.5	3.58992e+08	3.31318e+08	4.20312e+08	3.33607e+08	3.31318e+08	3.59187e+08	14	14	14	High	High	High
FALSE	High	Master Protein	Q9Y277	Voltage-dependent anion-selective channel protein 3 OS=Homo sapiens OX=9606 GN=VDAC3 PE=1 SV=1	0	TRUE	73.654	49	11	31	10	1	283	30.6	8.66	83.89	11	0	0.917	1.334	0.771107	0.805306	20.59	21.65	90.2	89.8	120	90.2	89.8	120	8.30483e+07	8.27477e+07	1.10491e+08	7.71758e+07	8.27477e+07	9.44229e+07	7	7	8	High	High	High
FALSE	High	Master Protein	P24534	Elongation factor 1-beta OS=Homo sapiens OX=9606 GN=EEF1B2 PE=1 SV=3	0	TRUE	73.375	35	5	18	5	1	225	24.7	4.67	83.54	5	0	0.784	1.079	0.0484362	0.984814	20.33	18.72	104.3	97	98.8	104.3	97	98.8	1.35657e+08	1.26172e+08	1.28499e+08	1.26064e+08	1.26172e+08	1.09812e+08	5	5	5	High	High	High
FALSE	High	Master Protein	P13861	cAMP-dependent protein kinase type II-alpha regulatory subunit OS=Homo sapiens OX=9606 GN=PRKAR2A PE=1 SV=2	0	TRUE	73.006	28	8	22	8	1	404	45.5	5.07	75.3	8	0	1.118	1.206	0.573978	0.888117	21.44	12.45	98	98.3	103.7	98	98.3	103.7	3.16447e+07	3.17282e+07	3.34597e+07	2.9407e+07	3.17282e+07	2.85937e+07	8	8	7	High	High	High
FALSE	High	Master Protein	O14745	Na(+)/H(+) exchange regulatory cofactor NHE-RF1 OS=Homo sapiens OX=9606 GN=SLC9A3R1 PE=1 SV=4	0	TRUE	72.919	50	15	32	15	1	358	38.8	5.77	79.26	15	0	0.973	0.688	0.971042	0.669587	19.22	22.26	111.9	108.6	79.5	111.9	108.6	79.5	1.3013e+08	1.26301e+08	9.24199e+07	1.20928e+08	1.26301e+08	7.89795e+07	14	14	14	High	High	High
FALSE	High	Master Protein	P61221	ATP-binding cassette sub-family E member 1 OS=Homo sapiens OX=9606 GN=ABCE1 PE=1 SV=1	0	TRUE	72.692	23	11	20	11	1	599	67.3	8.34	59.03	11	0	0.946	0.629	0.885169	0.49378	10.99	12.03	124.4	109.2	66.3	124.4	109.2	66.3	5.80518e+07	5.09574e+07	3.09442e+07	5.39469e+07	5.09574e+07	2.6444e+07	11	9	10	High	High	High
FALSE	High	Master Protein	O14617	AP-3 complex subunit delta-1 OS=Homo sapiens OX=9606 GN=AP3D1 PE=1 SV=1	0	TRUE	72.635	14	10	22	10	1	1153	130.1	8.48	71.43	10	0	0.768	0.795	0.144841	0.909749	14.84	23.6	115.5	108.7	75.8	115.5	108.7	75.8	1.73762e+07	1.6343e+07	1.14024e+07	1.61475e+07	1.6343e+07	9.74416e+06	9	9	8	High	High	High
FALSE	High	Master Protein	P24539	ATP synthase F(0) complex subunit B1, mitochondrial OS=Homo sapiens OX=9606 GN=ATP5PB PE=1 SV=2	0	TRUE	72.412	27	8	26	8	1	256	28.9	9.36	91.02	8	0	0.893	1.3	0.638038	0.829319	18.82	26.37	92.8	87.9	119.3	92.8	87.9	119.3	7.21698e+07	6.84269e+07	9.28323e+07	6.70666e+07	6.84269e+07	7.93319e+07	8	8	8	High	High	High
FALSE	High	Master Protein	Q9UK22	F-box only protein 2 OS=Homo sapiens OX=9606 GN=FBXO2 PE=1 SV=2	0	TRUE	72.307	52	10	28	10	1	296	33.3	4.37	96.86	10	0	1.065	1.181	0.7712	0.928023	33.84	37.45	95.5	100.6	103.9	95.5	100.6	103.9	1.05171e+08	1.10811e+08	1.14458e+08	9.77338e+07	1.10811e+08	9.78122e+07	10	8	9	High	High	High
FALSE	High	Master Protein	Q9UBX3	Mitochondrial dicarboxylate carrier OS=Homo sapiens OX=9606 GN=SLC25A10 PE=1 SV=2	0	TRUE	72.292	37	8	25	8	1	287	31.3	9.54	87.99	8	0	0.973	1.245	0.971042	0.880823	22.61	15.79	93.9	89.2	116.9	93.9	89.2	116.9	6.66403e+07	6.33107e+07	8.29803e+07	6.19281e+07	6.33107e+07	7.09126e+07	8	8	8	High	High	High
FALSE	High	Master Protein	Q06323	Proteasome activator complex subunit 1 OS=Homo sapiens OX=9606 GN=PSME1 PE=1 SV=1	0	TRUE	72.159	43	10	28	10	1	249	28.7	6.02	86.52	10	0	0.952	0.937	0.905751	0.99607	9.26	20.43	105.1	99.8	95.1	105.1	99.8	95.1	1.53559e+08	1.45777e+08	1.38934e+08	1.427e+08	1.45777e+08	1.18729e+08	10	10	9	High	High	High
FALSE	High	Master Protein	P46459	Vesicle-fusing ATPase OS=Homo sapiens OX=9606 GN=NSF PE=1 SV=3	0	TRUE	71.761	24	14	32	14	1	744	82.5	6.95	89.31	14	0	1.071	0.943	0.7712	0.99825	12.7	13.97	98.8	108	93.2	98.8	108	93.2	3.76846e+07	4.11623e+07	3.55342e+07	3.50199e+07	4.11623e+07	3.03665e+07	11	12	11	High	High	High
FALSE	High	Master Protein	O95202	Mitochondrial proton/calcium exchanger protein OS=Homo sapiens OX=9606 GN=LETM1 PE=1 SV=1	0	TRUE	71.713	22	12	24	12	1	739	83.3	6.7	72.12	12	0	0.944	1.347	0.906619	0.723534	13.25	15.79	87.6	82.3	130.2	87.6	82.3	130.2	3.27199e+07	3.07368e+07	4.86302e+07	3.04062e+07	3.07368e+07	4.1558e+07	10	10	11	High	High	High
FALSE	High	Master Protein	Q9BWM7	Sideroflexin-3 OS=Homo sapiens OX=9606 GN=SFXN3 PE=1 SV=3	0	TRUE	71.668	48	11	18	9	1	321	35.5	9.1	52.21	11	0	1.034	1.365	0.915223	0.640067	17	12.97	87.9	85.8	126.4	87.9	85.8	126.4	1.42334e+07	1.38962e+07	2.04719e+07	1.3227e+07	1.38962e+07	1.74947e+07	6	6	6	High	High	High
FALSE	High	Master Protein	O00487	26S proteasome non-ATPase regulatory subunit 14 OS=Homo sapiens OX=9606 GN=PSMD14 PE=1 SV=1	0	TRUE	71.619	45	8	26	8	1	310	34.6	6.52	84.6	8	0	0.886	1.175	0.664709	0.909749	9.87	13.74	105	92.8	102.1	105	92.8	102.1	4.09429e+07	3.61844e+07	3.98139e+07	3.80478e+07	3.61844e+07	3.40239e+07	7	7	7	High	High	High
FALSE	High	Master Protein	Q9Y5X3	Sorting nexin-5 OS=Homo sapiens OX=9606 GN=SNX5 PE=1 SV=1	0	TRUE	71.417	31	10	23	10	1	404	46.8	6.76	66.49	10	0	0.839	0.833	0.302522	0.9324	26.79	23.67	112.1	105.6	82.3	112.1	105.6	82.3	4.38651e+07	41321191	3.21915e+07	4.07634e+07	41321191	2.751e+07	9	9	9	High	High	High
FALSE	High	Master Protein	Q14203	Dynactin subunit 1 OS=Homo sapiens OX=9606 GN=DCTN1 PE=1 SV=3	0	TRUE	71.347	13	13	26	13	1	1278	141.6	5.81	71.12	13	0	0.982	0.89	0.999377	0.981121	19.14	13.95	107	103.1	89.8	107	103.1	89.8	2.45351e+07	2.36405e+07	2.0584e+07	2.28002e+07	2.36405e+07	1.75905e+07	10	10	9	High	High	High
FALSE	High	Master Protein	Q13423	NAD(P) transhydrogenase, mitochondrial OS=Homo sapiens OX=9606 GN=NNT PE=1 SV=3	0	TRUE	71.314	16	13	21	13	1	1086	113.8	8.09	67.06	13	0	0.906	1.227	0.806318	0.82407	15.98	16.63	96.4	90.7	113	96.4	90.7	113	1.61736e+07	1.52198e+07	1.89582e+07	1.50299e+07	1.52198e+07	1.62011e+07	8	8	8	High	High	High
FALSE	High	Master Protein	P50226	Sulfotransferase 1A2 OS=Homo sapiens OX=9606 GN=SULT1A2 PE=1 SV=2	0	TRUE	71.313	43	9	31	1	1	295	34.3	7.97	87.74	9	0	0.01		2.89846e-16				300			300			262383			243829			1			High	Not Found	High	Acetyl [T238; T241; T242]
FALSE	High	Master Protein	P61011	Signal recognition particle 54 kDa protein OS=Homo sapiens OX=9606 GN=SRP54 PE=1 SV=1	0	TRUE	71.281	32	12	19	12	1	504	55.7	8.75	62.56	12	0	1.059	0.801	0.858182	0.909402	11.41	20.95	100.1	108.9	91	100.1	108.9	91	1.7844e+07	1.94125e+07	1.62307e+07	1.65823e+07	1.94125e+07	1.38703e+07	7	5	6	High	High	High
FALSE	High	Master Protein	Q9NSD9	Phenylalanine--tRNA ligase beta subunit OS=Homo sapiens OX=9606 GN=FARSB PE=1 SV=3	0	TRUE	71.113	29	14	29	14	1	589	66.1	6.84	77.76	14	0	1.069	0.942	0.766823	0.99825	16.19	26.57	104	103.3	92.7	104	103.3	92.7	5.52565e+07	5.48786e+07	4.92363e+07	5.13492e+07	5.48786e+07	4.2076e+07	14	14	14	High	High	High
FALSE	High	Master Protein	O94973	AP-2 complex subunit alpha-2 OS=Homo sapiens OX=9606 GN=AP2A2 PE=1 SV=2	0	TRUE	70.986	17	9	21	6	1	939	103.9	6.96	74.51	9	0	1.211	0.761	0.65636	0.929928	8.03	3.28	99.9	99	101.1	99.9	99	101.1	5.65162e+06	5.59913e+06	5.71524e+06	5.25199e+06	5.59913e+06	4.88408e+06	4	3	3	High	High	High
FALSE	High	Master Protein	P55795	Heterogeneous nuclear ribonucleoprotein H2 OS=Homo sapiens OX=9606 GN=HNRNPH2 PE=1 SV=1	0	TRUE	70.96	25	8	25	3	1	449	49.2	6.3	85.41	8	0	1.451	0.466	0.13682	0.319417	21.15	0.23	101.5	133.9	64.6	101.5	133.9	64.6	4.83031e+06	6.3726e+06	3.0741e+06	4.48875e+06	6.3726e+06	2.62704e+06	3	3	3	High	High	Peak Found
FALSE	High	Master Protein	P48047	ATP synthase subunit O, mitochondrial OS=Homo sapiens OX=9606 GN=ATP5PO PE=1 SV=1	0	TRUE	70.786	56	10	21	10	1	213	23.3	9.96	73.1	10	0	0.939	1.227	0.864984	0.90141	15.52	17.42	96.4	92.3	111.2	96.4	92.3	111.2	1.2154e+08	1.16389e+08	1.4023e+08	1.12946e+08	1.16389e+08	1.19836e+08	8	9	8	High	High	High
FALSE	High	Master Protein	P20810	Calpastatin OS=Homo sapiens OX=9606 GN=CAST PE=1 SV=4	0	TRUE	70.747	20	8	17	8	1	708	76.5	5.07	64.03	8	0	1.081	0.985	0.84855	0.99825	4.79	38.66	102.4	101	96.7	102.4	101	96.7	1.1918e+07	1.17544e+07	1.12564e+07	1.10752e+07	1.17544e+07	9.61942e+06	6	5	6	High	High	High
FALSE	High	Master Protein	P20618	Proteasome subunit beta type-1 OS=Homo sapiens OX=9606 GN=PSMB1 PE=1 SV=2	0	TRUE	70.675	41	9	28	9	1	241	26.5	8.13	91.71	9	0	0.974	0.917	0.971447	0.984814	11.33	15.29	103.2	102	94.9	103.2	102	94.9	1.14269e+08	1.12896e+08	1.05044e+08	1.06189e+08	1.12896e+08	8.97679e+07	8	8	8	High	High	High
FALSE	High	Master Protein	P17301	Integrin alpha-2 OS=Homo sapiens OX=9606 GN=ITGA2 PE=1 SV=1	0	TRUE	70.524	15	13	21	13	1	1181	129.2	5.31	59.51	13	0	0.963	1.332	0.956864	0.739665	24.96	15.82	86.7	90.9	122.4	86.7	90.9	122.4	2.76381e+07	2.89585e+07	3.9004e+07	2.56838e+07	2.89585e+07	3.33317e+07	9	10	9	High	High	High
FALSE	High	Master Protein	Q96EY7	Pentatricopeptide repeat domain-containing protein 3, mitochondrial OS=Homo sapiens OX=9606 GN=PTCD3 PE=1 SV=3	0	TRUE	70.366	20	10	21	9	1	689	78.5	6.42	58.83	10	1	1.076	1.06	0.844462	0.973707	8.15	45.88	92	105.3	102.7	92	105.3	102.7	1.42528e+07	1.6315e+07	1.59077e+07	1.3245e+07	1.6315e+07	1.35943e+07	9	8	9	High	High	High
FALSE	High	Master Protein	Q96FW1	Ubiquitin thioesterase OTUB1 OS=Homo sapiens OX=9606 GN=OTUB1 PE=1 SV=2	0	TRUE	70.218	48	10	28	10	1	271	31.3	4.94	79.46	10	0	0.925	0.979	0.81321	0.99825	14.77	3.06	103.1	94.9	102	103.1	94.9	102	7.84687e+07	7.22444e+07	7.76235e+07	7.29201e+07	7.22444e+07	6.63349e+07	8	8	8	High	High	High
FALSE	High	Master Protein	Q13435	Splicing factor 3B subunit 2 OS=Homo sapiens OX=9606 GN=SF3B2 PE=1 SV=2	0	TRUE	69.964	18	12	21	12	1	895	100.2	5.67	68.5	12	0	1	0.911	0.981952	0.990149	13.95	25.6	95.6	109.9	94.5	95.6	109.9	94.5	3.23803e+07	3.72461e+07	3.20249e+07	3.00907e+07	3.72461e+07	2.73676e+07	9	10	10	High	High	High
FALSE	High	Master Protein	Q9H0D6	5'-3' exoribonuclease 2 OS=Homo sapiens OX=9606 GN=XRN2 PE=1 SV=1	0	TRUE	69.871	16	10	19	10	1	950	108.5	7.47	52.23	10	0	0.988	0.702	0.997364	0.692422	18.51	11.08	113	115.4	71.6	113	115.4	71.6	2.31521e+07	2.36259e+07	1.4663e+07	2.1515e+07	2.36259e+07	1.25305e+07	8	9	8	High	High	High
FALSE	High	Master Protein	P42166	Lamina-associated polypeptide 2, isoform alpha OS=Homo sapiens OX=9606 GN=TMPO PE=1 SV=2	0	TRUE	69.741	23	10	19	7	1	694	75.4	7.66	56.03	10	3	1.08	0.804	0.738215	0.905462	9.54	16.34	109.5	101.1	89.4	109.5	101.1	89.4	3.4078e+07	3.14759e+07	2.78273e+07	3.16683e+07	3.14759e+07	2.37804e+07	8	8	8	High	High	High	Acetyl [S436]
FALSE	High	Master Protein	P04114	Apolipoprotein B-100 OS=Homo sapiens OX=9606 GN=APOB PE=1 SV=2	0	TRUE	69.654	4	13	20	13	1	4563	515.3	7.05	54.56	13	0	0.86	0.356	0.615727	0.00565402	8.06	2.97	126.2	140.3	33.6	126.2	140.3	33.6	1.78882e+07	1.9889e+07	4.76281e+06	1.66233e+07	1.9889e+07	4.07017e+06	9	9	6	High	High	Peak Found
FALSE	High	Master Protein	Q9UHX1	Poly(U)-binding-splicing factor PUF60 OS=Homo sapiens OX=9606 GN=PUF60 PE=1 SV=1	0	TRUE	69.614	21	8	19	8	1	559	59.8	5.29	62.5	8	0	1.095	0.663	0.766187	0.633759	38.77	7.62	111.4	115.2	73.5	111.4	115.2	73.5	1.63547e+07	1.69169e+07	1.07884e+07	1.51983e+07	1.69169e+07	9.21949e+06	6	6	6	High	High	High
FALSE	High	Master Protein	P49755	Transmembrane emp24 domain-containing protein 10 OS=Homo sapiens OX=9606 GN=TMED10 PE=1 SV=2	0	TRUE	69.472	41	8	22	8	1	219	25	7.44	77.98	8	0	0.9	1.457	0.681967	0.640461	13.44	23.42	96.7	84.8	118.5	96.7	84.8	118.5	8.24184e+07	7.2273e+07	1.0103e+08	7.65905e+07	7.2273e+07	8.63377e+07	7	7	7	High	High	High
FALSE	High	Master Protein	Q96P70	Importin-9 OS=Homo sapiens OX=9606 GN=IPO9 PE=1 SV=3	0	TRUE	69.438	10	7	16	7	1	1041	115.9	4.81	70.22	7	0	0.82	0.848	0.492233	0.984814	14.9	28.23	132.8	64.4	102.7	132.8	64.4	102.7	1.26403e+07	6.13111e+06	9.77551e+06	1.17465e+07	6.13111e+06	8.35388e+06	5	5	5	High	High	High
FALSE	High	Master Protein	P02649	Apolipoprotein E OS=Homo sapiens OX=9606 GN=APOE PE=1 SV=1	0	TRUE	69.374	45	12	30	12	1	317	36.1	5.73	84.51	12	0	0.95	0.919	0.901202	0.990149	21.69	22.62	102.9	104.4	92.6	102.9	104.4	92.6	5.48047e+07	55608468	4.93063e+07	5.09294e+07	55608468	4.21358e+07	10	11	10	High	High	High
FALSE	High	Master Protein	P04179	Superoxide dismutase [Mn], mitochondrial OS=Homo sapiens OX=9606 GN=SOD2 PE=1 SV=3	0	TRUE	69.358	48	11	35	11	1	222	24.7	8.25	107.73	11	0	0.957	1.274	0.915573	0.859424	19.22	27.07	92.6	90.1	117.4	92.6	90.1	117.4	1.46864e+08	1.42839e+08	1.86147e+08	1.36479e+08	1.42839e+08	1.59076e+08	11	10	11	High	High	High
FALSE	High	Master Protein	P48637	Glutathione synthetase OS=Homo sapiens OX=9606 GN=GSS PE=1 SV=1	0	TRUE	69.254	46	15	26	15	1	474	52.4	5.92	77.39	15	0	0.995	1.039	0.987204	0.99825	24.67	5.82	95.8	101.2	103.1	95.8	101.2	103.1	6.0927e+07	6.43568e+07	6.55688e+07	5.66188e+07	6.43568e+07	5.60333e+07	10	10	10	High	High	High
FALSE	High	Master Protein	P13798	Acylamino-acid-releasing enzyme OS=Homo sapiens OX=9606 GN=APEH PE=1 SV=4	0	TRUE	69.186	27	15	26	15	1	732	81.2	5.48	74	15	0	0.934	1.014	0.84799	0.99825	27.04	23.76	102.9	96.9	100.2	102.9	96.9	100.2	7.27486e+07	68497794	7.08562e+07	6.76044e+07	68497794	6.05517e+07	14	14	14	High	High	High
FALSE	High	Master Protein	O95782	AP-2 complex subunit alpha-1 OS=Homo sapiens OX=9606 GN=AP2A1 PE=1 SV=3	0	TRUE	68.967	17	11	22	8	1	977	107.5	7.03	77.26	11	3	1.025	0.832	0.91747	0.928028	22.88	19.8	109.3	106.8	83.9	109.3	106.8	83.9	2.35496e+07	2.30132e+07	1.80864e+07	2.18843e+07	2.30132e+07	1.54561e+07	10	10	10	High	High	High
FALSE	High	Master Protein	P22087	rRNA 2'-O-methyltransferase fibrillarin OS=Homo sapiens OX=9606 GN=FBL PE=1 SV=2	0	TRUE	68.755	39	11	27	11	1	321	33.8	10.18	83.6	11	0	1.293	1.002	0.0212964	0.99825	23.46	26.49	93.7	95.9	110.4	93.7	95.9	110.4	5.09986e+07	5.2228e+07	6.00941e+07	4.73924e+07	5.2228e+07	51354723	8	8	9	High	High	High
FALSE	High	Master Protein	P35637	RNA-binding protein FUS OS=Homo sapiens OX=9606 GN=FUS PE=1 SV=1	0	TRUE	68.715	9	7	27	5	1	526	53.4	9.36	81.61	7	2	0.997	0.855	0.983259	0.946573	9.64	11.46	104	102.7	93.3	104	102.7	93.3	6.25923e+07	6.1853e+07	5.61934e+07	5.81663e+07	6.1853e+07	4.80213e+07	7	7	7	High	High	High
FALSE	High	Master Protein	P63220	40S ribosomal protein S21 OS=Homo sapiens OX=9606 GN=RPS21 PE=1 SV=1	0	TRUE	68.632	72	7	21	7	1	83	9.1	8.5	80.71	7	0	1.009	0.945	0.955338	0.99825	20.02	23.2	104	106.8	89.1	104	106.8	89.1	1.27855e+08	131299171	1.09512e+08	1.18815e+08	131299171	9.35858e+07	6	6	6	High	High	High	Acetyl [N-Term]
FALSE	High	Master Protein	Q9BY32	Inosine triphosphate pyrophosphatase OS=Homo sapiens OX=9606 GN=ITPA PE=1 SV=2	0	TRUE	68.628	70	7	19	7	1	194	21.4	5.66	84.96	7	0	1.271	0.763	0.167049	0.868646	41.74	17.86	100.5	109.5	90	100.5	109.5	90	1.55849e+07	1.69733e+07	1.39508e+07	1.44829e+07	1.69733e+07	1.19219e+07	5	6	6	High	High	High
FALSE	High	Master Protein	Q9H993	Damage-control phosphatase ARMT1 OS=Homo sapiens OX=9606 GN=ARMT1 PE=1 SV=1	0	TRUE	68.622	27	8	17	8	1	441	51.1	5.76	63.97	8	0	0.942	1.032	0.910458	0.993927	13.65	50.22	103.7	107.2	89	103.7	107.2	89	2.13762e+07	2.20972e+07	1.8348e+07	1.98647e+07	2.20972e+07	1.56797e+07	7	7	7	High	High	High
FALSE	High	Master Protein	P15374	Ubiquitin carboxyl-terminal hydrolase isozyme L3 OS=Homo sapiens OX=9606 GN=UCHL3 PE=1 SV=1	0	TRUE	68.515	60	9	17	9	1	230	26.2	4.92	59.33	9	0	0.938	1.092	0.89242	0.973707	34.66	37.31	98.9	97.7	103.4	98.9	97.7	103.4	3.98511e+07	3.93964e+07	4.16754e+07	3.70331e+07	3.93964e+07	3.56147e+07	7	7	7	High	High	High
FALSE	High	Master Protein	P20290	Transcription factor BTF3 OS=Homo sapiens OX=9606 GN=BTF3 PE=1 SV=1	0	TRUE	68.459	34	4	13	4	1	206	22.2	9.38	57.73	4	0	0.744	1.06	0.178097	0.976441	9.39	8.73	117.6	89.1	93.4	117.6	89.1	93.4	9.76391e+06	7.39939e+06	7.75377e+06	9.07349e+06	7.39939e+06	6.62616e+06	2	2	2	High	High	High
FALSE	High	Master Protein	P25786	Proteasome subunit alpha type-1 OS=Homo sapiens OX=9606 GN=PSMA1 PE=1 SV=1	0	TRUE	68.429	52	11	31	11	1	263	29.5	6.61	102.21	11	0	0.963	1.136	0.940417	0.962922	20.12	33.3	93.6	98.1	108.3	93.6	98.1	108.3	8.74555e+07	9.16459e+07	1.01173e+08	8.12714e+07	9.16459e+07	8.64596e+07	11	11	11	High	High	High
FALSE	High	Master Protein	Q99733	Nucleosome assembly protein 1-like 4 OS=Homo sapiens OX=9606 GN=NAP1L4 PE=1 SV=1	0	TRUE	68.375	24	8	28	6	1	375	42.8	4.69	96.19	8	2	0.922	0.977	0.794867	0.99825	6.38	14.46	112.8	93.1	94.1	112.8	93.1	94.1	7.39618e+07	6.10497e+07	6.17293e+07	6.87319e+07	6.10497e+07	5.27522e+07	7	8	8	High	High	High
FALSE	High	Master Protein	Q96AC1	Fermitin family homolog 2 OS=Homo sapiens OX=9606 GN=FERMT2 PE=1 SV=1	0	TRUE	67.97	22	9	20	9	1	680	77.8	6.7	58.49	9	0	0.914	1.053	0.84855	0.973707	0.39	16.98	93.7	100.2	106.1	93.7	100.2	106.1	7.9325e+06	8.48039e+06	8.97526e+06	7.37158e+06	8.48039e+06	7.67e+06	5	5	6	High	High	High
FALSE	High	Master Protein	P63208	S-phase kinase-associated protein 1 OS=Homo sapiens OX=9606 GN=SKP1 PE=1 SV=2	0	TRUE	67.917	58	9	20	9	1	163	18.6	4.54	60.01	9	0	0.896	1.335	0.657185	0.805306	28.66	52.79	98.3	92.8	108.9	98.3	92.8	108.9	7.3988e+07	6.97996e+07	8.19075e+07	6.87562e+07	6.97996e+07	6.99958e+07	9	9	9	High	High	High
FALSE	High	Master Protein	P48147	Prolyl endopeptidase OS=Homo sapiens OX=9606 GN=PREP PE=1 SV=2	0	TRUE	67.877	22	11	24	11	1	710	80.6	5.86	69.48	11	0	1.05	1.017	0.906619	0.991769	25.51	29.75	95.5	100.8	103.6	95.5	100.8	103.6	1.17852e+07	1.24395e+07	1.27877e+07	1.09519e+07	1.24395e+07	1.0928e+07	8	8	8	High	High	High	Acetyl [N-Term]
FALSE	High	Master Protein	Q9H0A0	RNA cytidine acetyltransferase OS=Homo sapiens OX=9606 GN=NAT10 PE=1 SV=2	0	TRUE	67.796	16	11	20	11	1	1025	115.7	8.27	65.42	11	0	0.87	1.247	0.688164	0.819933	26.08	30.93	88	84.1	127.9	88	84.1	127.9	1.39807e+07	1.33748e+07	2.03281e+07	1.29921e+07	1.33748e+07	1.73718e+07	9	9	10	High	High	High
FALSE	High	Master Protein	P15880	40S ribosomal protein S2 OS=Homo sapiens OX=9606 GN=RPS2 PE=1 SV=2	0	TRUE	67.788	45	12	28	12	1	293	31.3	10.24	81.85	12	0	1.033	0.848	0.886848	0.939662	42.84	5.02	106.2	108.3	85.5	106.2	108.3	85.5	2.45403e+08	2.50397e+08	1.97503e+08	2.2805e+08	2.50397e+08	1.6878e+08	10	9	10	High	High	High
FALSE	High	Master Protein	Q9UDY2	Tight junction protein ZO-2 OS=Homo sapiens OX=9606 GN=TJP2 PE=1 SV=2	0	TRUE	67.553	15	14	23	14	1	1190	133.9	7.4	59.61	14	0	0.948	0.655	0.918724	0.545912	15.69	9.83	115.1	118.7	66.2	115.1	118.7	66.2	2.44135e+07	2.51741e+07	1.40401e+07	2.26871e+07	2.51741e+07	1.19983e+07	10	11	9	High	High	High
FALSE	High	Master Protein	P53007	Tricarboxylate transport protein, mitochondrial OS=Homo sapiens OX=9606 GN=SLC25A1 PE=1 SV=2	0	TRUE	67.501	36	11	23	11	1	311	34	9.89	70.69	11	0	1.102	1.067	0.597378	0.990149	34.04	30.05	92.5	97.8	109.7	92.5	97.8	109.7	7.41766e+07	7.84966e+07	8.80056e+07	6.89315e+07	7.84966e+07	7.52071e+07	8	8	9	High	High	High
FALSE	High	Master Protein	P37268	Squalene synthase OS=Homo sapiens OX=9606 GN=FDFT1 PE=1 SV=1	0	TRUE	67.472	28	10	17	10	1	417	48.1	6.54	43.65	10	0	0.888	0.406	0.726769	0.00867543	20.83	5.41	126.3	111	62.7	126.3	111	62.7	2.64572e+07	2.32436e+07	1.31426e+07	2.45863e+07	2.32436e+07	1.12313e+07	7	7	7	High	High	High
FALSE	High	Master Protein	P23588	Eukaryotic translation initiation factor 4B OS=Homo sapiens OX=9606 GN=EIF4B PE=1 SV=2	0	TRUE	67.221	23	13	36	13	1	611	69.1	5.73	62.61	13	0	0.87	0.675	0.489627	0.643864	14.3	10.49	112	107.3	80.6	112	107.3	80.6	4.97798e+07	4.76875e+07	3.58343e+07	4.62598e+07	4.76875e+07	3.0623e+07	12	11	12	High	High	High	Phospho [S418; R419; T420; S422; S424; S425]
FALSE	High	Master Protein	P15144	Aminopeptidase N OS=Homo sapiens OX=9606 GN=ANPEP PE=1 SV=4	0	TRUE	66.964	18	13	29	13	1	967	109.5	5.48	85.34	13	0	1.079	1.202	0.806169	0.876428	18.57	29.3	81.5	108.6	109.9	81.5	108.6	109.9	1.70603e+07	2.27211e+07	2.29903e+07	1.5854e+07	2.27211e+07	1.96469e+07	9	10	10	High	High	High
FALSE	High	Master Protein	P78330	Phosphoserine phosphatase OS=Homo sapiens OX=9606 GN=PSPH PE=1 SV=2	0	TRUE	66.805	53	9	24	9	1	225	25	5.69	76.61	9	0	0.91	0.927	0.735781	0.990149	14.29	15.59	106.9	104.2	89	106.9	104.2	89	1.16406e+08	1.13481e+08	9.69356e+07	1.08174e+08	1.13481e+08	8.28384e+07	9	9	9	High	High	High	Acetyl [N-Term]
FALSE	High	Master Protein	O43615	Mitochondrial import inner membrane translocase subunit TIM44 OS=Homo sapiens OX=9606 GN=TIMM44 PE=1 SV=2	0	TRUE	66.454	31	13	28	13	1	452	51.3	8.32	76.8	13	0	0.969	1.255	0.971447	0.842174	17.33	27.75	92.4	87.9	119.7	92.4	87.9	119.7	3.46732e+07	3.29742e+07	4.49243e+07	3.22214e+07	3.29742e+07	3.83911e+07	12	11	13	High	High	High
FALSE	High	Master Protein	P09874	Poly [ADP-ribose] polymerase 1 OS=Homo sapiens OX=9606 GN=PARP1 PE=1 SV=4	0	TRUE	66.411	14	10	21	10	1	1014	113	8.88	58.76	10	0	0.808	0.691	0.262565	0.66524	29.88	15.8	131.5	99.7	68.9	131.5	99.7	68.9	3.06967e+07	2.32766e+07	1.60803e+07	2.85261e+07	2.32766e+07	1.37417e+07	10	9	8	High	High	High
FALSE	High	Master Protein	Q9Y2Z4	Tyrosine--tRNA ligase, mitochondrial OS=Homo sapiens OX=9606 GN=YARS2 PE=1 SV=2	0	TRUE	66.41	25	7	16	7	1	477	53.2	8.98	61.35	7	0	1.085	1.48	0.898204	0.55784	24.75	37.54	86.6	79.7	133.7	86.6	79.7	133.7	5.76429e+06	5.30295e+06	8.89547e+06	5356691	5.30295e+06	7.60182e+06	5	5	6	High	High	High
FALSE	High	Master Protein	O00505	Importin subunit alpha-4 OS=Homo sapiens OX=9606 GN=KPNA3 PE=1 SV=2	0	TRUE	66.381	31	9	14	7	1	521	57.8	4.94	49.55	9	2	1.002	0.972	0.983262	0.99825	0.08	11.29	95	97.6	107.4	95	97.6	107.4	1.50948e+07	1.55095e+07	1.70734e+07	1.40275e+07	1.55095e+07	1.45905e+07	5	5	7	High	High	High
FALSE	High	Master Protein	P50416	Carnitine O-palmitoyltransferase 1, liver isoform OS=Homo sapiens OX=9606 GN=CPT1A PE=1 SV=2	0	TRUE	66.04	17	10	26	10	1	773	88.3	8.65	76.2	10	0	1.121	0.974	0.596822	0.999737	34.69	17.47	93.5	105.4	101.1	93.5	105.4	101.1	2.53847e+07	2.86237e+07	2.74336e+07	2.35897e+07	2.86237e+07	2.3444e+07	10	10	10	High	High	High
FALSE	High	Master Protein	Q9Y6D5	Brefeldin A-inhibited guanine nucleotide-exchange protein 2 OS=Homo sapiens OX=9606 GN=ARFGEF2 PE=1 SV=3	0	TRUE	66.035	11	14	21	14	1	1785	201.9	6.33	59.72	14	0	1.133	0.519	0.635718	0.164923	19.64	14.44	101.7	132.1	66.2	101.7	132.1	66.2	1.4433e+07	1.87501e+07	9.39768e+06	1.34124e+07	1.87501e+07	8.03099e+06	11	11	9	High	High	High
FALSE	High	Master Protein	P50502	Hsc70-interacting protein OS=Homo sapiens OX=9606 GN=ST13 PE=1 SV=2	0	TRUE	66.016	25	8	21	8	1	369	41.3	5.27	74.1	8	0	0.841	0.993	0.277336	0.999737	10.95	16.52	109.1	97.2	93.7	109.1	97.2	93.7	1.48435e+08	1.32248e+08	1.27564e+08	1.37939e+08	1.32248e+08	1.09012e+08	8	8	8	High	High	High
FALSE	High	Master Protein	O95336	6-phosphogluconolactonase OS=Homo sapiens OX=9606 GN=PGLS PE=1 SV=2	0	TRUE	65.831	52	9	20	9	1	258	27.5	6.05	62.85	9	0	0.983	0.889	0.99091	0.976441	15.33	11.65	105.3	101.1	93.6	105.3	101.1	93.6	5.74301e+07	5.51625e+07	5.10204e+07	5.33691e+07	5.51625e+07	4.36006e+07	9	9	9	High	High	High
FALSE	High	Master Protein	Q9Y5M8	Signal recognition particle receptor subunit beta OS=Homo sapiens OX=9606 GN=SRPRB PE=1 SV=3	0	TRUE	65.796	48	10	21	10	1	271	29.7	9.04	66.98	10	0	1.02	1.216	0.929203	0.876136	21.09	35.39	107.8	104.2	88	107.8	104.2	88	5.22079e+07	5.04706e+07	4.26179e+07	4.85162e+07	5.04706e+07	3.64201e+07	9	9	8	High	High	High
FALSE	High	Master Protein	P25815	Protein S100-P OS=Homo sapiens OX=9606 GN=S100P PE=1 SV=2	0	TRUE	65.603	54	5	19	5	1	95	10.4	4.88	72.05	5	0	0.94	1.573	0.868759	0.481426	21.07	29.86	93.1	92.4	114.5	93.1	92.4	114.5	2.01545e+08	2.00075e+08	2.48018e+08	1.87293e+08	2.00075e+08	2.1195e+08	5	5	5	High	High	High
FALSE	High	Master Protein	Q9Y230	RuvB-like 2 OS=Homo sapiens OX=9606 GN=RUVBL2 PE=1 SV=3	0	TRUE	65.594	34	12	25	12	1	463	51.1	5.64	77.06	12	0	0.907	1.022	0.725271	0.99825	20.46	29.75	100.6	92.3	107.1	100.6	92.3	107.1	5.49815e+07	5.04262e+07	5.85352e+07	5.10937e+07	5.04262e+07	5.00225e+07	11	11	12	High	High	High
FALSE	High	Master Protein	Q99447	Ethanolamine-phosphate cytidylyltransferase OS=Homo sapiens OX=9606 GN=PCYT2 PE=1 SV=1	0	TRUE	65.58	47	14	26	14	1	389	43.8	6.92	74.95	14	0	0.963	0.782	0.935796	0.876136	20.96	11.21	114.7	109.6	75.7	114.7	109.6	75.7	5.36072e+07	51190137	3.53715e+07	4.98165e+07	51190137	3.02275e+07	10	10	9	High	High	High
FALSE	High	Master Protein	Q9UBQ7	Glyoxylate reductase/hydroxypyruvate reductase OS=Homo sapiens OX=9606 GN=GRHPR PE=1 SV=1	0	TRUE	65.505	38	8	14	8	1	328	35.6	7.39	50.93	8	0	1.099	1.206	0.699627	0.876136	39.55	16.72	93.7	98.6	107.8	93.7	98.6	107.8	2.57068e+07	2.70524e+07	2.95821e+07	2.3889e+07	2.70524e+07	2.528e+07	7	8	8	High	High	High
FALSE	High	Master Protein	P62879	Guanine nucleotide-binding protein G(I)/G(S)/G(T) subunit beta-2 OS=Homo sapiens OX=9606 GN=GNB2 PE=1 SV=3	0	TRUE	65.504	43	10	19	5	1	340	37.3	6	62.36	10	5	0.985	0.922	0.999558	0.99607	4.05	27	110	107.1	82.8	110	107.1	82.8	4.07165e+07	3.96371e+07	3.065e+07	3.78373e+07	3.96371e+07	2.61926e+07	8	8	8	High	High	High
FALSE	High	Master Protein	Q9Y224	RNA transcription, translation and transport factor protein OS=Homo sapiens OX=9606 GN=RTRAF PE=1 SV=1	0	TRUE	65.361	36	6	12	6	1	244	28.1	6.65	51.84	6	0	0.722	1.472	0.176352	0.581096	19.36	24.69	91.4	85.3	123.2	91.4	85.3	123.2	6.67853e+06	6.23239e+06	9.00155e+06	6.20628e+06	6.23239e+06	7.69247e+06	4	5	5	High	High	High
FALSE	High	Master Protein	P09382	Galectin-1 OS=Homo sapiens OX=9606 GN=LGALS1 PE=1 SV=2	0	TRUE	65.353	59	5	23	5	1	135	14.7	5.5	85.84	5	0	1.084	1.141	0.692919	0.96028	13.58	19.2	89.4	98.2	112.4	89.4	98.2	112.4	1.21427e+08	1.3343e+08	1.52691e+08	1.12841e+08	1.3343e+08	1.30486e+08	5	5	5	High	High	High
FALSE	High	Master Protein	P54727	UV excision repair protein RAD23 homolog B OS=Homo sapiens OX=9606 GN=RAD23B PE=1 SV=1	0	TRUE	65.304	27	8	23	8	1	409	43.1	4.84	80.51	8	0	0.969	0.835	0.971447	0.936648	11.2	19.47	109.9	101.6	88.5	109.9	101.6	88.5	4.02289e+07	3.72167e+07	3.24029e+07	3.73843e+07	3.72167e+07	2.76906e+07	7	7	7	High	High	High
FALSE	High	Master Protein	Q96HC4	PDZ and LIM domain protein 5 OS=Homo sapiens OX=9606 GN=PDLIM5 PE=1 SV=5	0	TRUE	65.29	24	10	21	10	1	596	63.9	8.21	55.95	10	0	1.024	1.058	0.91277	0.984814	23.82	27.42	99	102.7	98.3	99	102.7	98.3	2.59534e+07	2.69146e+07	2.5755e+07	2.41182e+07	2.69146e+07	2.20095e+07	10	10	10	High	High	High
FALSE	High	Master Protein	P61604	10 kDa heat shock protein, mitochondrial OS=Homo sapiens OX=9606 GN=HSPE1 PE=1 SV=2	0	TRUE	65.289	82	13	47	13	1	102	10.9	8.92	118.98	13	0	1.07	1.757	0.751145	0.275184	13.83	31	79.9	85.4	134.7	79.9	85.4	134.7	6.4952e+08	6.94103e+08	1.09457e+09	6.03592e+08	6.94103e+08	9.35387e+08	12	12	12	High	High	High
FALSE	High	Master Protein	P06454	Prothymosin alpha OS=Homo sapiens OX=9606 GN=PTMA PE=1 SV=2	0	TRUE	65.285	25	5	18	5	1	111	12.2	3.78	63.41	5	0	0.433	0.681	2.89846e-16	0.63022	8.14	9.25	178.9	74.4	46.7	178.9	74.4	46.7	5.72832e+07	2.38208e+07	1.49526e+07	53232664	2.38208e+07	1.27781e+07	5	5	5	High	High	High
FALSE	High	Master Protein	P0CG38	POTE ankyrin domain family member I OS=Homo sapiens OX=9606 GN=POTEI PE=3 SV=1	0	TRUE	65.179	7	6	43	1	1	1075	121.2	6.21	94.71	6	0	1.063	0.01	0.972708	1.85271e-16	0		145.4	154.6		145.4	154.6		627651	667500		583269	667500		1	1		High	Peak Found	High	Acetyl [K915]
FALSE	High	Master Protein	Q9UNZ2	NSFL1 cofactor p47 OS=Homo sapiens OX=9606 GN=NSFL1C PE=1 SV=2	0	TRUE	64.82	34	10	26	10	1	370	40.5	5.1	84.11	10	0	0.926	0.987	0.847876	0.99825	9.95	11.76	105.8	96.9	97.3	105.8	96.9	97.3	3.78619e+07	3.46533e+07	3.48123e+07	3.51846e+07	3.46533e+07	2.97496e+07	7	7	7	High	High	High
FALSE	High	Master Protein	P35221	Catenin alpha-1 OS=Homo sapiens OX=9606 GN=CTNNA1 PE=1 SV=1	0	TRUE	64.565	18	10	18	10	1	906	100	6.29	59.54	10	0	0.863	0.558	0.672769	0.477207	20.3	12.7	124.6	107.9	67.5	124.6	107.9	67.5	1.09577e+07	9.48381e+06	5.93721e+06	1.01828e+07	9.48381e+06	5.07377e+06	7	7	6	High	High	High
FALSE	High	Master Protein	P23193	Transcription elongation factor A protein 1 OS=Homo sapiens OX=9606 GN=TCEA1 PE=1 SV=2	0	TRUE	64.544	30	7	20	7	1	301	33.9	8.38	66.76	7	0	0.918	0.715	0.846494	0.701272	25.29	23.74	116.3	112.7	71	116.3	112.7	71	3.35718e+07	3.25321e+07	2.05043e+07	3.11979e+07	3.25321e+07	1.75224e+07	7	7	7	High	High	High
FALSE	High	Master Protein	Q01469	Fatty acid-binding protein 5 OS=Homo sapiens OX=9606 GN=FABP5 PE=1 SV=3	0	TRUE	64.517	60	8	16	8	1	135	15.2	7.01	55.22	8	0	0.91	1.056	0.800921	0.984814	4.2	10.66	97.3	95.4	107.3	97.3	95.4	107.3	3.01118e+07	2.95079e+07	3.31753e+07	2.79826e+07	2.95079e+07	2.83507e+07	5	6	6	High	High	High
FALSE	High	Master Protein	Q9NVI7	ATPase family AAA domain-containing protein 3A OS=Homo sapiens OX=9606 GN=ATAD3A PE=1 SV=2	0	TRUE	64.505	19	10	25	4	1	634	71.3	8.98	82.62	10	6	0.935	1.326	0.87268	0.766016	11.54	23.14	98.1	90.7	111.1	98.1	90.7	111.1	3.61502e+07	3.34247e+07	4.09475e+07	33593984	3.34247e+07	3.49926e+07	8	8	8	High	High	High
FALSE	High	Master Protein	P51648	Aldehyde dehydrogenase family 3 member A2 OS=Homo sapiens OX=9606 GN=ALDH3A2 PE=1 SV=1	0	TRUE	64.497	21	9	25	9	1	485	54.8	7.88	83.86	9	0	0.864	1.016	0.478399	0.99825	18.49	13.57	104.5	95.8	99.7	104.5	95.8	99.7	4.52128e+07	4.1434e+07	4.3099e+07	4.20158e+07	4.1434e+07	3.68312e+07	8	8	8	High	High	High
FALSE	High	Master Protein	Q7L1Q6	Basic leucine zipper and W2 domain-containing protein 1 OS=Homo sapiens OX=9606 GN=BZW1 PE=1 SV=1	0	TRUE	64.405	31	11	29	10	1	419	48	5.92	77.61	11	1	1.012	0.764	0.944962	0.839954	39.92	10.29	106.7	109.2	84.1	106.7	109.2	84.1	6.25314e+07	6.39492e+07	4.92743e+07	5.81097e+07	6.39492e+07	4.21085e+07	11	11	11	High	High	High
FALSE	High	Master Protein	P31689	DnaJ homolog subfamily A member 1 OS=Homo sapiens OX=9606 GN=DNAJA1 PE=1 SV=2	0	TRUE	64.362	34	10	27	10	1	397	44.8	7.08	81.77	10	0	1.025	0.793	0.906619	0.896415	24.77	43.6	104.9	112.5	82.5	104.9	112.5	82.5	3.8034e+07	4.07954e+07	2.99234e+07	3.53446e+07	4.07954e+07	2.55717e+07	9	9	9	High	High	High
FALSE	High	Master Protein	Q92973	Transportin-1 OS=Homo sapiens OX=9606 GN=TNPO1 PE=1 SV=2	0	TRUE	64.117	17	11	24	7	1	898	102.3	4.98	62.2	11	4	0.83	0.926	0.410731	0.99825	24.82	46.43	97.3	104.2	98.5	97.3	104.2	98.5	2.28575e+07	2.44756e+07	2.31407e+07	2.12412e+07	2.44756e+07	1.97754e+07	8	8	8	High	High	High
FALSE	High	Master Protein	P30405	Peptidyl-prolyl cis-trans isomerase F, mitochondrial OS=Homo sapiens OX=9606 GN=PPIF PE=1 SV=1	0	TRUE	64.028	47	6	12	6	1	207	22	9.38	48.29	6	0	1.264	1.275	0.030847	0.859038	34.8	41.57	83	96.7	120.4	83	96.7	120.4	6.58593e+07	7.6726e+07	9.55526e+07	6.12023e+07	7.6726e+07	8.16565e+07	4	5	5	High	High	High	Acetyl [S123]
FALSE	High	Master Protein	P05198	Eukaryotic translation initiation factor 2 subunit 1 OS=Homo sapiens OX=9606 GN=EIF2S1 PE=1 SV=3	0	TRUE	63.94	43	9	21	9	1	315	36.1	5.08	71.87	9	0	0.831	1.088	0.301607	0.973707	19.96	44.71	113.9	88.4	97.7	113.9	88.4	97.7	3.8866e+07	3.01487e+07	3.33474e+07	3.61177e+07	3.01487e+07	2.84977e+07	8	8	8	High	High	High
FALSE	High	Master Protein	O15523	ATP-dependent RNA helicase DDX3Y OS=Homo sapiens OX=9606 GN=DDX3Y PE=1 SV=2	0	TRUE	63.633	26	14	27	2	1	660	73.1	7.55	73.2	14	0	100	0.01	2.89846e-16	1.85271e-16				300			300			199585			199585			1		Peak Found	High	Not Found
FALSE	High	Master Protein	Q9Y3E5	Peptidyl-tRNA hydrolase 2, mitochondrial OS=Homo sapiens OX=9606 GN=PTRH2 PE=1 SV=1	0	TRUE	63.625	45	6	16	6	1	179	19.2	8.73	64.98	6	0	0.865	3.845	0.737977	1.0526e-05	35.24	52.11	73.4	57.9	168.6	73.4	57.9	168.6	7.22601e+06	5.70272e+06	1.65957e+07	6.71505e+06	5.70272e+06	1.41822e+07	5	5	6	High	High	High
FALSE	High	Master Protein	P78417	Glutathione S-transferase omega-1 OS=Homo sapiens OX=9606 GN=GSTO1 PE=1 SV=2	0	TRUE	63.574	50	11	35	11	1	241	27.5	6.6	79.75	11	0	1.054	0.945	0.824512	0.99825	20.26	25.56	101.5	105	93.5	101.5	105	93.5	2.76846e+08	2.86354e+08	2.55083e+08	2.5727e+08	2.86354e+08	2.17987e+08	11	11	11	High	High	High
FALSE	High	Master Protein	O75116	Rho-associated protein kinase 2 OS=Homo sapiens OX=9606 GN=ROCK2 PE=1 SV=4	0	TRUE	63.506	12	14	30	11	1	1388	160.8	6.02	83.66	14	3	0.905	0.913	0.7712	0.990149	24.23	11.83	109.1	109.5	81.4	109.1	109.5	81.4	3.91181e+07	3.92314e+07	2.91769e+07	3.6352e+07	3.92314e+07	2.49338e+07	12	12	11	High	High	High
FALSE	High	Master Protein	P05556	Integrin beta-1 OS=Homo sapiens OX=9606 GN=ITGB1 PE=1 SV=2	0	TRUE	63.334	12	7	19	7	1	798	88.4	5.39	65.7	7	0	1.154	0.901	0.314607	0.979303	19.02	18.5	93.6	107.6	98.8	93.6	107.6	98.8	5.77119e+07	6.63813e+07	6.09363e+07	53630964	6.63813e+07	5.20744e+07	7	7	7	High	High	High
FALSE	High	Master Protein	O75947	ATP synthase subunit d, mitochondrial OS=Homo sapiens OX=9606 GN=ATP5PD PE=1 SV=3	0	TRUE	63.232	73	9	21	9	1	161	18.5	5.3	65.36	9	0	0.887	1.405	0.600374	0.705521	11	10.45	92.9	89.1	118	92.9	89.1	118	7.09125e+07	6.79597e+07	9.00625e+07	65898215	6.79597e+07	7.69648e+07	7	8	7	High	High	High
FALSE	High	Master Protein	O00748	Cocaine esterase OS=Homo sapiens OX=9606 GN=CES2 PE=1 SV=1	0	TRUE	63.086	21	9	28	9	1	559	61.8	6.1	87.62	9	0	0.932	1.126	0.84799	0.973707	15.3	30.22	95.5	90.3	114.3	95.5	90.3	114.3	5.54837e+07	5.2443e+07	6.63876e+07	5.15603e+07	5.2443e+07	5.6733e+07	9	9	9	High	High	High
FALSE	High	Master Protein	P00505	Aspartate aminotransferase, mitochondrial OS=Homo sapiens OX=9606 GN=GOT2 PE=1 SV=3	0	TRUE	63.063	42	14	27	14	1	430	47.5	9.01	84.68	14	0	0.937	1.036	0.856431	0.99825	21.87	26.73	95.3	99.5	105.2	95.3	99.5	105.2	1.42675e+08	1.49015e+08	1.57561e+08	1.32587e+08	1.49015e+08	1.34647e+08	12	14	14	High	High	High
FALSE	High	Master Protein	Q8TCS8	Polyribonucleotide nucleotidyltransferase 1, mitochondrial OS=Homo sapiens OX=9606 GN=PNPT1 PE=1 SV=2	0	TRUE	63.031	20	11	20	11	1	783	85.9	7.77	50.78	11	0	0.949	1.375	0.924918	0.647426	22.75	35.73	92.9	94.2	112.8	92.9	94.2	112.8	2.44139e+07	2.47512e+07	2.96434e+07	2.26875e+07	2.47512e+07	2.53324e+07	8	9	8	High	High	High
FALSE	High	Master Protein	P46821	Microtubule-associated protein 1B OS=Homo sapiens OX=9606 GN=MAP1B PE=1 SV=2	0	TRUE	62.991	6	10	17	10	1	2468	270.5	4.81	53.14	10	0	1.137	0.877	0.778022	0.99825	58.13	6.63	117.9	90.6	91.5	117.9	90.6	91.5	9.17592e+06	7.05579e+06	7.11983e+06	8.52708e+06	7.05579e+06	6.0844e+06	6	5	5	High	High	High
FALSE	High	Master Protein	Q05682	Caldesmon OS=Homo sapiens OX=9606 GN=CALD1 PE=1 SV=3	0	TRUE	62.954	17	12	21	11	1	793	93.2	5.66	53.12	12	1	0.731	0.987	0.0799793	0.99825	21.89	32.78	89	81.9	129.2	89	81.9	129.2	1.3077e+07	1.20334e+07	1.8983e+07	1.21523e+07	1.20334e+07	1.62224e+07	8	8	9	High	High	High
FALSE	High	Master Protein	Q9UMS4	Pre-mRNA-processing factor 19 OS=Homo sapiens OX=9606 GN=PRPF19 PE=1 SV=1	0	TRUE	62.798	25	7	17	7	1	504	55.1	6.61	55.39	7	0	1.236	0.814	0.176352	0.908437	16.84	31.08	99.9	118.4	81.7	99.9	118.4	81.7	2.33655e+07	2.76837e+07	1.90958e+07	2.17133e+07	2.76837e+07	1.63187e+07	5	5	5	High	High	High
FALSE	High	Master Protein	P62826	GTP-binding nuclear protein Ran OS=Homo sapiens OX=9606 GN=RAN PE=1 SV=3	0	TRUE	62.715	42	11	26	11	1	216	24.4	7.49	76.82	11	0	0.97	0.826	0.959156	0.9121	14.33	21.24	105.7	101.4	92.9	105.7	101.4	92.9	3.03914e+08	2.91491e+08	2.6722e+08	2.82423e+08	2.91491e+08	2.28358e+08	8	10	9	High	High	High
FALSE	High	Master Protein	A0A0B4J2D5	Glutamine amidotransferase-like class 1 domain-containing protein 3B, mitochondrial OS=Homo sapiens OX=9606 GN=GATD3B PE=1 SV=1	0	TRUE	62.69	44	7	12	7	1	268	28.1	8.27	42.75	7	0	1.016	1.471	0.95318	0.500897	40.79	42.22	96.4	90.3	113.3	96.4	90.3	113.3	1.93971e+07	1.81839e+07	2.28127e+07	1.80255e+07	1.81839e+07	1.94951e+07	4	4	4	High	High	High
FALSE	High	Master Protein	P17844	Probable ATP-dependent RNA helicase DDX5 OS=Homo sapiens OX=9606 GN=DDX5 PE=1 SV=1	0	TRUE	62.648	26	12	20	10	1	614	69.1	8.92	63.93	12	0	0.834	0.347	0.385614	0.000890893	13.61	3.37	131.1	109.7	59.2	131.1	109.7	59.2	3.3907e+07	2.83721e+07	1.53032e+07	3.15094e+07	2.83721e+07	1.30777e+07	7	8	7	High	High	High
FALSE	High	Master Protein	Q9Y6X4	Soluble lamin-associated protein of 75 kDa OS=Homo sapiens OX=9606 GN=FAM169A PE=1 SV=2	0	TRUE	62.55	21	8	22	8	1	670	74.9	4.6	68.88	8	0	0.742	1.097	0.069293	0.962279	9.94	25.91	111.3	92.1	96.7	111.3	92.1	96.7	2.3173e+07	1.91769e+07	2.01291e+07	2.15344e+07	1.91769e+07	1.72017e+07	5	5	5	High	High	High
FALSE	High	Master Protein	Q13561	Dynactin subunit 2 OS=Homo sapiens OX=9606 GN=DCTN2 PE=1 SV=4	0	TRUE	62.374	41	11	25	11	1	401	44.2	5.21	68.61	11	0	0.888	1.053	0.701353	0.984814	21.95	29.67	106.6	95.6	97.7	106.6	95.6	97.7	3.54861e+07	3.18268e+07	3.25158e+07	3.29768e+07	3.18268e+07	2.77871e+07	10	10	9	High	High	High
FALSE	High	Master Protein	A0AVT1	Ubiquitin-like modifier-activating enzyme 6 OS=Homo sapiens OX=9606 GN=UBA6 PE=1 SV=1	0	TRUE	62.295	17	15	24	15	1	1052	117.9	6.14	59.91	15	0	0.964	0.995	0.969657	0.99825	12.43	10.7	98.3	100	101.7	98.3	100	101.7	2.68251e+07	2.72825e+07	2.77402e+07	2.49283e+07	2.72825e+07	2.3706e+07	11	13	13	High	High	High
FALSE	High	Master Protein	Q9P0L0	Vesicle-associated membrane protein-associated protein A OS=Homo sapiens OX=9606 GN=VAPA PE=1 SV=3	0	TRUE	62.274	37	7	25	7	1	249	27.9	8.62	75.56	7	0	1.078	1.297	0.718552	0.835281	23.82	11.17	89.4	95.4	115.3	89.4	95.4	115.3	6.75345e+07	7.20855e+07	8.71044e+07	6.2759e+07	7.20855e+07	7.44369e+07	7	7	7	High	High	High
FALSE	High	Master Protein	P21281	V-type proton ATPase subunit B, brain isoform OS=Homo sapiens OX=9606 GN=ATP6V1B2 PE=1 SV=3	0	TRUE	62.014	33	11	23	11	1	511	56.5	5.81	67.97	11	0	0.936	1.133	0.867584	0.946328	3.7	23.29	102.2	101.7	96.1	102.2	101.7	96.1	4.13143e+07	4.10919e+07	3.88683e+07	3.83929e+07	4.10919e+07	3.32157e+07	9	10	9	High	High	High
FALSE	High	Master Protein	Q13057	Bifunctional coenzyme A synthase OS=Homo sapiens OX=9606 GN=COASY PE=1 SV=4	0	TRUE	61.937	29	9	16	9	1	564	62.3	6.99	58.04	9	0	1.387	0.852	0.0346982	0.976441	45.24	18.03	94.3	119.6	86.1	94.3	119.6	86.1	1.20098e+07	1.52351e+07	1.09738e+07	1.11606e+07	1.52351e+07	9.37791e+06	7	8	7	High	High	High
FALSE	High	Master Protein	O15355	Protein phosphatase 1G OS=Homo sapiens OX=9606 GN=PPM1G PE=1 SV=1	0	TRUE	61.861	25	11	23	11	1	546	59.2	4.36	57.5	11	0	0.957	0.6	0.916212	0.380253	14.44	14.88	117	114.9	68.1	117	114.9	68.1	5.53492e+07	5.43792e+07	3.22303e+07	51435342	5.43792e+07	2.75431e+07	11	11	11	High	High	High
FALSE	High	Master Protein	Q8N6T3	ADP-ribosylation factor GTPase-activating protein 1 OS=Homo sapiens OX=9606 GN=ARFGAP1 PE=1 SV=2	0	TRUE	61.686	35	9	14	9	1	406	44.6	5.66	43.18	9	0	0.988	0.345	0.999377	0.00396781	21.06	5.73	130.5	132.3	37.2	130.5	132.3	37.2	1.93189e+07	1.95838e+07	5.5063e+06	1.79528e+07	1.95838e+07	4.70553e+06	7	7	6	High	High	High
FALSE	High	Master Protein	P30085	UMP-CMP kinase OS=Homo sapiens OX=9606 GN=CMPK1 PE=1 SV=3	0	TRUE	61.679	44	7	21	7	1	196	22.2	5.57	62.25	7	0	0.998	0.858	0.983262	0.962279	11	12.31	94.2	111.1	94.7	94.2	111.1	94.7	4.14684e+07	4.89036e+07	4.16902e+07	3.85361e+07	4.89036e+07	3.56273e+07	7	7	7	High	High	High
FALSE	High	Master Protein	P08183	ATP-dependent translocase ABCB1 OS=Homo sapiens OX=9606 GN=ABCB1 PE=1 SV=3	0	TRUE	61.638	9	8	17	8	1	1280	141.4	9	69.04	8	0	1.041	1.028	0.906619	0.984814	29.79	17.13	105.8	98.9	95.3	105.8	98.9	95.3	1.66438e+07	1.55663e+07	1.50024e+07	1.54669e+07	1.55663e+07	1.28206e+07	7	6	6	High	High	High
FALSE	High	Master Protein	P21399	Cytoplasmic aconitate hydratase OS=Homo sapiens OX=9606 GN=ACO1 PE=1 SV=3	0	TRUE	61.554	15	9	17	9	1	889	98.3	6.68	52.18	9	0	1.017	1.035	0.983044	0.976533	13.84	28.25	87	104.3	108.8	87	104.3	108.8	8.81368e+06	1.0569e+07	1.10232e+07	8.19045e+06	1.0569e+07	9.42012e+06	7	7	7	High	High	High
FALSE	High	Master Protein	Q9Y281	Cofilin-2 OS=Homo sapiens OX=9606 GN=CFL2 PE=1 SV=1	0	TRUE	61.529	63	11	25	5	1	166	18.7	7.88	84.83	11	0	0.899	0.632	0.796389	0.596365	13.78	4.53	117.2	107.5	75.3	117.2	107.5	75.3	1.56163e+07	1.43283e+07	1.00414e+07	1.45121e+07	1.43283e+07	8.5811e+06	5	5	5	High	High	High	Phospho [D98]
FALSE	High	Master Protein	P36551	Oxygen-dependent coproporphyrinogen-III oxidase, mitochondrial OS=Homo sapiens OX=9606 GN=CPOX PE=1 SV=3	0	TRUE	61.51	24	8	14	8	1	454	50.1	8.25	49.33	8	0	1.108	1.067	0.733077	0.973707	53.79	34.95	87.5	98.8	113.7	87.5	98.8	113.7	1.39567e+07	1.57622e+07	1.81311e+07	1.29698e+07	1.57622e+07	1.54943e+07	7	7	7	High	High	High
FALSE	High	Master Protein	P35237	Serpin B6 OS=Homo sapiens OX=9606 GN=SERPINB6 PE=1 SV=3	0	TRUE	61.465	36	10	26	10	1	376	42.6	5.27	81.16	10	0	1.04	0.945	0.883581	0.99825	22.27	18.34	97.1	106.2	96.7	97.1	106.2	96.7	3.47921e+07	38045115	3.46474e+07	3.23319e+07	38045115	2.96087e+07	10	10	10	High	High	High
FALSE	High	Master Protein	Q9Y285	Phenylalanine--tRNA ligase alpha subunit OS=Homo sapiens OX=9606 GN=FARSA PE=1 SV=3	0	TRUE	61.333	20	7	16	7	1	508	57.5	7.8	60.89	7	0	0.761	1.246	0.15056	0.810401	18.78	35.62	103.4	91.6	105.1	103.4	91.6	105.1	1.51169e+07	1.33886e+07	1.5366e+07	1.4048e+07	1.33886e+07	1.31314e+07	6	6	6	High	High	High
FALSE	High	Master Protein	P16152	Carbonyl reductase [NADPH] 1 OS=Homo sapiens OX=9606 GN=CBR1 PE=1 SV=3	0	TRUE	61.325	44	10	24	10	1	277	30.4	8.32	74.56	10	0	0.993	0.971	0.992326	0.99825	6.74	5.95	99.3	104	96.7	99.3	104	96.7	5.19465e+07	5.43898e+07	5.05746e+07	4.82732e+07	5.43898e+07	4.32196e+07	9	9	9	High	High	High
FALSE	High	Master Protein	A1L0T0	Acetolactate synthase-like protein OS=Homo sapiens OX=9606 GN=ILVBL PE=1 SV=2	0	TRUE	61.246	19	8	15	8	1	632	67.8	8.15	56.65	8	0	1.041	1.015	0.915223	0.993328	31.65	33.11	91	104.2	104.8	91	104.2	104.8	1.16977e+07	1.33899e+07	1.34674e+07	1.08705e+07	1.33899e+07	1.15089e+07	5	6	6	High	High	High
FALSE	High	Master Protein	P27144	Adenylate kinase 4, mitochondrial OS=Homo sapiens OX=9606 GN=AK4 PE=1 SV=1	0	TRUE	61.215	50	9	20	9	1	223	25.3	8.4	64.35	9	0	0.959	1.408	0.923136	0.701272	13.21	14.23	88.2	87	124.9	88.2	87	124.9	6.90803e+07	6.81519e+07	9.7827e+07	6.41955e+07	6.81519e+07	8.36002e+07	6	7	7	High	High	High
FALSE	High	Master Protein	P16989	Y-box-binding protein 3 OS=Homo sapiens OX=9606 GN=YBX3 PE=1 SV=4	0	TRUE	61.08	19	7	15	3	1	372	40.1	9.77	50.38	7	0	1.897	0.468	0.0221001	0.539874	167.55	0	139.7	114.4	45.9	139.7	114.4	45.9	1.81194e+06	1.48422e+06	594686	1.68382e+06	1.48422e+06	508202	2	2	1	Peak Found	High	Peak Found
FALSE	High	Master Protein	P46087	Probable 28S rRNA (cytosine(4447)-C(5))-methyltransferase OS=Homo sapiens OX=9606 GN=NOP2 PE=1 SV=2	0	TRUE	60.917	17	12	23	12	1	812	89.2	9.23	59.28	12	0	1.084	0.729	0.716198	0.784877	8.56	22.64	106.4	114	79.7	106.4	114	79.7	3.68961e+07	3.95358e+07	2.76325e+07	3.42871e+07	3.95358e+07	2.36139e+07	11	11	11	High	High	High
FALSE	High	Master Protein	P61970	Nuclear transport factor 2 OS=Homo sapiens OX=9606 GN=NUTF2 PE=1 SV=1	0	TRUE	60.785	51	4	15	4	1	127	14.5	5.38	69.19	4	0	1.041	1.145	0.870449	0.948642	7.17	4.75	94.5	95.1	110.5	94.5	95.1	110.5	4.89179e+07	4.92335e+07	5.7211e+07	4.54589e+07	4.92335e+07	4.88909e+07	4	4	4	High	High	High
FALSE	High	Master Protein	Q9HAV7	GrpE protein homolog 1, mitochondrial OS=Homo sapiens OX=9606 GN=GRPEL1 PE=1 SV=2	0	TRUE	60.736	56	9	19	9	1	217	24.3	8.12	54.01	9	0	1.03	1.532	0.894661	0.537496	19.93	11.68	77.2	87.2	135.5	77.2	87.2	135.5	5.5814e+07	6.30446e+07	9.79302e+07	5.18673e+07	6.30446e+07	8.36884e+07	4	3	6	High	High	High
FALSE	High	Master Protein	Q86XP3	ATP-dependent RNA helicase DDX42 OS=Homo sapiens OX=9606 GN=DDX42 PE=1 SV=1	0	TRUE	60.67	16	9	13	9	1	938	102.9	7.02	44.2	9	0	0.992	0.897	0.982084	0.99825	17.86	26.98	87.8	95.9	116.3	87.8	95.9	116.3	4.91472e+06	5.37064e+06	6.50877e+06	4.56719e+06	5.37064e+06	5.56221e+06	4	4	5	High	High	High
FALSE	High	Master Protein	Q9UMR2	ATP-dependent RNA helicase DDX19B OS=Homo sapiens OX=9606 GN=DDX19B PE=1 SV=1	0	TRUE	60.491	21	8	17	1	1	479	53.9	6.3	56.63	8	0	0.01	100	2.89846e-16	1.85271e-16			187.2		112.8	187.2		112.8	452127		272494	420156		232866	1		1	High	High	High
FALSE	High	Master Protein	Q15392	Delta(24)-sterol reductase OS=Homo sapiens OX=9606 GN=DHCR24 PE=1 SV=2	0	TRUE	60.462	16	9	26	9	1	516	60.1	8.16	87.2	9	0	1.039	1.001	0.868759	0.998408	22.83	22.49	102.2	99.6	98.2	102.2	99.6	98.2	9.56641e+07	9.31722e+07	9.18915e+07	8.88995e+07	9.31722e+07	7.85279e+07	8	8	8	High	High	High
FALSE	High	Master Protein	Q10713	Mitochondrial-processing peptidase subunit alpha OS=Homo sapiens OX=9606 GN=PMPCA PE=1 SV=2	0	TRUE	60.438	22	9	25	9	1	525	58.2	6.92	74.12	9	0	0.95	1.199	0.93334	0.880823	13.92	5.54	103.8	84.5	111.7	103.8	84.5	111.7	2.36591e+07	1.92523e+07	2.5459e+07	2.19861e+07	1.92523e+07	2.17565e+07	7	6	7	High	High	High
FALSE	High	Master Protein	Q9P258	Protein RCC2 OS=Homo sapiens OX=9606 GN=RCC2 PE=1 SV=2	0	TRUE	60.409	21	9	19	9	1	522	56	8.78	62.03	9	0	1.029	0.724	0.910458	0.750578	6.91	16.83	114.1	116.3	69.6	114.1	116.3	69.6	2.49032e+07	2.53959e+07	1.5194e+07	2.31422e+07	2.53959e+07	1.29843e+07	8	8	7	High	High	High
FALSE	High	Master Protein	P18859	ATP synthase-coupling factor 6, mitochondrial OS=Homo sapiens OX=9606 GN=ATP5PF PE=1 SV=1	0	TRUE	60.401	49	5	16	5	1	108	12.6	9.52	69.06	5	0	0.894	1.525	0.735781	0.48087	29.05	38.75	89.1	88.5	122.4	89.1	88.5	122.4	3.16981e+07	3.14583e+07	4.35279e+07	2.94567e+07	3.14583e+07	3.71977e+07	5	5	5	High	High	High
FALSE	High	Master Protein	P04632	Calpain small subunit 1 OS=Homo sapiens OX=9606 GN=CAPNS1 PE=1 SV=1	0	TRUE	60.322	40	7	18	7	1	268	28.3	5.2	60.79	7	0	1.008	1.017	0.971447	0.99825	55.54	17.52	94.4	89.8	115.8	94.4	89.8	115.8	2.03213e+07	1.93197e+07	2.49238e+07	1.88843e+07	1.93197e+07	21299195	6	5	7	High	High	High	Acetyl [N-Term]
FALSE	High	Master Protein	P02787	Serotransferrin OS=Homo sapiens OX=9606 GN=TF PE=1 SV=3	0	TRUE	60.289	18	11	19	11	1	698	77	7.12	59.3	11	0	1.086	0.587	0.717947	0.302419	26.69	13.03	108.7	113	78.3	108.7	113	78.3	3.10587e+07	3.2274e+07	2.23868e+07	2.88625e+07	3.2274e+07	1.91311e+07	10	10	10	High	High	High
FALSE	High	Master Protein	P62701	40S ribosomal protein S4, X isoform OS=Homo sapiens OX=9606 GN=RPS4X PE=1 SV=2	0	TRUE	60.284	44	12	32	7	1	263	29.6	10.15	99.49	12	4	1.174	0.606	0.224254	0.406597	32.27	4.93	106.8	118.1	75.2	106.8	118.1	75.2	1.9499e+08	2.15643e+08	1.37311e+08	1.81202e+08	2.15643e+08	1.17342e+08	11	11	11	High	High	High
FALSE	High	Master Protein	Q9GZU2	Paternally-expressed gene 3 protein OS=Homo sapiens OX=9606 GN=PEG3 PE=1 SV=1	0	TRUE	60.283	10	10	14	10	1	1588	180.7	5.48	44.6	10	0	1.193	0.304	0.410607	0.00126787	19	1.36	119.8	150.4	29.8	119.8	150.4	29.8	1.36111e+07	1.70783e+07	3.3866e+06	1.26487e+07	1.70783e+07	2.89409e+06	10	10	5	High	High	High
FALSE	High	Master Protein	P62805	Histone H4 OS=Homo sapiens OX=9606 GN=HIST1H4A PE=1 SV=2	0	TRUE	60.229	61	9	33	9	1	103	11.4	11.36	90.7	9	0	1.045	0.927	0.84855	0.990149	17.17	22.33	102.3	105.4	92.4	102.3	105.4	92.4	2.45076e+08	2.52526e+08	2.21442e+08	2.27746e+08	2.52526e+08	1.89238e+08	8	8	8	High	High	High	Acetyl [K13; K17]
FALSE	High	Master Protein	P51148	Ras-related protein Rab-5C OS=Homo sapiens OX=9606 GN=RAB5C PE=1 SV=2	0	TRUE	60.106	59	9	18	6	1	216	23.5	8.41	63.34	9	3	0.739	1.185	0.00597493	0.92617	13.55	33.38	111.6	91.9	96.5	111.6	91.9	96.5	7.11487e+07	5.85902e+07	6.15561e+07	6.61177e+07	5.85902e+07	5.26041e+07	8	9	9	High	High	High
FALSE	High	Master Protein	Q15005	Signal peptidase complex subunit 2 OS=Homo sapiens OX=9606 GN=SPCS2 PE=1 SV=3	0	TRUE	59.814	37	6	20	6	1	226	25	8.47	64.37	6	0	0.946	1.204	0.89242	0.890851	13.14	53.96	94.1	92.8	113.1	94.1	92.8	113.1	4.32584e+07	4.2628e+07	5.19725e+07	4.01995e+07	4.2628e+07	4.44142e+07	6	6	6	High	High	High
FALSE	High	Master Protein	P25325	3-mercaptopyruvate sulfurtransferase OS=Homo sapiens OX=9606 GN=MPST PE=1 SV=3	0	TRUE	59.746	46	9	22	9	1	297	33.2	6.6	67	9	0	1.017	0.745	0.940417	0.820428	33.5	15.19	104.9	114.9	80.2	104.9	114.9	80.2	3.99941e+07	4.3775e+07	3.05737e+07	3.71661e+07	4.3775e+07	2.61275e+07	9	9	9	High	High	High
FALSE	High	Master Protein	P54578	Ubiquitin carboxyl-terminal hydrolase 14 OS=Homo sapiens OX=9606 GN=USP14 PE=1 SV=3	0	TRUE	59.713	24	8	16	8	1	494	56	5.3	49.55	8	0	1.193	0.801	0.368528	0.907355	29.71	2.72	99.9	114	86.2	99.9	114	86.2	1.87089e+07	2.13564e+07	1.61411e+07	1.7386e+07	2.13564e+07	1.37937e+07	7	7	5	High	High	High
FALSE	High	Master Protein	P30419	Glycylpeptide N-tetradecanoyltransferase 1 OS=Homo sapiens OX=9606 GN=NMT1 PE=1 SV=2	0	TRUE	59.673	26	10	20	10	1	496	56.8	7.8	55.47	10	0	1.068	0.816	0.758168	0.909893	10.73	14.92	129.9	99.4	70.7	129.9	99.4	70.7	7.03875e+07	5.38274e+07	3.82924e+07	6.54103e+07	5.38274e+07	3.27236e+07	9	9	9	High	High	High
FALSE	High	Master Protein	Q99598	Translin-associated protein X OS=Homo sapiens OX=9606 GN=TSNAX PE=1 SV=1	0	TRUE	59.438	36	6	16	6	1	290	33.1	6.55	61	6	0	0.916	1.534	0.84799	0.404915	16.13	92.29	98.6	82	119.4	98.6	82	119.4	1.36326e+07	1.13466e+07	1.65201e+07	1.26687e+07	1.13466e+07	1.41176e+07	3	4	5	High	High	High
FALSE	High	Master Protein	Q92621	Nuclear pore complex protein Nup205 OS=Homo sapiens OX=9606 GN=NUP205 PE=1 SV=3	0	TRUE	59.141	8	13	17	13	1	2012	227.8	6.19	43.65	13	0	1.009	1.543	0.971447	0.377538	21.26	20.95	86.9	80.4	132.8	86.9	80.4	132.8	1.72138e+07	1.59281e+07	2.63156e+07	1.59966e+07	1.59281e+07	2.24886e+07	12	11	12	High	High	High
FALSE	High	Master Protein	O75844	CAAX prenyl protease 1 homolog OS=Homo sapiens OX=9606 GN=ZMPSTE24 PE=1 SV=2	0	TRUE	59.001	23	9	21	9	1	475	54.8	7.49	61.64	9	0	0.923	1.394	0.858182	0.623759	48.04	14.47	82.5	91	126.6	82.5	91	126.6	1.80623e+07	1.99253e+07	2.77222e+07	1.67851e+07	1.99253e+07	2.36906e+07	8	8	8	High	High	High
FALSE	High	Master Protein	P10768	S-formylglutathione hydrolase OS=Homo sapiens OX=9606 GN=ESD PE=1 SV=2	0	TRUE	58.845	30	5	18	5	1	282	31.4	7.02	68.42	5	0	0.877	1.168	0.642518	0.909749	13.31	11.71	111.3	88.6	100	111.3	88.6	100	3.77737e+07	3.00694e+07	3.39419e+07	3.51026e+07	3.00694e+07	2.90058e+07	4	5	4	High	High	High
FALSE	High	Master Protein	Q16543	Hsp90 co-chaperone Cdc37 OS=Homo sapiens OX=9606 GN=CDC37 PE=1 SV=1	0	TRUE	58.84	27	9	21	9	1	378	44.4	5.25	67.52	9	0	0.828	1.029	0.240155	0.99825	11.32	25.25	103.8	107.2	89	103.8	107.2	89	4.36621e+07	4.51117e+07	3.7416e+07	4.05747e+07	4.51117e+07	3.19747e+07	9	9	9	High	High	High
FALSE	High	Master Protein	O95163	Elongator complex protein 1 OS=Homo sapiens OX=9606 GN=ELP1 PE=1 SV=3	0	TRUE	58.834	11	9	13	9	1	1332	150.2	5.94	41.54	9	0	0.811	0.219	0.328727	1.60236e-05	25.41	0	147.8	147.6	4.7	147.8	147.6	4.7	1.60541e+07	1.60329e+07	509399	1.49189e+07	1.60329e+07	435318	7	8	1	High	High	Peak Found
FALSE	High	Master Protein	P21980	Protein-glutamine gamma-glutamyltransferase 2 OS=Homo sapiens OX=9606 GN=TGM2 PE=1 SV=2	0	TRUE	58.819	17	8	20	8	1	687	77.3	5.22	64.34	8	0	0.886	1.108	0.749486	0.946581	12.21	16.03	115.8	84.4	99.8	115.8	84.4	99.8	1.65325e+07	1.20538e+07	1.42454e+07	1.53635e+07	1.20538e+07	1.21737e+07	8	5	8	High	High	High
FALSE	High	Master Protein	Q15637	Splicing factor 1 OS=Homo sapiens OX=9606 GN=SF1 PE=1 SV=4	0	TRUE	58.64	16	8	17	8	1	639	68.3	8.98	54.11	8	0	1.018	0.999	0.93525	0.99825	27.75	46.67	95.4	109.9	94.7	95.4	109.9	94.7	2.30481e+07	2.65351e+07	2.28759e+07	21418344	2.65351e+07	1.95491e+07	5	7	6	High	High	High
FALSE	High	Master Protein	O95394	Phosphoacetylglucosamine mutase OS=Homo sapiens OX=9606 GN=PGM3 PE=1 SV=1	0	TRUE	58.604	27	13	19	13	1	542	59.8	6.25	48.67	13	0	1.12	0.982	0.568758	0.999737	24.26	30.51	96.2	101.5	102.4	96.2	101.5	102.4	3.55115e+07	3.74757e+07	3.78019e+07	3.30004e+07	3.74757e+07	3.23045e+07	13	13	13	High	High	High	Acetyl [N-Term]
FALSE	High	Master Protein	P51665	26S proteasome non-ATPase regulatory subunit 7 OS=Homo sapiens OX=9606 GN=PSMD7 PE=1 SV=2	0	TRUE	58.592	28	6	18	6	1	324	37	6.77	57.46	6	0	1.013	1.057	0.948426	0.984814	19.36	27.07	97.8	102.1	100.1	97.8	102.1	100.1	2.47171e+07	2.58244e+07	2.53144e+07	2.29693e+07	2.58244e+07	2.1633e+07	6	6	6	High	High	High
FALSE	High	Master Protein	Q9BR76	Coronin-1B OS=Homo sapiens OX=9606 GN=CORO1B PE=1 SV=1	0	TRUE	58.545	24	10	21	10	1	489	54.2	5.88	58.33	10	0	0.983	0.811	0.988831	0.907355	11.78	12.98	109.7	108.3	82	109.7	108.3	82	7.18193e+07	70896636	5.36628e+07	66740846	70896636	4.58587e+07	10	10	10	High	High	High
FALSE	High	Master Protein	P35613	Basigin OS=Homo sapiens OX=9606 GN=BSG PE=1 SV=2	0	TRUE	58.483	28	6	20	6	1	385	42.2	5.66	74.15	6	0	0.864	0.904	0.426449	0.982076	23.45	12.83	113.3	100	86.8	113.3	100	86.8	9.36514e+07	8.26376e+07	7.17367e+07	8.70292e+07	8.26376e+07	6.13042e+07	5	5	5	High	High	High
FALSE	High	Master Protein	P39019	40S ribosomal protein S19 OS=Homo sapiens OX=9606 GN=RPS19 PE=1 SV=2	0	TRUE	58.459	50	10	35	10	1	145	16.1	10.32	101.78	10	0	1.025	0.736	0.906619	0.795422	12.25	10.94	107.3	115.4	77.2	107.3	115.4	77.2	2.865e+08	3.08121e+08	2.06186e+08	266241424	3.08121e+08	1.76201e+08	10	10	10	High	High	High
FALSE	High	Master Protein	P28066	Proteasome subunit alpha type-5 OS=Homo sapiens OX=9606 GN=PSMA5 PE=1 SV=3	0	TRUE	58.44	49	9	23	9	1	241	26.4	4.79	72.17	9	0	0.919	0.795	0.77502	0.885288	16.12	12.33	109.3	97.8	93	109.3	97.8	93	1.01986e+08	9.12621e+07	8.67926e+07	9.4774e+07	9.12621e+07	7.41705e+07	7	7	7	High	High	High
FALSE	High	Master Protein	P26196	Probable ATP-dependent RNA helicase DDX6 OS=Homo sapiens OX=9606 GN=DDX6 PE=1 SV=2	0	TRUE	58.382	30	11	23	10	1	483	54.4	8.66	66.85	11	1	1.16	0.413	0.370741	0.00899175	18.54	2.98	116.4	119.6	64	116.4	119.6	64	3.26692e+07	3.35669e+07	1.79751e+07	30359157	3.35669e+07	1.5361e+07	9	7	8	High	High	High
FALSE	High	Master Protein	O96008	Mitochondrial import receptor subunit TOM40 homolog OS=Homo sapiens OX=9606 GN=TOMM40 PE=1 SV=1	0	TRUE	58.36	27	6	19	6	1	361	37.9	7.25	79.22	6	0	0.886	1.254	0.650914	0.846925	22.98	31.56	101.8	86	112.2	101.8	86	112.2	3.8091e+07	3.21913e+07	4.20011e+07	3.53975e+07	3.21913e+07	3.58929e+07	5	5	5	High	High	High
FALSE	High	Master Protein	Q9UKY7	Protein CDV3 homolog OS=Homo sapiens OX=9606 GN=CDV3 PE=1 SV=1	0	TRUE	58.355	39	4	11	4	1	258	27.3	6.4	48.52	4	0	0.967	0.915	0.96249	0.99825	13.15	12.05	108	99.6	92.4	108	99.6	92.4	1.61513e+07	1.49037e+07	1.38229e+07	1.50093e+07	1.49037e+07	1.18127e+07	4	4	4	High	High	High
FALSE	High	Master Protein	P99999	Cytochrome c OS=Homo sapiens OX=9606 GN=CYCS PE=1 SV=2	0	TRUE	58.234	58	7	21	7	1	105	11.7	9.57	66.46	7	0	1.242	1.027	0.0540195	0.99825	2.73	17.59	83.7	106	110.4	83.7	106	110.4	1.03954e+08	1.31696e+08	1.37167e+08	9.66036e+07	1.31696e+08	1.17219e+08	6	7	7	High	High	High
FALSE	High	Master Protein	Q9HC38	Glyoxalase domain-containing protein 4 OS=Homo sapiens OX=9606 GN=GLOD4 PE=1 SV=1	0	TRUE	58.193	35	8	20	8	1	313	34.8	5.6	62.91	8	0	0.966	1.133	0.95318	0.94267	12.27	15.5	96.9	97	106.1	96.9	97	106.1	4.41775e+07	4.42369e+07	4.84062e+07	4.10536e+07	4.42369e+07	4.13665e+07	6	7	8	High	High	High
FALSE	High	Master Protein	Q6YN16	Hydroxysteroid dehydrogenase-like protein 2 OS=Homo sapiens OX=9606 GN=HSDL2 PE=1 SV=1	0	TRUE	58.186	32	7	14	7	1	418	45.4	7.99	59.37	7	0	0.903	1.557	0.800921	0.343141	13.02	33.49	94.6	71.9	133.5	94.6	71.9	133.5	1.72796e+07	1.31426e+07	2.43873e+07	1.60577e+07	1.31426e+07	2.08407e+07	6	5	6	High	High	High
FALSE	High	Master Protein	Q96EE3	Nucleoporin SEH1 OS=Homo sapiens OX=9606 GN=SEH1L PE=1 SV=3	0	TRUE	58.088	39	9	16	9	1	360	39.6	8.09	53.66	9	0	0.987	1.053	0.981952	0.973707	3.22	28.2	96.9	83.6	119.5	96.9	83.6	119.5	1.02258e+07	8.81727e+06	1.26046e+07	9.5027e+06	8.81727e+06	1.07715e+07	6	6	7	High	High	High
FALSE	High	Master Protein	Q9Y3F4	Serine-threonine kinase receptor-associated protein OS=Homo sapiens OX=9606 GN=STRAP PE=1 SV=1	0	TRUE	58.082	40	10	21	10	1	350	38.4	5.12	58.34	10	0	0.938	0.785	0.882656	0.879328	25.66	3.45	110.8	109.3	79.9	110.8	109.3	79.9	3.84241e+07	3.79293e+07	2.77258e+07	3.5707e+07	3.79293e+07	23693661	8	8	7	High	High	High
FALSE	High	Master Protein	P52948	Nuclear pore complex protein Nup98-Nup96 OS=Homo sapiens OX=9606 GN=NUP98 PE=1 SV=4	0	TRUE	57.815	7	9	16	9	1	1817	197.5	6.4	41.42	9	0	1.15	0.963	0.641324	0.99825	27.52	50.92	94.7	94.1	111.2	94.7	94.1	111.2	1.25111e+07	1.24323e+07	1.46828e+07	1.16264e+07	1.24323e+07	1.25475e+07	7	6	7	High	High	High
FALSE	High	Master Protein	O15372	Eukaryotic translation initiation factor 3 subunit H OS=Homo sapiens OX=9606 GN=EIF3H PE=1 SV=1	0	TRUE	57.722	34	10	23	10	1	352	39.9	6.54	70.82	10	0	1.041	0.813	0.876438	0.908437	49.25	54.43	99.2	105.5	95.3	99.2	105.5	95.3	2.56133e+07	27230004	2.46056e+07	2.38022e+07	27230004	2.10272e+07	9	9	10	High	High	High
FALSE	High	Master Protein	P62318	Small nuclear ribonucleoprotein Sm D3 OS=Homo sapiens OX=9606 GN=SNRPD3 PE=1 SV=1	0	TRUE	57.563	34	3	10	3	1	126	13.9	10.32	52.31	3	0	0.692	1.284	0.0484362	0.784877	2.93	4.92	115.2	81.9	102.9	115.2	81.9	102.9	1.10108e+07	7.83064e+06	9.83186e+06	1.02322e+07	7.83064e+06	8.40203e+06	2	2	2	High	High	High
FALSE	High	Master Protein	Q15907	Ras-related protein Rab-11B OS=Homo sapiens OX=9606 GN=RAB11B PE=1 SV=4	0	TRUE	57.548	44	8	22	8	1	218	24.5	5.94	67.85	8	0	0.888	1.231	0.608947	0.898052	17.43	26.57	105.7	93.8	100.6	105.7	93.8	100.6	7.06744e+07	6.27167e+07	6.72482e+07	6.56769e+07	6.27167e+07	5.74685e+07	8	8	8	High	High	High
FALSE	High	Master Protein	P39748	Flap endonuclease 1 OS=Homo sapiens OX=9606 GN=FEN1 PE=1 SV=1	0	TRUE	57.513	34	9	17	9	1	380	42.6	8.62	61.7	9	0	0.905	0.706	0.751205	0.7195	30.6	8.77	119.2	103.4	77.4	119.2	103.4	77.4	4.37114e+07	37918226	2.84077e+07	40620510	37918226	2.42765e+07	8	7	9	High	High	High
FALSE	High	Master Protein	O43491	Band 4.1-like protein 2 OS=Homo sapiens OX=9606 GN=EPB41L2 PE=1 SV=1	0	TRUE	57.482	11	9	16	9	1	1005	112.5	5.44	48.29	9	0	0.782	0.755	0.194015	0.876185	10.69	14.37	137.1	74.1	88.8	137.1	74.1	88.8	2.264e+07	1.22297e+07	1.46581e+07	2.10391e+07	1.22297e+07	1.25264e+07	8	6	7	High	High	High
FALSE	High	Master Protein	Q9BY44	Eukaryotic translation initiation factor 2A OS=Homo sapiens OX=9606 GN=EIF2A PE=1 SV=3	0	TRUE	57.293	21	9	19	9	1	585	64.9	8.87	40.19	9	0	0.951	0.661	0.928599	0.605307	10.05	7.46	111.7	112.7	75.7	111.7	112.7	75.7	1.8149e+07	1.83143e+07	1.22987e+07	1.68656e+07	1.83143e+07	1.05101e+07	8	8	8	High	High	High
FALSE	High	Master Protein	O94760	N(G),N(G)-dimethylarginine dimethylaminohydrolase 1 OS=Homo sapiens OX=9606 GN=DDAH1 PE=1 SV=3	0	TRUE	57.285	45	8	17	7	1	285	31.1	5.81	57.24	8	0	0.987	0.833	0.982084	0.976441	35.12	19.73	108.2	108.4	83.4	108.2	108.4	83.4	1.02529e+07	1.02724e+07	7.89664e+06	9.52787e+06	1.02724e+07	6.74825e+06	4	4	4	High	High	High
FALSE	High	Master Protein	Q92896	Golgi apparatus protein 1 OS=Homo sapiens OX=9606 GN=GLG1 PE=1 SV=2	0	TRUE	57.189	11	10	19	10	1	1179	134.5	6.9	63.81	10	0	0.967	0.846	0.962841	0.962279	37.7	23.23	104.8	103.7	91.4	104.8	103.7	91.4	1.85159e+07	1.83233e+07	1.61508e+07	1.72066e+07	1.83233e+07	1.3802e+07	9	9	9	High	High	High
FALSE	High	Master Protein	P18085	ADP-ribosylation factor 4 OS=Homo sapiens OX=9606 GN=ARF4 PE=1 SV=3	0	TRUE	57.181	65	10	25	5	1	180	20.5	7.14	91.21	10	0	0.832	0.984	0.225797	0.99825	8.04	30.72	112.1	95.3	92.6	112.1	95.3	92.6	9.31829e+07	7.92119e+07	7.69951e+07	8.65938e+07	7.92119e+07	6.57978e+07	5	5	5	High	High	High
FALSE	High	Master Protein	P62888	60S ribosomal protein L30 OS=Homo sapiens OX=9606 GN=RPL30 PE=1 SV=2	0	TRUE	57.049	71	8	24	8	1	115	12.8	9.63	81.29	8	0	1.121	0.643	0.489627	0.530768	9.42	6.43	109.7	121.2	69.1	109.7	121.2	69.1	2.00977e+08	2.22065e+08	1.26542e+08	1.86766e+08	2.22065e+08	1.08139e+08	8	8	8	High	High	High
FALSE	High	Master Protein	P52888	Thimet oligopeptidase OS=Homo sapiens OX=9606 GN=THOP1 PE=1 SV=2	0	TRUE	57.044	20	10	20	10	1	689	78.8	6.05	57.76	10	0	0.902	0.975	0.800337	0.999737	3.36	34.12	100.4	109.4	90.2	100.4	109.4	90.2	2.14267e+07	2.33595e+07	1.92597e+07	1.99116e+07	2.33595e+07	1.64588e+07	9	10	9	High	High	High
FALSE	High	Master Protein	P04792	Heat shock protein beta-1 OS=Homo sapiens OX=9606 GN=HSPB1 PE=1 SV=2	0	TRUE	56.856	54	8	18	8	1	205	22.8	6.4	63.2	8	0	0.816	0.19	0.145658	5.06125e-08	13.71	2.52	122.1	100.8	77.1	122.1	100.8	77.1	8.37781e+07	6.9193e+07	5.29177e+07	7.7854e+07	6.9193e+07	4.52219e+07	8	8	3	High	High	High
FALSE	High	Master Protein	O75347	Tubulin-specific chaperone A OS=Homo sapiens OX=9606 GN=TBCA PE=1 SV=3	0	TRUE	56.85	61	6	20	6	1	108	12.8	5.29	70.35	6	0	0.977	0.917	0.979245	0.984814	7.56	16.27	104.4	98.4	97.2	104.4	98.4	97.2	1.25418e+08	1.18248e+08	1.16736e+08	116549588	1.18248e+08	9.97594e+07	6	6	6	High	High	High
FALSE	High	Master Protein	Q9Y3Z3	Deoxynucleoside triphosphate triphosphohydrolase SAMHD1 OS=Homo sapiens OX=9606 GN=SAMHD1 PE=1 SV=2	0	TRUE	56.812	19	9	18	9	1	626	72.2	7.14	55.92	9	0	0.971	0.645	0.982084	0.515894	24.61	2.91	110.9	114	75.1	110.9	114	75.1	2.18484e+07	2.24492e+07	1.47903e+07	2.03035e+07	2.24492e+07	1.26393e+07	7	7	7	High	High	High
FALSE	High	Master Protein	P08708	40S ribosomal protein S17 OS=Homo sapiens OX=9606 GN=RPS17 PE=1 SV=2	0	TRUE	56.811	52	6	18	6	1	135	15.5	9.85	65.06	6	0	0.872	1.171	0.489627	0.936501	52.48	51.19	103.6	100.3	96.1	103.6	100.3	96.1	7.6905e+07	7.44162e+07	7.12871e+07	7.14669e+07	7.44162e+07	6.092e+07	6	6	6	High	High	High
FALSE	High	Master Protein	Q16718	NADH dehydrogenase [ubiquinone] 1 alpha subcomplex subunit 5 OS=Homo sapiens OX=9606 GN=NDUFA5 PE=1 SV=3	0	TRUE	56.807	66	6	15	6	1	116	13.5	5.99	53.29	6	0	0.844	1.447	0.47431	0.553786	12.02	50.47	104.7	80.2	115.1	104.7	80.2	115.1	3.12939e+07	2.39713e+07	3.44076e+07	2.9081e+07	2.39713e+07	2.94037e+07	6	6	6	High	High	High
FALSE	High	Master Protein	Q9UPN3	Microtubule-actin cross-linking factor 1, isoforms 1/2/3/5 OS=Homo sapiens OX=9606 GN=MACF1 PE=1 SV=4	0	TRUE	56.657	2	10	17	10	1	7388	837.8	5.39	40.18	10	0	1.009	1.073	0.999558	0.967195	10.37	14.79	119.6	89.3	91.1	119.6	89.3	91.1	5.14562e+06	3.84332e+06	3.91951e+06	4.78177e+06	3.84332e+06	3.34951e+06	5	5	4	High	High	High
FALSE	High	Master Protein	P61088	Ubiquitin-conjugating enzyme E2 N OS=Homo sapiens OX=9606 GN=UBE2N PE=1 SV=1	0	TRUE	56.546	59	10	28	10	1	152	17.1	6.57	75.78	10	0	0.996	0.975	0.98336	0.99825	31.05	27.06	100.4	103.3	96.3	100.4	103.3	96.3	1.86361e+08	191760388	1.78856e+08	1.73183e+08	191760388	1.52845e+08	10	10	10	High	High	High
FALSE	High	Master Protein	P24666	Low molecular weight phosphotyrosine protein phosphatase OS=Homo sapiens OX=9606 GN=ACP1 PE=1 SV=3	0	TRUE	56.465	49	7	19	7	1	158	18	6.74	62.93	7	0	0.993	0.998	0.99091	0.99825	8.82	12.58	98	102	100	98	102	100	3.40725e+07	3.54586e+07	3.47657e+07	3.16632e+07	3.54586e+07	2.97098e+07	7	7	7	High	High	High
FALSE	High	Master Protein	Q96QD8	Sodium-coupled neutral amino acid transporter 2 OS=Homo sapiens OX=9606 GN=SLC38A2 PE=1 SV=2	0	TRUE	56.437	15	5	16	5	1	506	56	8	63.15	5	0	0.944	1.568	0.914738	0.362856	4.24	30.91	89.6	81.1	129.4	89.6	81.1	129.4	2.22462e+07	2.01341e+07	3.21356e+07	2.06731e+07	2.01341e+07	2.74622e+07	4	4	4	High	High	High
FALSE	High	Master Protein	P30050	60S ribosomal protein L12 OS=Homo sapiens OX=9606 GN=RPL12 PE=1 SV=1	0	TRUE	56.42	68	9	25	9	1	165	17.8	9.42	84.61	9	0	1.047	0.683	0.84799	0.651633	28.9	10.31	107.1	110.8	82.1	107.1	110.8	82.1	2.26518e+08	2.34297e+08	1.73631e+08	2.10501e+08	2.34297e+08	148380351	9	8	9	High	High	High
FALSE	High	Master Protein	Q07021	Complement component 1 Q subcomponent-binding protein, mitochondrial OS=Homo sapiens OX=9606 GN=C1QBP PE=1 SV=1	0	TRUE	56.385	32	5	15	5	1	282	31.3	4.84	58.18	5	0	0.625	1.438	3.97589e-05	0.546557	18.81	59.67	131.6	58.2	110.2	131.6	58.2	110.2	4.379e+07	1.9368e+07	3.66888e+07	4.06935e+07	1.9368e+07	3.13532e+07	5	5	5	High	High	High
FALSE	High	Master Protein	O60547	GDP-mannose 4,6 dehydratase OS=Homo sapiens OX=9606 GN=GMDS PE=1 SV=1	0	TRUE	56.379	27	8	18	8	1	372	41.9	7.31	56.08	8	0	0.963	0.908	0.935796	0.986703	5.21	3.87	107.3	101.9	90.9	107.3	101.9	90.9	5.16471e+07	4.90511e+07	4.37516e+07	47995060	4.90511e+07	3.73889e+07	7	7	7	High	High	High
FALSE	High	Master Protein	Q15435	Protein phosphatase 1 regulatory subunit 7 OS=Homo sapiens OX=9606 GN=PPP1R7 PE=1 SV=1	0	TRUE	56.253	27	7	18	7	1	360	41.5	4.91	73.09	7	0	0.966	1.17	0.956864	0.907355	8.31	8.42	92.3	105.3	102.4	92.3	105.3	102.4	1.82109e+07	2.0769e+07	2.02109e+07	1.69232e+07	2.0769e+07	1.72716e+07	6	6	5	High	High	High
FALSE	High	Master Protein	Q9GZT3	SRA stem-loop-interacting RNA-binding protein, mitochondrial OS=Homo sapiens OX=9606 GN=SLIRP PE=1 SV=1	0	TRUE	56.155	58	6	21	6	1	109	12.3	10.24	75.9	6	0	1.066	1.205	0.779117	0.909402	40.45	26.65	88.4	89.7	121.9	88.4	89.7	121.9	5.16503e+07	5.24451e+07	7.12717e+07	47997987	5.24451e+07	6.09068e+07	6	6	6	High	High	High
FALSE	High	Master Protein	Q07960	Rho GTPase-activating protein 1 OS=Homo sapiens OX=9606 GN=ARHGAP1 PE=1 SV=1	0	TRUE	55.935	22	7	18	7	1	439	50.4	6.29	57.88	7	0	0.965	0.798	0.956557	0.909402	35.84	22.6	109.5	105.4	85	109.5	105.4	85	1.69556e+07	1.63176e+07	1.31603e+07	1.57566e+07	1.63176e+07	1.12464e+07	5	4	4	High	High	High	Acetyl [N-Term]; Phospho [S49; S50; S51]
FALSE	High	Master Protein	P08574	Cytochrome c1, heme protein, mitochondrial OS=Homo sapiens OX=9606 GN=CYC1 PE=1 SV=3	0	TRUE	55.915	30	5	11	5	1	325	35.4	9	38.79	5	0	0.671	0.913	0.00238974	0.990149	24	34.58	98.5	89.8	111.8	98.5	89.8	111.8	2.56505e+07	2.33785e+07	2.91147e+07	2.38367e+07	2.33785e+07	2.48806e+07	3	2	3	High	High	High
FALSE	High	Master Protein	P08134	Rho-related GTP-binding protein RhoC OS=Homo sapiens OX=9606 GN=RHOC PE=1 SV=1	0	TRUE	55.89	50	8	28	2	1	193	22	6.58	92.45	8	0	0.55	3.56	0.194015	0.00139447	0	60.39	32.1	50.7	217.2	32.1	50.7	217.2	466516	736709	3.15567e+06	433528	736709	2.69675e+06	1	2	2	High	High	High
FALSE	High	Master Protein	O95865	N(G),N(G)-dimethylarginine dimethylaminohydrolase 2 OS=Homo sapiens OX=9606 GN=DDAH2 PE=1 SV=1	0	TRUE	55.563	38	8	16	7	1	285	29.6	6.01	48.15	8	1	0.998	1.037	0.983262	0.994656	16.35	9.11	101.5	107	91.5	101.5	107	91.5	4.0911e+07	4.31317e+07	3.6884e+07	3.80181e+07	4.31317e+07	3.15201e+07	7	7	6	High	High	High
FALSE	High	Master Protein	O75306	NADH dehydrogenase [ubiquinone] iron-sulfur protein 2, mitochondrial OS=Homo sapiens OX=9606 GN=NDUFS2 PE=1 SV=2	0	TRUE	55.555	26	9	17	9	1	463	52.5	7.55	52.91	9	0	1.17	1.016	0.322609	0.99825	26.6	20.34	89.3	101.2	109.4	89.3	101.2	109.4	3.1401e+07	3.55875e+07	3.84659e+07	2.91806e+07	3.55875e+07	3.28719e+07	8	8	9	High	High	High
FALSE	High	Master Protein	Q02218	2-oxoglutarate dehydrogenase, mitochondrial OS=Homo sapiens OX=9606 GN=OGDH PE=1 SV=3	0	TRUE	55.514	12	9	16	9	1	1023	115.9	6.86	48.1	9	0	1.155	1.214	0.619244	0.844882	30.37	20.47	84.8	94.8	120.4	84.8	94.8	120.4	1.25008e+07	1.39713e+07	1.77565e+07	1.16169e+07	1.39713e+07	1.51742e+07	8	8	8	High	High	High
FALSE	High	Master Protein	O00764	Pyridoxal kinase OS=Homo sapiens OX=9606 GN=PDXK PE=1 SV=1	0	TRUE	55.498	28	7	17	7	1	312	35.1	6.13	63.84	7	0	1.207	0.902	0.320132	0.984814	14.43	34.06	85.7	101.2	113.2	85.7	101.2	113.2	1.58318e+07	1.86895e+07	2.09088e+07	1.47123e+07	1.86895e+07	1.7868e+07	5	5	6	High	High	High
FALSE	High	Master Protein	P62942	Peptidyl-prolyl cis-trans isomerase FKBP1A OS=Homo sapiens OX=9606 GN=FKBP1A PE=1 SV=2	0	TRUE	55.478	34	4	15	4	1	108	11.9	8.16	59.16	4	0	1.198	1.119	0.144841	0.973707	29.21	6.26	85.1	100	115	85.1	100	115	6.37779e+07	7.49686e+07	8.62153e+07	5.92681e+07	7.49686e+07	7.36772e+07	4	4	4	High	High	High
FALSE	High	Master Protein	P00491	Purine nucleoside phosphorylase OS=Homo sapiens OX=9606 GN=PNP PE=1 SV=2	0	TRUE	55.271	46	9	19	9	1	289	32.1	6.95	63.6	9	0	1.113	1.079	0.699627	0.973707	40.14	14.53	111.6	106.3	82.1	111.6	106.3	82.1	1.94163e+07	1.84802e+07	1.42826e+07	1.80433e+07	1.84802e+07	1.22055e+07	7	8	7	High	High	High
FALSE	High	Master Protein	Q03154	Aminoacylase-1 OS=Homo sapiens OX=9606 GN=ACY1 PE=1 SV=1	0	TRUE	55.204	23	6	15	6	1	408	45.9	6.18	57.86	6	0	1.064	1.091	0.800921	0.973707	22.45	47.55	95.8	106.5	97.8	95.8	106.5	97.8	2.96333e+07	3.29383e+07	3.02443e+07	2.75379e+07	3.29383e+07	2.58459e+07	6	6	6	High	High	High
FALSE	High	Master Protein	Q9HAV4	Exportin-5 OS=Homo sapiens OX=9606 GN=XPO5 PE=1 SV=1	0	TRUE	55.029	10	10	21	10	1	1204	136.2	5.8	65.4	10	0	0.919	0.829	0.84855	0.942698	14.68	7.55	111	99.8	89.2	111	99.8	89.2	1.77971e+07	1.59947e+07	1.43051e+07	1.65386e+07	1.59947e+07	1.22247e+07	9	8	9	High	High	High
FALSE	High	Master Protein	O43747	AP-1 complex subunit gamma-1 OS=Homo sapiens OX=9606 GN=AP1G1 PE=1 SV=5	0	TRUE	54.935	15	10	18	10	1	822	91.3	6.8	44.95	10	0	1.139	0.81	0.589948	0.908437	22.01	9.91	100.7	108.1	91.1	100.7	108.1	91.1	1.93606e+07	2.07816e+07	1.75109e+07	1.79915e+07	2.07816e+07	1.49643e+07	10	9	9	High	High	High
FALSE	High	Master Protein	P50570	Dynamin-2 OS=Homo sapiens OX=9606 GN=DNM2 PE=1 SV=2	0	TRUE	54.847	14	8	18	8	1	870	98	7.44	55.51	8	0	0.999	0.997	0.993786	0.995275	7.86	5.43	98.1	104.5	97.4	98.1	104.5	97.4	9.58588e+06	1.02056e+07	9.5201e+06	8.90805e+06	1.02056e+07	8.13561e+06	4	4	4	High	High	High
FALSE	High	Master Protein	Q8N392	Rho GTPase-activating protein 18 OS=Homo sapiens OX=9606 GN=ARHGAP18 PE=1 SV=3	0	TRUE	54.779	23	12	28	12	1	663	74.9	6.44	71.57	12	0	1.005	0.783	0.96249	0.876136	12.83	13.01	99.5	110.8	89.7	99.5	110.8	89.7	2.48629e+07	2.76753e+07	2.24029e+07	2.31048e+07	2.76753e+07	1.91449e+07	8	10	10	High	High	High
FALSE	High	Master Protein	Q9Y3B3	Transmembrane emp24 domain-containing protein 7 OS=Homo sapiens OX=9606 GN=TMED7 PE=1 SV=2	0	TRUE	54.757	29	5	20	5	1	224	25.2	6.89	65.69	5	0	1.051	1.012	0.844047	0.99825	10.92	17.19	92.6	104.2	103.2	92.6	104.2	103.2	5.44945e+07	6.13196e+07	6.07547e+07	5.06411e+07	6.13196e+07	5.19192e+07	5	5	5	High	High	High
FALSE	High	Master Protein	O75153	Clustered mitochondria protein homolog OS=Homo sapiens OX=9606 GN=CLUH PE=1 SV=2	0	TRUE	54.649	12	12	20	12	1	1309	146.6	6.13	49.47	12	0	0.963	0.536	0.956864	0.283786	27.28	6.2	114.7	118	67.2	114.7	118	67.2	1.48767e+07	1.53034e+07	8.71468e+06	1.38247e+07	1.53034e+07	7.44732e+06	7	7	6	High	High	High
FALSE	High	Master Protein	O00203	AP-3 complex subunit beta-1 OS=Homo sapiens OX=9606 GN=AP3B1 PE=1 SV=3	0	TRUE	54.575	12	9	17	9	1	1094	121.2	6.04	58.18	9	0	1.013	0.868	0.946406	0.973707	16.44	21.02	104.1	102.4	93.5	104.1	102.4	93.5	2.30048e+07	2.26323e+07	2.06698e+07	2.13781e+07	2.26323e+07	1.76638e+07	8	8	8	High	High	High
FALSE	High	Master Protein	Q9UNF0	Protein kinase C and casein kinase substrate in neurons protein 2 OS=Homo sapiens OX=9606 GN=PACSIN2 PE=1 SV=2	0	TRUE	54.522	21	8	15	8	1	486	55.7	5.2	46.08	8	0	0.921	1.007	0.843896	0.99825	29	12.69	105.7	101.6	92.7	105.7	101.6	92.7	4.12758e+07	3.96705e+07	3.62254e+07	3.83572e+07	3.96705e+07	3.09572e+07	8	8	7	High	High	High
FALSE	High	Master Protein	Q99439	Calponin-2 OS=Homo sapiens OX=9606 GN=CNN2 PE=1 SV=4	0	TRUE	54.281	33	9	17	9	1	309	33.7	7.33	49.67	9	0	1.207	0.78	0.193465	0.876136	25.57	11.59	102.9	106.1	91	102.9	106.1	91	3.16343e+07	3.26092e+07	2.79765e+07	2.93974e+07	3.26092e+07	2.3908e+07	8	7	8	High	High	High
FALSE	High	Master Protein	Q9GZL7	Ribosome biogenesis protein WDR12 OS=Homo sapiens OX=9606 GN=WDR12 PE=1 SV=2	0	TRUE	54.204	24	6	14	6	1	423	47.7	5.9	48.73	6	0	0.755	1.927	0.195148	0.104399	19.15	21.8	92.8	72.1	135.1	92.8	72.1	135.1	1.1663e+07	9.0594e+06	1.69805e+07	1.08383e+07	9.0594e+06	14511034	6	6	6	High	High	High
FALSE	High	Master Protein	P12004	Proliferating cell nuclear antigen OS=Homo sapiens OX=9606 GN=PCNA PE=1 SV=1	0	TRUE	54.1	44	10	25	10	1	261	28.8	4.69	71.69	10	0	1.004	0.299	0.971042	0.000249443	17.34	1.68	131.8	129.3	38.9	131.8	129.3	38.9	2.06637e+08	2.02703e+08	6.1015e+07	1.92025e+08	2.02703e+08	5.21417e+07	10	8	8	High	High	High
FALSE	High	Master Protein	Q16775	Hydroxyacylglutathione hydrolase, mitochondrial OS=Homo sapiens OX=9606 GN=HAGH PE=1 SV=2	0	TRUE	53.955	29	7	19	7	1	308	33.8	8.12	63.39	7	0	1.028	1.071	0.902862	0.984171	7.98	18.55	95.3	97.2	107.5	95.3	97.2	107.5	3.81193e+07	3.88994e+07	4.30152e+07	3.54239e+07	3.88994e+07	3.67596e+07	6	6	6	High	High	High
FALSE	High	Master Protein	O75477	Erlin-1 OS=Homo sapiens OX=9606 GN=ERLIN1 PE=1 SV=2	0	TRUE	53.952	31	10	23	7	1	348	39.1	7.87	58.85	10	3	0.885	1.515	0.688707	0.498208	16.04	22.07	88.5	82	129.4	88.5	82	129.4	3.39226e+07	3.14489e+07	4.96178e+07	3.15239e+07	3.14489e+07	4.24019e+07	9	9	9	High	High	High
FALSE	High	Master Protein	P46782	40S ribosomal protein S5 OS=Homo sapiens OX=9606 GN=RPS5 PE=1 SV=4	0	TRUE	53.826	50	8	23	8	1	204	22.9	9.72	63.68	8	0	0.917	0.557	0.7712	0.263919	18.66	10.93	107.2	124.4	68.4	107.2	124.4	68.4	1.40908e+08	163505156	8.99052e+07	1.30944e+08	163505156	76830435	4	5	5	High	High	High	Acetyl [N-Term]; Acetyl [T2]
FALSE	High	Master Protein	O75436	Vacuolar protein sorting-associated protein 26A OS=Homo sapiens OX=9606 GN=VPS26A PE=1 SV=2	0	TRUE	53.817	22	5	18	5	1	327	38.1	6.57	63.21	5	0	0.947	1.294	0.906619	0.806225	30.37	7.85	101.2	93.3	105.6	101.2	93.3	105.6	3.96678e+07	36570653	4.14022e+07	3.68628e+07	36570653	3.53812e+07	5	5	5	High	High	High
FALSE	High	Master Protein	O00425	Insulin-like growth factor 2 mRNA-binding protein 3 OS=Homo sapiens OX=9606 GN=IGF2BP3 PE=1 SV=2	0	TRUE	53.802	21	10	23	7	1	579	63.7	8.87	67.91	10	1	1.161	0.679	0.42442	0.629282	12.02	11.55	107	112.3	80.7	107	112.3	80.7	2.38795e+07	2.50519e+07	1.80063e+07	2.2191e+07	2.50519e+07	1.53876e+07	7	6	6	High	High	High
FALSE	High	Master Protein	P68400	Casein kinase II subunit alpha OS=Homo sapiens OX=9606 GN=CSNK2A1 PE=1 SV=1	0	TRUE	53.499	31	8	17	6	1	391	45.1	7.74	48.8	8	2	1.093	0.823	0.726028	0.913471	32.34	23.76	94.7	108.2	97.1	94.7	108.2	97.1	2.19111e+07	2.50381e+07	2.24619e+07	2.03618e+07	2.50381e+07	1.91953e+07	7	7	7	High	High	High
FALSE	High	Master Protein	O60568	Multifunctional procollagen lysine hydroxylase and glycosyltransferase LH3 OS=Homo sapiens OX=9606 GN=PLOD3 PE=1 SV=1	0	TRUE	53.344	19	11	21	11	1	738	84.7	6.05	66.81	11	0	0.996	1.065	0.980572	0.984276	10.13	31.21	101.6	89.1	109.3	101.6	89.1	109.3	3.3569e+07	2.94511e+07	3.61159e+07	3.11953e+07	2.94511e+07	3.08636e+07	11	9	11	High	High	High
FALSE	High	Master Protein	P50995	Annexin A11 OS=Homo sapiens OX=9606 GN=ANXA11 PE=1 SV=1	0	TRUE	53.312	19	9	18	9	1	505	54.4	7.65	59.07	9	0	1.047	1.008	0.856967	0.99825	11.39	7.82	97.9	103.1	98.9	97.9	103.1	98.9	3.33362e+07	3.51078e+07	3.36641e+07	3.0979e+07	3.51078e+07	2.87684e+07	8	8	8	High	High	High
FALSE	High	Master Protein	O60749	Sorting nexin-2 OS=Homo sapiens OX=9606 GN=SNX2 PE=1 SV=2	0	TRUE	53.292	17	8	18	7	1	519	58.4	5.12	59.75	8	0	0.983	1.039	0.991026	0.985559	10.11	11.51	101	96.5	102.5	101	96.5	102.5	1.9426e+07	1.85509e+07	1.97176e+07	1.80524e+07	1.85509e+07	1.68501e+07	6	6	6	High	High	High
FALSE	High	Master Protein	O00232	26S proteasome non-ATPase regulatory subunit 12 OS=Homo sapiens OX=9606 GN=PSMD12 PE=1 SV=3	0	TRUE	53.278	27	13	27	12	1	456	52.9	7.65	63.41	13	1	0.918	0.962	0.771762	0.99825	14.76	17.7	100.3	101.6	98.2	100.3	101.6	98.2	6.80333e+07	6.89182e+07	6.66044e+07	6.32226e+07	6.89182e+07	5.69182e+07	12	12	12	High	High	High
FALSE	High	Master Protein	Q14690	Protein RRP5 homolog OS=Homo sapiens OX=9606 GN=PDCD11 PE=1 SV=3	0	TRUE	53.232	7	11	19	11	1	1871	208.6	8.87	54.8	11	0	1.138	0.287	0.613171	5.18721e-05	16.3	1.23	112.2	123.1	64.7	112.2	123.1	64.7	1.90244e+07	2.08842e+07	1.09765e+07	1.76791e+07	2.08842e+07	9.38022e+06	11	10	4	High	High	High	Acetyl [S528]
FALSE	High	Master Protein	P01892	HLA class I histocompatibility antigen, A-2 alpha chain OS=Homo sapiens OX=9606 GN=HLA-A PE=1 SV=1	0	TRUE	53.175	30	7	17	7	1	365	40.9	6.99	63.07	7	0	0.922	0.879	0.84799	0.973707	32.55	22.09	105.9	113	81.1	105.9	113	81.1	2.71814e+07	2.90159e+07	2.08156e+07	2.52594e+07	2.90159e+07	1.77884e+07	7	7	7	High	High	High
FALSE	High	Master Protein	Q93052	Lipoma-preferred partner OS=Homo sapiens OX=9606 GN=LPP PE=1 SV=1	0	TRUE	53.153	18	7	13	7	1	612	65.7	7.37	44.41	7	0	1.022	0.731	0.937229	0.813163	26.8	17.71	99.3	108.5	92.2	99.3	108.5	92.2	1.66434e+07	1.81774e+07	1.54416e+07	1.54665e+07	1.81774e+07	1.31959e+07	6	7	7	High	High	High
FALSE	High	Master Protein	Q13492	Phosphatidylinositol-binding clathrin assembly protein OS=Homo sapiens OX=9606 GN=PICALM PE=1 SV=2	0	TRUE	53.085	18	8	19	8	1	652	70.7	7.9	60.04	8	0	1.047	0.753	0.872766	0.820591	10.68	11.55	107.3	111.4	81.3	107.3	111.4	81.3	2.11958e+07	2.1995e+07	1.60611e+07	1.96971e+07	2.1995e+07	1.37254e+07	7	7	7	High	High	High
FALSE	High	Master Protein	P62280	40S ribosomal protein S11 OS=Homo sapiens OX=9606 GN=RPS11 PE=1 SV=3	0	TRUE	53.07	51	9	23	9	1	158	18.4	10.3	64.23	9	0	1.049	0.567	0.84799	0.286329	14.58	9.28	117	121.9	61.1	117	121.9	61.1	2.20375e+08	229631552	1.15099e+08	2.04792e+08	229631552	98360217	9	9	9	High	High	High
FALSE	High	Master Protein	Q15417	Calponin-3 OS=Homo sapiens OX=9606 GN=CNN3 PE=1 SV=1	0	TRUE	52.966	27	6	12	6	1	329	36.4	6.05	36.73	6	0	0.845	0.811	0.531968	0.927132	14.21	11.01	110.2	108.3	81.5	110.2	108.3	81.5	1.88391e+07	18509182	1.39297e+07	1.7507e+07	18509182	1.1904e+07	5	5	5	High	High	High
FALSE	High	Master Protein	Q13907	Isopentenyl-diphosphate Delta-isomerase 1 OS=Homo sapiens OX=9606 GN=IDI1 PE=1 SV=2	0	TRUE	52.86	51	10	24	10	1	227	26.3	6.34	71.87	10	0	0.886	0.731	0.648945	0.795422	21.15	33.85	111.9	102.7	85.4	111.9	102.7	85.4	3.66988e+07	3.37087e+07	2.80156e+07	3.41038e+07	3.37087e+07	2.39413e+07	10	9	9	High	High	High
FALSE	High	Master Protein	Q92538	Golgi-specific brefeldin A-resistance guanine nucleotide exchange factor 1 OS=Homo sapiens OX=9606 GN=GBF1 PE=1 SV=2	0	TRUE	52.801	8	11	19	10	1	1859	206.3	5.73	47.44	11	0	0.959	0.791	0.932618	0.948642	40.76	19.12	125.4	102.8	71.8	125.4	102.8	71.8	1.11548e+07	9.14587e+06	6.38338e+06	1.0366e+07	9.14587e+06	5.45506e+06	8	8	7	High	High	High
FALSE	High	Master Protein	Q96AB3	Isochorismatase domain-containing protein 2 OS=Homo sapiens OX=9606 GN=ISOC2 PE=1 SV=1	0	TRUE	52.757	58	5	15	5	1	205	22.3	7.77	59.69	5	0	1.185	1.631	0.619244	0.331349	1.2	28.41	72.9	91.3	135.8	72.9	91.3	135.8	8.54438e+06	1.06941e+07	1.59064e+07	7.94019e+06	1.06941e+07	1.35932e+07	4	5	5	High	High	High
FALSE	High	Master Protein	Q12765	Secernin-1 OS=Homo sapiens OX=9606 GN=SCRN1 PE=1 SV=2	0	TRUE	52.715	20	7	19	7	1	414	46.4	4.75	49.95	7	0	1.017	1.035	0.95318	0.984814	23.31	27.66	96.2	102.7	101.1	96.2	102.7	101.1	1.78341e+07	1.90377e+07	1.87515e+07	1.6573e+07	1.90377e+07	1.60245e+07	6	7	6	High	High	High
FALSE	High	Master Protein	Q12874	Splicing factor 3A subunit 3 OS=Homo sapiens OX=9606 GN=SF3A3 PE=1 SV=1	0	TRUE	52.649	14	5	15	5	1	501	58.8	5.38	51.94	5	0	1.2	0.835	0.299908	0.9324	46.34	7.18	108.6	104.8	86.6	108.6	104.8	86.6	2.38479e+07	2.30101e+07	1.90297e+07	2.21615e+07	2.30101e+07	1.62622e+07	5	5	5	High	High	High	Acetyl [N-Term]
FALSE	High	Master Protein	Q5VYK3	Proteasome adapter and scaffold protein ECM29 OS=Homo sapiens OX=9606 GN=ECPAS PE=1 SV=2	0	TRUE	52.629	9	11	17	11	1	1845	204.2	7.12	42.76	11	0	1.016	0.809	0.956864	0.928023	40.39	4	102.9	112	85.1	102.9	112	85.1	1.45997e+07	1.59025e+07	1.20808e+07	1.35673e+07	1.59025e+07	1.03239e+07	8	8	8	High	High	High
FALSE	High	Master Protein	Q96PK6	RNA-binding protein 14 OS=Homo sapiens OX=9606 GN=RBM14 PE=1 SV=2	0	TRUE	52.542	20	8	14	8	1	669	69.4	9.67	45.84	8	0	1.095	0.659	0.676025	0.587141	11.2	9.12	108.9	115.9	75.2	108.9	115.9	75.2	3.96637e+07	4.22315e+07	2.74036e+07	3.6859e+07	4.22315e+07	2.34183e+07	7	7	6	High	High	High
FALSE	High	Master Protein	Q93099	Homogentisate 1,2-dioxygenase OS=Homo sapiens OX=9606 GN=HGD PE=1 SV=2	0	TRUE	52.368	31	9	20	9	1	445	49.9	6.96	60.4	9	0	1.117	0.802	0.526894	0.901165	28.9	15.16	106.2	106.4	87.4	106.2	106.4	87.4	5.51897e+07	5.53295e+07	4.5421e+07	51287175	5.53295e+07	3.88155e+07	7	7	8	High	High	High
FALSE	High	Master Protein	P25788	Proteasome subunit alpha type-3 OS=Homo sapiens OX=9606 GN=PSMA3 PE=1 SV=2	0	TRUE	52.328	36	9	24	9	1	255	28.4	5.33	72.9	9	0	1.066	1.249	0.769278	0.876185	10.01	26.03	97.4	96.4	106.2	97.4	96.4	106.2	1.25084e+08	1.23757e+08	1.36355e+08	1.16239e+08	1.23757e+08	1.16526e+08	9	9	9	High	High	High
FALSE	High	Master Protein	O00411	DNA-directed RNA polymerase, mitochondrial OS=Homo sapiens OX=9606 GN=POLRMT PE=1 SV=2	0	TRUE	52.288	11	9	18	9	1	1230	138.5	8.98	45.48	9	0	1.29	0.915	0.348959	0.99825	35.3	21.81	86.5	106.7	106.8	86.5	106.7	106.8	7.31932e+06	9.03147e+06	9.04182e+06	6.80176e+06	9.03147e+06	7.72688e+06	7	7	7	High	High	High
FALSE	High	Master Protein	P10619	Lysosomal protective protein OS=Homo sapiens OX=9606 GN=CTSA PE=1 SV=2	0	TRUE	52.281	22	10	20	10	1	480	54.4	6.61	44.81	10	0	1.11	0.54	0.548841	0.218064	25.91	5.99	114	119.5	66.4	114	119.5	66.4	1.15657e+08	1.21205e+08	6.73831e+07	1.07479e+08	1.21205e+08	5.75837e+07	9	9	8	High	High	High
FALSE	High	Master Protein	Q9NUQ6	SPATS2-like protein OS=Homo sapiens OX=9606 GN=SPATS2L PE=1 SV=2	0	TRUE	52.217	21	8	16	8	1	558	61.7	9.64	49.7	8	0	1.131	0.437	0.651723	0.0674373	11.47	11.68	113.6	132.1	54.3	113.6	132.1	54.3	1.42831e+07	1.66057e+07	6.82781e+06	1.32731e+07	1.66057e+07	5.83485e+06	7	7	6	High	High	High
FALSE	High	Master Protein	P62753	40S ribosomal protein S6 OS=Homo sapiens OX=9606 GN=RPS6 PE=1 SV=1	0	TRUE	52.212	29	9	20	9	1	249	28.7	10.84	63.4	9	0	0.943	0.695	0.874867	0.687247	13.09	10.33	116	109.5	74.5	116	109.5	74.5	2.05094e+08	1.93623e+08	1.31626e+08	1.90591e+08	1.93623e+08	112483996	8	8	8	High	High	High	Acetyl [S235; S236]
FALSE	High	Master Protein	O00629	Importin subunit alpha-3 OS=Homo sapiens OX=9606 GN=KPNA4 PE=1 SV=1	0	TRUE	52.205	23	6	12	4	1	521	57.9	4.96	46.68	6	0	0.612	1.192	0.0511403	0.876136	27.51	36.75	160	65.5	74.5	160	65.5	74.5	3.38003e+06	1.38319e+06	1.57303e+06	3.14102e+06	1.38319e+06	1.34426e+06	3	3	3	High	High	High
FALSE	High	Master Protein	Q8NBJ5	Procollagen galactosyltransferase 1 OS=Homo sapiens OX=9606 GN=COLGALT1 PE=1 SV=1	0	TRUE	52.176	19	10	26	10	1	622	71.6	7.31	76.66	10	0	1.018	1.182	0.93352	0.909403	26.48	30.47	99.3	75.7	125	99.3	75.7	125	5.16719e+07	3.93755e+07	6.50774e+07	4.80181e+07	3.93755e+07	5.56134e+07	10	9	10	High	High	High
FALSE	High	Master Protein	Q86V81	THO complex subunit 4 OS=Homo sapiens OX=9606 GN=ALYREF PE=1 SV=3	0	TRUE	52.098	31	5	13	5	1	257	26.9	11.15	47.81	5	0	1	1.002	0.971447	0.99825	22.5	16.97	110.4	104.4	85.2	110.4	104.4	85.2	4.03218e+07	3.81149e+07	3.11273e+07	3.74706e+07	3.81149e+07	2.66005e+07	4	4	4	High	High	High
FALSE	High	Master Protein	P0C0L4	Complement C4-A OS=Homo sapiens OX=9606 GN=C4A PE=1 SV=2	0	TRUE	52.037	12	14	17	14	1	1744	192.7	7.08	39.64	14	0	0.88	1.219	0.703553	0.868646	16.92	26.65	101.2	84.6	114.1	101.2	84.6	114.1	2.47468e+07	2.06956e+07	2.79087e+07	2.29969e+07	2.06956e+07	2.38499e+07	10	9	10	High	High	High
FALSE	High	Master Protein	P28482	Mitogen-activated protein kinase 1 OS=Homo sapiens OX=9606 GN=MAPK1 PE=1 SV=3	0	TRUE	52.019	30	8	17	4	1	360	41.4	6.98	54.25	8	4	1.063	0.828	0.794867	0.929138	29	17.34	94.6	123.9	81.5	94.6	123.9	81.5	3.7525e+07	4.91696e+07	3.23139e+07	3.48716e+07	4.91696e+07	2.76145e+07	5	7	6	High	High	High
FALSE	High	Master Protein	P30740	Leukocyte elastase inhibitor OS=Homo sapiens OX=9606 GN=SERPINB1 PE=1 SV=1	0	TRUE	51.954	28	8	16	8	1	379	42.7	6.28	48.69	8	0	1.06	0.962	0.814121	0.99825	18.97	8.7	99.5	104.3	96.2	99.5	104.3	96.2	3.90124e+07	4.08668e+07	3.76934e+07	3.62538e+07	4.08668e+07	3.22117e+07	6	6	6	High	High	High	Acetyl [N-Term]
FALSE	High	Master Protein	P51572	B-cell receptor-associated protein 31 OS=Homo sapiens OX=9606 GN=BCAP31 PE=1 SV=3	0	TRUE	51.924	30	8	21	8	1	246	28	8.44	59.67	8	0	0.923	1.193	0.800921	0.914971	10.12	35.4	95.4	89.2	115.4	95.4	89.2	115.4	9.13399e+07	8.54291e+07	1.10548e+08	8.48811e+07	8.54291e+07	9.44716e+07	6	6	6	High	High	High
FALSE	High	Master Protein	Q9HCC0	Methylcrotonoyl-CoA carboxylase beta chain, mitochondrial OS=Homo sapiens OX=9606 GN=MCCC2 PE=1 SV=1	0	TRUE	51.909	21	9	19	9	1	563	61.3	7.68	61.98	9	0	1.068	1.046	0.773435	0.99825	11.71	10.74	95.5	97.5	107	95.5	97.5	107	5.06068e+07	5.16899e+07	5.67064e+07	4.70283e+07	5.16899e+07	4.84597e+07	9	9	9	High	High	High
FALSE	High	Master Protein	Q6IBS0	Twinfilin-2 OS=Homo sapiens OX=9606 GN=TWF2 PE=1 SV=2	0	TRUE	51.892	28	6	8	6	1	349	39.5	6.84	33.25	6	0	1.013	0.896	0.971447	0.99825	53.1	21.38	111.4	103.3	85.3	111.4	103.3	85.3	1.33854e+07	1.24024e+07	1.0244e+07	1.24389e+07	1.24024e+07	8.75423e+06	5	5	5	High	High	High
FALSE	High	Master Protein	O95299	NADH dehydrogenase [ubiquinone] 1 alpha subcomplex subunit 10, mitochondrial OS=Homo sapiens OX=9606 GN=NDUFA10 PE=1 SV=1	0	TRUE	51.86	18	5	11	5	1	355	40.7	8.48	51.26	5	0	1.016	1.068	0.95318	0.973707	19.52	17.55	97.3	97.3	105.4	97.3	97.3	105.4	1.81256e+07	1.8136e+07	1.96358e+07	1.68439e+07	1.8136e+07	1.67802e+07	5	5	5	High	High	High
FALSE	High	Master Protein	Q53FA7	Quinone oxidoreductase PIG3 OS=Homo sapiens OX=9606 GN=TP53I3 PE=1 SV=2	0	TRUE	51.856	32	8	14	8	1	332	35.5	7.17	50.47	8	0	0.895	1.131	0.749486	0.942698	4.88	32.1	78.7	107.2	114	78.7	107.2	114	2.09116e+07	2.84754e+07	3.02795e+07	1.94329e+07	2.84754e+07	2.5876e+07	5	7	7	High	High	High	Acetyl [N-Term]
FALSE	High	Master Protein	P48449	Lanosterol synthase OS=Homo sapiens OX=9606 GN=LSS PE=1 SV=1	0	TRUE	51.82	17	9	18	9	1	732	83.3	6.61	57.62	9	0	0.976	1.147	0.983262	0.92617	23.81	24.11	92.4	110.3	97.2	92.4	110.3	97.2	2.28719e+07	2.73069e+07	2.40677e+07	2.12546e+07	2.73069e+07	2.05676e+07	9	9	9	High	High	High
FALSE	High	Master Protein	Q9Y2Z0	Protein SGT1 homolog OS=Homo sapiens OX=9606 GN=SUGT1 PE=1 SV=3	0	TRUE	51.81	27	6	10	6	1	365	41	5.16	34.42	6	0	0.944	1.147	0.906619	0.915312	4.09	10.11	100.2	97.8	102	100.2	97.8	102	1.94408e+07	1.89781e+07	1.97847e+07	1.80662e+07	1.89781e+07	1.69075e+07	5	5	5	High	High	High
FALSE	High	Master Protein	P26440	Isovaleryl-CoA dehydrogenase, mitochondrial OS=Homo sapiens OX=9606 GN=IVD PE=1 SV=2	0	TRUE	51.789	27	9	18	9	1	426	46.6	8.05	55.46	9	0	1.104	1.108	0.632823	0.963666	5.43	14.68	94.6	97.1	108.3	94.6	97.1	108.3	4.15485e+07	4.26195e+07	4.75408e+07	3.86105e+07	4.26195e+07	4.0627e+07	9	9	9	High	High	High
FALSE	High	Master Protein	P29966	Myristoylated alanine-rich C-kinase substrate OS=Homo sapiens OX=9606 GN=MARCKS PE=1 SV=4	0	TRUE	51.769	21	5	14	5	1	332	31.5	4.45	47.29	5	0	0.851	0.84	0.632912	0.984276	9.24	4.57	116.6	98.5	84.9	116.6	98.5	84.9	9.90777e+06	8.36763e+06	7.21269e+06	9.20717e+06	8.36763e+06	6.16376e+06	4	4	4	High	High	High
FALSE	High	Master Protein	Q969V3	Nicalin OS=Homo sapiens OX=9606 GN=NCLN PE=1 SV=2	0	TRUE	51.747	16	7	17	7	1	563	62.9	6.89	56.39	7	0	1.007	1.087	0.972872	0.973707	17.64	11.74	98.1	97.3	104.6	98.1	97.3	104.6	1.98741e+07	1.97206e+07	2.12095e+07	1.84688e+07	1.97206e+07	1.8125e+07	6	6	6	High	High	High
FALSE	High	Master Protein	Q13148	TAR DNA-binding protein 43 OS=Homo sapiens OX=9606 GN=TARDBP PE=1 SV=1	0	TRUE	51.706	32	8	19	8	1	414	44.7	6.19	64.04	8	0	1.032	0.695	0.901202	0.698348	20.96	11.03	101.4	115.1	83.6	101.4	115.1	83.6	3.28212e+07	3.72702e+07	2.70572e+07	3.05003e+07	3.72702e+07	2.31224e+07	6	7	6	High	High	High
FALSE	High	Master Protein	Q9HB71	Calcyclin-binding protein OS=Homo sapiens OX=9606 GN=CACYBP PE=1 SV=2	0	TRUE	51.659	46	8	16	8	1	228	26.2	8.25	57.65	8	0	1.152	0.858	0.348295	0.957528	18.17	7.78	102.5	101.6	95.8	102.5	101.6	95.8	5.27416e+07	52287490	4.93047e+07	4.90122e+07	52287490	4.21344e+07	8	7	8	High	High	High
FALSE	High	Master Protein	Q6P2E9	Enhancer of mRNA-decapping protein 4 OS=Homo sapiens OX=9606 GN=EDC4 PE=1 SV=1	0	TRUE	51.42	8	6	10	6	1	1401	151.6	5.86	35.16	6	0	0.874	0.732	0.766823	0.914971	23.25	14.86	125.9	108.7	65.4	125.9	108.7	65.4	7.07435e+06	6.10596e+06	3.67778e+06	6.57411e+06	6.10596e+06	3.14293e+06	4	3	2	High	High	High
FALSE	High	Master Protein	Q7L2H7	Eukaryotic translation initiation factor 3 subunit M OS=Homo sapiens OX=9606 GN=EIF3M PE=1 SV=1	0	TRUE	51.408	22	6	14	6	1	374	42.5	5.63	54.87	6	0	1.073	0.896	0.83411	0.991975	57.46	13.42	111.8	100.1	88.1	111.8	100.1	88.1	1.88624e+07	1.68856e+07	1.48683e+07	1.75286e+07	1.68856e+07	1.27061e+07	5	6	5	High	High	High
FALSE	High	Master Protein	Q9Y2B0	Protein canopy homolog 2 OS=Homo sapiens OX=9606 GN=CNPY2 PE=1 SV=1	0	TRUE	51.363	58	9	21	9	1	182	20.6	4.92	69.12	9	0	0.878	1.697	0.540147	0.329138	3.22	33.35	99.8	67.7	132.4	99.8	67.7	132.4	6.78084e+07	4.60029e+07	8.9946e+07	6.30136e+07	4.60029e+07	7.68653e+07	9	7	9	High	High	High
FALSE	High	Master Protein	O43169	Cytochrome b5 type B OS=Homo sapiens OX=9606 GN=CYB5B PE=1 SV=3	0	TRUE	51.307	49	4	15	4	1	150	16.7	4.97	63.95	4	0	0.603	1.507	1.68779e-05	0.441436	41.61	10	124.1	56.1	119.7	124.1	56.1	119.7	3.91467e+07	1.77044e+07	3.77495e+07	3.63786e+07	1.77044e+07	3.22596e+07	3	3	3	High	High	High
FALSE	High	Master Protein	P84085	ADP-ribosylation factor 5 OS=Homo sapiens OX=9606 GN=ARF5 PE=1 SV=2	0	TRUE	51.298	52	8	22	2	1	180	20.5	6.79	82.04	8	0	0.718	0.934	0.252127	0.99825	7.68	46.31	127.8	98.5	73.7	127.8	98.5	73.7	4.61954e+06	3.55959e+06	2.66239e+06	4.29289e+06	3.55959e+06	2.27521e+06	2	2	2	High	High	High
FALSE	High	Master Protein	P16402	Histone H1.3 OS=Homo sapiens OX=9606 GN=HIST1H1D PE=1 SV=2	0	TRUE	51.274	23	7	21	6	1	221	22.3	11.02	61.72	7	0	0.928	0.527	0.83411	0.1822	13.11	5.63	127.3	115	57.8	127.3	115	57.8	5.13252e+08	4.63626e+08	2.32887e+08	4.76959e+08	4.63626e+08	1.99018e+08	7	7	7	High	High	High	Acetyl [S56]
FALSE	High	Master Protein	P63172	Dynein light chain Tctex-type 1 OS=Homo sapiens OX=9606 GN=DYNLT1 PE=1 SV=1	0	TRUE	51.187	58	4	14	4	1	113	12.4	5.08	56.76	4	0	0.919	0.888	0.849823	0.99825	4.02	6.92	114.9	83.3	101.8	114.9	83.3	101.8	1.09758e+07	7.95276e+06	9.71716e+06	10199662	7.95276e+06	8.30401e+06	4	4	4	High	High	High	Acetyl [N-Term]
FALSE	High	Master Protein	Q6UB35	Monofunctional C1-tetrahydrofolate synthase, mitochondrial OS=Homo sapiens OX=9606 GN=MTHFD1L PE=1 SV=1	0	TRUE	50.991	13	11	19	11	1	978	105.7	8.06	49.52	11	0	1.094	1.167	0.733119	0.909402	21.59	16.68	89.6	94.7	115.7	89.6	94.7	115.7	2.47137e+07	26116311	3.18982e+07	2.29662e+07	26116311	2.72593e+07	9	9	10	High	High	High
FALSE	High	Master Protein	P14324	Farnesyl pyrophosphate synthase OS=Homo sapiens OX=9606 GN=FDPS PE=1 SV=4	0	TRUE	50.924	15	5	22	5	1	419	48.2	6.15	68.9	5	0	1.003	0.788	0.971042	0.876136	11.76	14.08	110.5	102.4	87.1	110.5	102.4	87.1	9.53387e+07	8.83316e+07	7.51872e+07	8.85972e+07	8.83316e+07	6.42529e+07	5	5	5	High	High	High
FALSE	High	Master Protein	Q9UBS4	DnaJ homolog subfamily B member 11 OS=Homo sapiens OX=9606 GN=DNAJB11 PE=1 SV=1	0	TRUE	50.86	25	8	16	8	1	358	40.5	6.18	56.53	8	0	0.866	1.592	0.642518	0.340609	19.34	21.17	101.1	78.4	120.6	101.1	78.4	120.6	2.46691e+07	1.9121e+07	2.94172e+07	22924719	1.9121e+07	2.51391e+07	7	6	8	High	High	High
FALSE	High	Master Protein	Q5JRX3	Presequence protease, mitochondrial OS=Homo sapiens OX=9606 GN=PITRM1 PE=1 SV=3	0	TRUE	50.84	15	11	13	11	1	1037	117.3	6.92	32.5	11	0	0.861	1.407	0.728192	0.682323	14.04	41.95	74.6	105.7	119.7	74.6	105.7	119.7	3.82273e+06	5.41852e+06	6.13846e+06	3.55242e+06	5.41852e+06	5.24575e+06	4	7	5	High	High	High
FALSE	High	Master Protein	O95816	BAG family molecular chaperone regulator 2 OS=Homo sapiens OX=9606 GN=BAG2 PE=1 SV=1	0	TRUE	50.721	43	7	9	7	1	211	23.8	6.7	32.95	7	0	1.153	0.445	0.495498	0.0262411	27.06	5.29	105.2	138.6	56.2	105.2	138.6	56.2	1.95779e+07	2.57885e+07	1.04493e+07	1.81935e+07	2.57885e+07	8.92965e+06	5	6	5	High	High	High
FALSE	High	Master Protein	P34896	Serine hydroxymethyltransferase, cytosolic OS=Homo sapiens OX=9606 GN=SHMT1 PE=1 SV=1	0	TRUE	50.715	25	8	18	7	1	483	53	7.71	48.7	8	0	0.95	0.905	0.924155	0.99825	13.25	19.72	109.9	97.6	92.6	109.9	97.6	92.6	1.87101e+07	1.66146e+07	1.5765e+07	1.73871e+07	1.66146e+07	1.34723e+07	5	5	5	High	High	High
FALSE	High	Master Protein	Q969X5	Endoplasmic reticulum-Golgi intermediate compartment protein 1 OS=Homo sapiens OX=9606 GN=ERGIC1 PE=1 SV=1	0	TRUE	50.527	23	5	12	5	1	290	32.6	7.06	44.24	5	0	0.877	0.854	0.696339	0.973707	21.91	43.01	107.2	95.1	97.7	107.2	95.1	97.7	1.65709e+07	1.46928e+07	1.51065e+07	1.53991e+07	1.46928e+07	1.29096e+07	5	5	4	High	High	High
FALSE	High	Master Protein	Q96FC7	Phytanoyl-CoA hydroxylase-interacting protein-like OS=Homo sapiens OX=9606 GN=PHYHIPL PE=1 SV=3	0	TRUE	50.435	25	9	17	9	1	376	42.5	6.42	43.93	9	0	0.92	0.628	0.827901	0.437003	12.18	11.3	116.5	110.7	72.7	116.5	110.7	72.7	3.57308e+07	3.39508e+07	2.2304e+07	3.32043e+07	3.39508e+07	1.90604e+07	8	7	8	High	High	High
FALSE	High	Master Protein	P11217	Glycogen phosphorylase, muscle form OS=Homo sapiens OX=9606 GN=PYGM PE=1 SV=6	0	TRUE	50.421	12	8	14	1	1	842	97	7.03	39.19	8	0																						Not Found	High	Not Found
FALSE	High	Master Protein	Q15459	Splicing factor 3A subunit 1 OS=Homo sapiens OX=9606 GN=SF3A1 PE=1 SV=1	0	TRUE	50.402	19	11	17	11	1	793	88.8	5.22	53.22	11	0	0.905	0.913	0.79028	0.986703	23.57	33.25	104.3	100.5	95.2	104.3	100.5	95.2	2.83731e+07	2.73491e+07	2.59056e+07	2.63668e+07	2.73491e+07	2.21382e+07	11	11	11	High	High	High
FALSE	High	Master Protein	O60884	DnaJ homolog subfamily A member 2 OS=Homo sapiens OX=9606 GN=DNAJA2 PE=1 SV=1	0	TRUE	50.39	29	10	19	10	1	412	45.7	6.48	56.93	10	0	1.05	0.75	0.854268	0.819933	16.37	2.92	118.5	105.6	75.9	118.5	105.6	75.9	3.14517e+07	2.8034e+07	2.01365e+07	2.92277e+07	2.8034e+07	1.72081e+07	9	7	9	High	High	High
FALSE	High	Master Protein	Q08J23	tRNA (cytosine(34)-C(5))-methyltransferase OS=Homo sapiens OX=9606 GN=NSUN2 PE=1 SV=2	0	TRUE	50.365	15	8	16	8	1	767	86.4	6.77	45.4	8	0	0.908	0.765	0.825811	0.876136	28.08	10.1	108.7	106.5	84.8	108.7	106.5	84.8	1.85291e+07	1.81688e+07	1.44583e+07	1.72189e+07	1.81688e+07	1.23557e+07	7	7	7	High	High	High
FALSE	High	Master Protein	Q13596	Sorting nexin-1 OS=Homo sapiens OX=9606 GN=SNX1 PE=1 SV=3	0	TRUE	50.313	21	9	14	8	1	522	59	5.15	42.73	9	1	0.941	0.75	0.892977	0.823998	16.62	11.04	111.8	105.2	82.9	111.8	105.2	82.9	4.17788e+07	3.93054e+07	3.09803e+07	3.88246e+07	3.93054e+07	2.64749e+07	8	8	8	High	High	High
FALSE	High	Master Protein	Q9Y512	Sorting and assembly machinery component 50 homolog OS=Homo sapiens OX=9606 GN=SAMM50 PE=1 SV=3	0	TRUE	50.263	25	8	16	8	1	469	51.9	6.9	54.09	8	0	1.049	1.185	0.893484	0.876136	15.28	24.45	83.3	105	111.8	83.3	105	111.8	1.22741e+07	1.54764e+07	1.64786e+07	1.14062e+07	1.54764e+07	1.40821e+07	6	7	7	High	High	High
FALSE	High	Master Protein	Q13884	Beta-1-syntrophin OS=Homo sapiens OX=9606 GN=SNTB1 PE=1 SV=3	0	TRUE	50.117	25	11	25	11	1	538	58	8.63	86.15	11	0	1.129	0.946	0.516644	0.99825	23.22	9.72	102.5	106.4	91	102.5	106.4	91	3.56264e+07	3.69784e+07	3.16242e+07	3.31072e+07	3.69784e+07	2.70252e+07	11	11	11	High	High	High
FALSE	High	Master Protein	Q16181	Septin-7 OS=Homo sapiens OX=9606 GN=SEPTIN7 PE=1 SV=2	0	TRUE	50.075	27	8	19	7	1	437	50.6	8.63	52.88	8	1	1.039	1.123	0.870449	0.957013	5.59	36.83	96	99.3	104.7	96	99.3	104.7	3.77084e+07	3.89853e+07	4.11231e+07	3.5042e+07	3.89853e+07	3.51427e+07	6	7	6	High	High	High
FALSE	High	Master Protein	O43837	Isocitrate dehydrogenase [NAD] subunit beta, mitochondrial OS=Homo sapiens OX=9606 GN=IDH3B PE=1 SV=2	0	TRUE	50.015	35	9	16	9	1	385	42.2	8.46	42.59	9	0	0.948	1.124	0.919333	0.929886	21.66	13.96	100.2	92.8	107	100.2	92.8	107	1.87629e+07	1.73861e+07	2.00388e+07	1.74361e+07	1.73861e+07	1.71246e+07	7	7	7	High	High	High
FALSE	High	Master Protein	P61019	Ras-related protein Rab-2A OS=Homo sapiens OX=9606 GN=RAB2A PE=1 SV=1	0	TRUE	49.985	50	8	15	4	1	212	23.5	6.54	50.98	8	4	1.015	1.42	0.932618	0.629282	7.34	23.72	89	85.3	125.7	89	85.3	125.7	3.44089e+07	3.30018e+07	4.86358e+07	3.19758e+07	3.30018e+07	4.15628e+07	8	7	8	High	High	High
FALSE	High	Master Protein	Q96IU4	Protein ABHD14B OS=Homo sapiens OX=9606 GN=ABHD14B PE=1 SV=1	0	TRUE	49.92	33	5	14	5	1	210	22.3	6.4	45.12	5	0	0.983	0.929	0.988778	0.99825	3.76	30.04	101.4	105.3	93.3	101.4	105.3	93.3	3.49871e+07	3.6347e+07	3.21778e+07	3.25131e+07	3.6347e+07	2.74983e+07	5	5	5	High	High	High
FALSE	High	Master Protein	P60981	Destrin OS=Homo sapiens OX=9606 GN=DSTN PE=1 SV=3	0	TRUE	49.817	36	8	24	7	1	165	18.5	7.85	62.62	8	0	1.283	0.861	0.0187147	0.955028	30.52	11.96	95.5	106.4	98.2	95.5	106.4	98.2	7.03182e+07	7.83532e+07	7.23097e+07	6.53459e+07	7.83532e+07	6.17939e+07	7	7	7	High	High	High
FALSE	High	Master Protein	P78347	General transcription factor II-I OS=Homo sapiens OX=9606 GN=GTF2I PE=1 SV=2	0	TRUE	49.806	13	8	12	8	1	998	112.3	6.39	34.3	8	0	0.791	0.792	0.249728	0.925005	16.95	7.18	118.8	110.5	70.7	118.8	110.5	70.7	1.60307e+07	1.49039e+07	9.53138e+06	1.48972e+07	1.49039e+07	8.14525e+06	7	7	5	High	High	High
FALSE	High	Master Protein	P36507	Dual specificity mitogen-activated protein kinase kinase 2 OS=Homo sapiens OX=9606 GN=MAP2K2 PE=1 SV=1	0	TRUE	49.806	23	6	15	3	1	400	44.4	6.55	49.11	6	0	0.863	0.985	0.65119	0.99825	29.6	15.78	104.4	99.7	95.9	104.4	99.7	95.9	1.12626e+07	1.07567e+07	1.03524e+07	1.04662e+07	1.07567e+07	8.84691e+06	3	3	3	High	High	High
FALSE	High	Master Protein	Q99436	Proteasome subunit beta type-7 OS=Homo sapiens OX=9606 GN=PSMB7 PE=1 SV=1	0	TRUE	49.8	38	7	21	7	1	277	29.9	7.68	69.8	7	0	0.96	0.848	0.928599	0.949482	48	2.71	103.3	106.7	90.1	103.3	106.7	90.1	4.66457e+07	4.81824e+07	4.0691e+07	4.33473e+07	4.81824e+07	3.47734e+07	6	7	6	High	High	High
FALSE	High	Master Protein	P51858	Hepatoma-derived growth factor OS=Homo sapiens OX=9606 GN=HDGF PE=1 SV=1	0	TRUE	49.769	36	8	25	8	1	240	26.8	4.73	66.23	8	0	1.122	0.83	0.526237	0.929886	15.66	20.96	97.1	109.2	93.7	97.1	109.2	93.7	4.07972e+07	4.5874e+07	3.93831e+07	3.79124e+07	4.5874e+07	3.36557e+07	7	7	7	High	High	High	Phospho [S165; R168]
FALSE	High	Master Protein	Q09161	Nuclear cap-binding protein subunit 1 OS=Homo sapiens OX=9606 GN=NCBP1 PE=1 SV=1	0	TRUE	49.724	15	9	14	9	1	790	91.8	6.43	41.24	9	0	0.943	0.78	0.906619	0.908437	9.18	12.96	112.2	101.6	86.2	112.2	101.6	86.2	1.60187e+07	1.4518e+07	1.2311e+07	1.4886e+07	1.4518e+07	1.05206e+07	7	7	6	High	High	High
FALSE	High	Master Protein	Q8NCW5	NAD(P)H-hydrate epimerase OS=Homo sapiens OX=9606 GN=NAXE PE=1 SV=2	0	TRUE	49.712	31	6	14	6	1	288	31.7	7.66	53.38	6	0	1.078	0.923	0.89242	0.999737	70.89	17.91	75.4	118.1	106.5	75.4	118.1	106.5	5.96809e+06	9.34253e+06	8.43079e+06	5.54608e+06	9.34253e+06	7.20472e+06	5	5	5	High	High	High
FALSE	High	Master Protein	Q9H7Z7	Prostaglandin E synthase 2 OS=Homo sapiens OX=9606 GN=PTGES2 PE=1 SV=1	0	TRUE	49.68	23	5	9	5	1	377	41.9	9.16	38.32	5	0	1.134	1.401	0.84799	0.715819	38.91	2.47	69.2	119.6	111.2	69.2	119.6	111.2	2.17536e+06	3.75856e+06	3.49675e+06	2.02153e+06	3.75856e+06	2.98823e+06	2	4	3	High	High	High
FALSE	High	Master Protein	Q562R1	Beta-actin-like protein 2 OS=Homo sapiens OX=9606 GN=ACTBL2 PE=1 SV=2	0	TRUE	49.617	21	10	47	1	1	376	42	5.59	120.46	10	0																						Not Found	High	High
FALSE	High	Master Protein	Q9BRQ8	Apoptosis-inducing factor 2 OS=Homo sapiens OX=9606 GN=AIFM2 PE=1 SV=1	0	TRUE	49.607	28	7	13	7	1	373	40.5	9.11	46.74	7	0	1.017	0.706	0.928599	0.683921	25.76	11.15	114.5	114.9	70.6	114.5	114.9	70.6	3.2571e+07	3.27037e+07	2.00869e+07	3.02679e+07	3.27037e+07	1.71657e+07	5	5	5	High	High	High
FALSE	High	Master Protein	Q8N1G4	Leucine-rich repeat-containing protein 47 OS=Homo sapiens OX=9606 GN=LRRC47 PE=1 SV=1	0	TRUE	49.581	27	12	24	12	1	583	63.4	8.28	60.04	12	0	1.066	0.897	0.790963	0.984814	27.15	5.66	90.5	116.3	93.2	90.5	116.3	93.2	2.89829e+07	3.72394e+07	2.98316e+07	2.69335e+07	3.72394e+07	2.54933e+07	8	9	7	High	High	High
FALSE	High	Master Protein	Q9BRF8	Serine/threonine-protein phosphatase CPPED1 OS=Homo sapiens OX=9606 GN=CPPED1 PE=1 SV=3	0	TRUE	49.522	29	6	15	6	1	314	35.5	6.2	60.55	6	0	0.786	1.065	0.0811543	0.984814	33.32	40.78	105.5	87.9	106.6	105.5	87.9	106.6	4.57129e+07	3.80867e+07	4.61975e+07	42480508	3.80867e+07	3.94791e+07	6	6	6	High	High	High
FALSE	High	Master Protein	P30154	Serine/threonine-protein phosphatase 2A 65 kDa regulatory subunit A beta isoform OS=Homo sapiens OX=9606 GN=PPP2R1B PE=1 SV=3	0	TRUE	49.462	14	6	16	1	1	601	66.2	4.94	60.52	6	0	0.865	1.378	0.84799	0.695092	0	0	98.1	84.9	117	98.1	84.9	117	1.84814e+06	1.59914e+06	2.20287e+06	1.71745e+06	1.59914e+06	1.88251e+06	1	1	1	Peak Found	High	Peak Found
FALSE	High	Master Protein	P26583	High mobility group protein B2 OS=Homo sapiens OX=9606 GN=HMGB2 PE=1 SV=2	0	TRUE	49.402	28	7	19	5	1	209	24	7.81	55.64	7	0	1.014	0.661	0.948757	0.568776	13.06	0.92	112.8	111.7	75.5	112.8	111.7	75.5	3.56943e+07	3.53491e+07	2.3879e+07	3.31703e+07	3.53491e+07	2.04063e+07	5	5	5	High	High	High
FALSE	High	Master Protein	Q8TEX9	Importin-4 OS=Homo sapiens OX=9606 GN=IPO4 PE=1 SV=2	0	TRUE	49.395	10	8	13	8	1	1081	118.6	4.96	40.39	8	0	1.112	0.611	0.704542	0.410229	9.64	19.74	101.3	117.5	81.3	101.3	117.5	81.3	1.74127e+07	2.01978e+07	1.39787e+07	1.61814e+07	2.01978e+07	1.19458e+07	6	7	7	High	High	High	Acetyl [N-Term]
FALSE	High	Master Protein	O43592	Exportin-T OS=Homo sapiens OX=9606 GN=XPOT PE=1 SV=2	0	TRUE	49.274	10	7	15	7	1	962	109.9	5.39	49.37	7	0	0.787	0.844	0.335491	0.984814	7.96	8.55	124.9	105.4	69.7	124.9	105.4	69.7	9.55159e+06	8.05624e+06	5.32752e+06	8.87618e+06	8.05624e+06	4.55274e+06	6	6	5	High	High	High	Acetyl [N-Term]
FALSE	High	Master Protein	P62760	Visinin-like protein 1 OS=Homo sapiens OX=9606 GN=VSNL1 PE=1 SV=2	0	TRUE	49.266	50	8	24	8	1	191	22.1	5.15	71.25	8	0	1.068	1.007	0.7712	0.99825	27.68	26.89	98.7	95.1	106.3	98.7	95.1	106.3	5.37096e+07	5.17317e+07	5.7835e+07	4.99117e+07	5.17317e+07	4.94242e+07	8	8	8	High	High	High
FALSE	High	Master Protein	Q9BT78	COP9 signalosome complex subunit 4 OS=Homo sapiens OX=9606 GN=COPS4 PE=1 SV=1	0	TRUE	49.149	27	8	19	8	1	406	46.2	5.83	55.55	8	0	1.013	1.036	0.96249	0.984814	11.05	22.67	96.2	100.3	103.5	96.2	100.3	103.5	1.42223e+07	1.4819e+07	1.52971e+07	1.32167e+07	1.4819e+07	1.30725e+07	6	6	6	High	High	High
FALSE	High	Master Protein	P10155	60 kDa SS-A/Ro ribonucleoprotein OS=Homo sapiens OX=9606 GN=RO60 PE=1 SV=2	0	TRUE	48.984	19	8	17	8	1	538	60.6	8.03	45.26	8	0	0.996	0.872	0.98916	0.973707	21.78	21.28	98.5	105.4	96	98.5	105.4	96	1.92881e+07	2.06372e+07	1.88001e+07	17924221	2.06372e+07	1.6066e+07	8	8	8	High	High	High
FALSE	High	Master Protein	P43487	Ran-specific GTPase-activating protein OS=Homo sapiens OX=9606 GN=RANBP1 PE=1 SV=1	0	TRUE	48.978	33	4	16	4	1	201	23.3	5.29	70.39	4	0	0.826	1.163	0.224254	0.914971	17.03	28	108.5	92.1	99.4	108.5	92.1	99.4	4.96914e+07	42172128	4.54918e+07	4.61776e+07	42172128	3.8876e+07	4	4	4	High	High	High
FALSE	High	Master Protein	Q9H3K6	BolA-like protein 2 OS=Homo sapiens OX=9606 GN=BOLA2 PE=1 SV=1	0	TRUE	48.769	80	6	19	6	1	86	10.1	6.52	57.2	6	0	0.892	1.299	0.634343	0.831283	23.42	52.32	104.8	91	104.2	104.8	91	104.2	9.83477e+07	85406314	9.77212e+07	9.13934e+07	85406314	8.35098e+07	6	6	6	High	High	High	Acetyl [N-Term]
FALSE	High	Master Protein	P21283	V-type proton ATPase subunit C 1 OS=Homo sapiens OX=9606 GN=ATP6V1C1 PE=1 SV=4	0	TRUE	48.764	30	10	20	10	1	382	43.9	7.46	54.19	10	0	0.917	0.855	0.84799	0.959899	48.06	18.35	120.1	94.9	85	120.1	94.9	85	3.05371e+07	2.41145e+07	2.16099e+07	2.83778e+07	2.41145e+07	1.84672e+07	9	9	8	High	High	High
FALSE	High	Master Protein	P05121	Plasminogen activator inhibitor 1 OS=Homo sapiens OX=9606 GN=SERPINE1 PE=1 SV=1	0	TRUE	48.681	32	9	12	9	1	402	45	7.2	34.97	9	0	1.127	3.488	0.773435	1.22993e-05	21.56	52.84	43	52	205	43	52	205	8.5651e+06	1.03657e+07	4.08246e+07	7.95945e+06	1.03657e+07	3.48875e+07	5	6	8	High	High	High
FALSE	High	Master Protein	Q92888	Rho guanine nucleotide exchange factor 1 OS=Homo sapiens OX=9606 GN=ARHGEF1 PE=1 SV=2	0	TRUE	48.672	13	8	13	8	1	912	102.4	5.66	37.13	8	0	0.982	0.772	0.971447	0.96024	7.24	0.85	107.1	107.1	85.8	107.1	107.1	85.8	5.48099e+06	5.48275e+06	4.38983e+06	5.09342e+06	5.48275e+06	3.75143e+06	2	2	3	High	High	High
FALSE	High	Master Protein	Q15293	Reticulocalbin-1 OS=Homo sapiens OX=9606 GN=RCN1 PE=1 SV=1	0	TRUE	48.651	28	7	13	7	1	331	38.9	5	38.86	7	0	0.864	1.184	0.562755	0.901359	54.51	26.59	133.7	74.9	91.4	133.7	74.9	91.4	4.23266e+07	2.37261e+07	2.89283e+07	3.93336e+07	2.37261e+07	2.47213e+07	7	6	6	High	High	High
FALSE	High	Master Protein	Q9NXV6	CDKN2A-interacting protein OS=Homo sapiens OX=9606 GN=CDKN2AIP PE=1 SV=3	0	TRUE	48.562	18	7	11	7	1	580	61.1	9.01	29.36	7	0	0.782	0.684	0.456018	0.876136	14.6	13.19	117.4	107.2	75.4	117.4	107.2	75.4	4.64063e+06	4.23938e+06	2.98135e+06	4.31249e+06	4.23938e+06	2.54777e+06	3	3	3	High	High	High
FALSE	High	Master Protein	Q9NZ01	Very-long-chain enoyl-CoA reductase OS=Homo sapiens OX=9606 GN=TECR PE=1 SV=1	0	TRUE	48.513	24	8	25	8	1	308	36	9.45	67.73	8	0	0.875	1.133	0.530737	0.946782	11.56	16.33	98.4	91	110.6	98.4	91	110.6	4.93139e+07	4.56401e+07	5.54434e+07	4.58268e+07	4.56401e+07	4.73804e+07	6	7	7	High	High	High
FALSE	High	Master Protein	P12081	Histidine--tRNA ligase, cytoplasmic OS=Homo sapiens OX=9606 GN=HARS PE=1 SV=2	0	TRUE	48.507	23	10	18	6	1	509	57.4	5.88	53.06	10	4	0.923	1.13	0.84799	0.945237	14.07	23.89	97.9	95.5	106.6	97.9	95.5	106.6	3.42629e+07	3.34455e+07	3.73354e+07	3.18401e+07	3.34455e+07	3.19058e+07	8	9	8	High	High	High
FALSE	High	Master Protein	P47755	F-actin-capping protein subunit alpha-2 OS=Homo sapiens OX=9606 GN=CAPZA2 PE=1 SV=3	0	TRUE	48.444	42	9	21	6	1	286	32.9	5.85	75.06	9	0	1.292	0.967	0.07377	0.99825	35.77	24.09	87.4	110.6	102	87.4	110.6	102	1.94289e+07	24567340	2.26626e+07	1.80551e+07	24567340	1.93668e+07	6	6	6	High	High	High
FALSE	High	Master Protein	Q9Y2L1	Exosome complex exonuclease RRP44 OS=Homo sapiens OX=9606 GN=DIS3 PE=1 SV=2	0	TRUE	48.157	14	10	16	10	1	958	108.9	7.14	40.94	10	0	1.217	0.729	0.562525	0.879328	21.36	13.59	87.4	101.5	111	87.4	101.5	111	7.23804e+06	8.40144e+06	9.19142e+06	6.72623e+06	8.40144e+06	7.85473e+06	5	5	5	High	High	High
FALSE	High	Master Protein	O94855	Protein transport protein Sec24D OS=Homo sapiens OX=9606 GN=SEC24D PE=1 SV=2	0	TRUE	48.113	11	8	15	7	1	1032	112.9	7.25	47.73	8	0	1.187	0.745	0.500878	0.885288	7.21	10.61	103.7	122.9	73.4	103.7	122.9	73.4	1.12966e+07	1.33918e+07	7.99128e+06	1.04978e+07	1.33918e+07	6.82912e+06	6	6	5	High	High	High
FALSE	High	Master Protein	P50135	Histamine N-methyltransferase OS=Homo sapiens OX=9606 GN=HNMT PE=1 SV=1	0	TRUE	47.894	30	5	13	5	1	292	33.3	5.34	43.29	5	0	0.914	1.057	0.84799	0.973707	3.61	11.66	99.1	91.5	109.5	99.1	91.5	109.5	1.11487e+07	1.02915e+07	1.23194e+07	1.03603e+07	1.02915e+07	1.05278e+07	3	4	4	High	High	High
FALSE	High	Master Protein	P42126	Enoyl-CoA delta isomerase 1, mitochondrial OS=Homo sapiens OX=9606 GN=ECI1 PE=1 SV=1	0	TRUE	47.835	28	7	10	7	1	302	32.8	8.54	34.39	7	0	1.035	1.233	0.881838	0.894978	28.21	8.36	89.8	90.8	119.5	89.8	90.8	119.5	9.16478e+07	9.26955e+07	1.21977e+08	8.51673e+07	9.26955e+07	1.04238e+08	7	7	7	High	High	High
FALSE	High	Master Protein	P36957	Dihydrolipoyllysine-residue succinyltransferase component of 2-oxoglutarate dehydrogenase complex, mitochondrial OS=Homo sapiens OX=9606 GN=DLST PE=1 SV=4	0	TRUE	47.819	25	8	15	8	1	453	48.7	8.95	43.93	8	0	0.945	1.05	0.884366	0.99825	20.14	31.96	93.5	94.5	111.9	93.5	94.5	111.9	5.04025e+07	5.0948e+07	6.03071e+07	4.68385e+07	5.0948e+07	5.15367e+07	7	7	7	High	High	High
FALSE	High	Master Protein	P11172	Uridine 5'-monophosphate synthase OS=Homo sapiens OX=9606 GN=UMPS PE=1 SV=1	0	TRUE	47.791	31	11	16	11	1	480	52.2	7.24	46.51	11	0	1	0.913	0.982169	0.990149	24.68	14.33	101.1	104.5	94.4	101.1	104.5	94.4	4.71564e+07	4.87377e+07	4.40302e+07	4.38219e+07	4.87377e+07	3.7627e+07	9	9	10	High	High	High
FALSE	High	Master Protein	P46379	Large proline-rich protein BAG6 OS=Homo sapiens OX=9606 GN=BAG6 PE=1 SV=2	0	TRUE	47.783	9	7	16	7	1	1132	119.3	5.6	44.69	7	0	1.053	0.73	0.84855	0.771347	21.95	15.02	104.7	106.4	88.8	104.7	106.4	88.8	2.54679e+07	2.58772e+07	2.15975e+07	23667042	2.58772e+07	1.84566e+07	6	6	6	High	High	High
FALSE	High	Master Protein	Q9H583	HEAT repeat-containing protein 1 OS=Homo sapiens OX=9606 GN=HEATR1 PE=1 SV=3	0	TRUE	47.753	5	8	13	8	1	2144	242.2	6.54	31.02	8	0	0.965	1.98	0.955338	0.180937	24.69	43.99	58.2	57.1	184.8	58.2	57.1	184.8	2.6195e+06	2.56904e+06	8.3198e+06	2.43427e+06	2.56904e+06	7.10987e+06	6	5	7	High	High	High
FALSE	High	Master Protein	Q9H3P7	Golgi resident protein GCP60 OS=Homo sapiens OX=9606 GN=ACBD3 PE=1 SV=4	0	TRUE	47.665	16	5	12	5	1	528	60.6	5.06	44.42	5	0	0.966	0.581	0.945778	0.549526	17.53	2.85	138.9	132.8	28.3	138.9	132.8	28.3	1.07573e+07	1.02792e+07	2.19083e+06	9.99666e+06	1.02792e+07	1.87222e+06	5	5	2	High	High	High
FALSE	High	Master Protein	Q07955	Serine/arginine-rich splicing factor 1 OS=Homo sapiens OX=9606 GN=SRSF1 PE=1 SV=2	0	TRUE	47.593	41	10	24	10	1	248	27.7	10.36	70.94	10	0	1.075	0.696	0.731146	0.691426	18.51	3.64	113.9	115	71.1	113.9	115	71.1	7.79088e+07	7.87078e+07	4.86434e+07	72399739	7.87078e+07	4.15693e+07	9	9	9	High	High	High
FALSE	High	Master Protein	P09661	U2 small nuclear ribonucleoprotein A' OS=Homo sapiens OX=9606 GN=SNRPA1 PE=1 SV=2	0	TRUE	47.45	42	8	14	8	1	255	28.4	8.62	40.08	8	0	1.074	0.826	0.785039	0.919518	34.7	24.75	109.1	105.6	85.3	109.1	105.6	85.3	2.85752e+07	2.76476e+07	2.23342e+07	2.65546e+07	2.76476e+07	1.90861e+07	8	8	7	High	High	High
FALSE	High	Master Protein	P53634	Dipeptidyl peptidase 1 OS=Homo sapiens OX=9606 GN=CTSC PE=1 SV=2	0	TRUE	47.345	22	9	13	9	1	463	51.8	6.99	40.48	9	0	1.272	0.332	0.0253812	0.00074259	27.61	0.88	114	131.6	54.4	114	131.6	54.4	5.59511e+07	6.46104e+07	2.67245e+07	5.19947e+07	6.46104e+07	2.2838e+07	9	9	7	High	High	High
FALSE	High	Master Protein	P55157	Microsomal triglyceride transfer protein large subunit OS=Homo sapiens OX=9606 GN=MTTP PE=1 SV=1	0	TRUE	47.207	15	11	22	11	1	894	99.3	8.41	64.04	11	0	1.082	1.203	0.745464	0.889435	20.17	28.19	90	97.3	112.8	90	97.3	112.8	2.58138e+07	2.79049e+07	3.23581e+07	2.39885e+07	2.79049e+07	2.76523e+07	10	10	10	High	High	High
FALSE	High	Master Protein	P22090	40S ribosomal protein S4, Y isoform 1 OS=Homo sapiens OX=9606 GN=RPS4Y1 PE=1 SV=2	0	TRUE	47.198	36	10	24	5	1	263	29.4	10.24	65.59	10	0	1.051	0.695	0.861294	0.674721	8.15	28.17	108.9	109.6	81.6	108.9	109.6	81.6	2.15485e+07	2.1688e+07	1.61498e+07	2.00248e+07	2.1688e+07	1.38011e+07	5	5	5	High	High	High
FALSE	High	Master Protein	Q14008	Cytoskeleton-associated protein 5 OS=Homo sapiens OX=9606 GN=CKAP5 PE=1 SV=3	0	TRUE	47.172	6	9	11	9	1	2032	225.4	7.8	30.34	9	0	1.062	0.836	0.906619	0.976441	47.88	20.25	94.3	113.8	91.9	94.3	113.8	91.9	8.65693e+06	1.04396e+07	8.43162e+06	8.04479e+06	1.04396e+07	7.20543e+06	9	8	8	High	High	High
FALSE	High	Master Protein	P35658	Nuclear pore complex protein Nup214 OS=Homo sapiens OX=9606 GN=NUP214 PE=1 SV=2	0	TRUE	47.138	4	6	14	6	1	2090	213.5	7.47	46.73	6	0	0.87	1.249	0.743494	0.839954	7.15	28.14	93.2	84.1	122.7	93.2	84.1	122.7	6.67863e+06	6.02715e+06	8.79194e+06	6.20637e+06	6.02715e+06	7.51335e+06	3	3	4	High	High	High
FALSE	High	Master Protein	Q9BXP5	Serrate RNA effector molecule homolog OS=Homo sapiens OX=9606 GN=SRRT PE=1 SV=1	0	TRUE	47.121	15	9	18	9	1	876	100.6	5.96	51.85	9	0	0.929	0.989	0.876061	0.99825	28.11	14.14	109.5	99.7	90.9	109.5	99.7	90.9	2.82659e+07	2.57302e+07	2.34557e+07	2.62671e+07	2.57302e+07	2.00446e+07	8	8	7	High	High	High
FALSE	High	Master Protein	P02679	Fibrinogen gamma chain OS=Homo sapiens OX=9606 GN=FGG PE=1 SV=3	0	TRUE	47.087	18	6	13	6	1	453	51.5	5.62	43.69	6	0	1.075	0.408	0.832761	0.0127114	7.68	0.29	113.9	135.2	51	113.9	135.2	51	1.82251e+07	2.16383e+07	8.15918e+06	1.69364e+07	2.16383e+07	6.9726e+06	5	5	4	High	High	High
FALSE	High	Master Protein	P62244	40S ribosomal protein S15a OS=Homo sapiens OX=9606 GN=RPS15A PE=1 SV=2	0	TRUE	46.999	72	10	25	10	1	130	14.8	10.13	66.78	10	0	1.184	0.59	0.186613	0.352056	15.82	9.08	110.2	116	73.8	110.2	116	73.8	2.08911e+08	2.19965e+08	1.40015e+08	1.94138e+08	2.19965e+08	1.19653e+08	9	9	9	High	High	High
FALSE	High	Master Protein	P00439	Phenylalanine-4-hydroxylase OS=Homo sapiens OX=9606 GN=PAH PE=1 SV=1	0	TRUE	46.956	23	7	16	7	1	452	51.8	6.6	52.55	7	0	0.861	1.161	0.664709	0.90141	32.16	48.89	110.8	85.8	103.4	110.8	85.8	103.4	1.17808e+07	9.12153e+06	1.09925e+07	1.09477e+07	9.12153e+06	9.39392e+06	6	5	5	High	High	High
FALSE	High	Master Protein	Q14258	E3 ubiquitin/ISG15 ligase TRIM25 OS=Homo sapiens OX=9606 GN=TRIM25 PE=1 SV=2	0	TRUE	46.748	15	7	19	7	1	630	70.9	8.09	60.86	7	0	1.008	0.467	0.96249	0.0556958	11.79	2.13	119.3	126.7	54	119.3	126.7	54	2.01236e+07	2.13802e+07	9.10952e+06	1.87006e+07	2.13802e+07	7.78474e+06	6	6	5	High	High	High
FALSE	High	Master Protein	P13929	Beta-enolase OS=Homo sapiens OX=9606 GN=ENO3 PE=1 SV=5	0	TRUE	46.744	16	6	40	1	1	434	47	7.71	128.33	6	0																						High	High	High	Acetyl [S37]; Phospho [R30; R32]
FALSE	High	Master Protein	P62841	40S ribosomal protein S15 OS=Homo sapiens OX=9606 GN=RPS15 PE=1 SV=2	0	TRUE	46.586	37	3	11	3	1	145	17	10.39	35.56	3	0	1.104	0.672	0.628958	0.62779	22.4	4.83	110.3	111.6	78.1	110.3	111.6	78.1	4.29043e+07	4.33754e+07	3.0364e+07	3.98705e+07	4.33754e+07	2.59482e+07	2	2	2	High	High	High
FALSE	High	Master Protein	Q99471	Prefoldin subunit 5 OS=Homo sapiens OX=9606 GN=PFDN5 PE=1 SV=2	0	TRUE	46.57	61	8	16	8	1	154	17.3	6.33	54.15	8	0	0.948	1.034	0.92598	0.993927	7.6	9.25	101.5	97.5	101	101.5	97.5	101	2.41593e+07	2.32148e+07	2.40414e+07	22451005	2.32148e+07	2.05451e+07	6	6	6	High	High	High
FALSE	High	Master Protein	Q15185	Prostaglandin E synthase 3 OS=Homo sapiens OX=9606 GN=PTGES3 PE=1 SV=1	0	TRUE	46.519	26	4	13	4	1	160	18.7	4.54	43.06	4	0	1.14	0.442	0.381228	0.0403391	6.98	1.63	115.7	129	55.3	115.7	129	55.3	7.56082e+07	84331329	3.61598e+07	7.02618e+07	84331329	3.09012e+07	4	4	4	High	High	High
FALSE	High	Master Protein	Q9Y6Y8	SEC23-interacting protein OS=Homo sapiens OX=9606 GN=SEC23IP PE=1 SV=1	0	TRUE	46.466	12	9	15	9	1	1000	111	5.54	45.96	9	0	1.067	0.745	0.816849	0.806157	30.65	8.64	104.3	93.3	102.4	104.3	93.3	102.4	2.63495e+07	2.35804e+07	2.58859e+07	2.44863e+07	2.35804e+07	2.21213e+07	7	6	7	High	High	High
FALSE	High	Master Protein	P47985	Cytochrome b-c1 complex subunit Rieske, mitochondrial OS=Homo sapiens OX=9606 GN=UQCRFS1 PE=1 SV=2	0	TRUE	46.453	40	6	13	6	1	274	29.6	8.32	53.64	6	0	0.911	0.703	0.800921	0.69614	33.55	12.56	128.8	120	51.2	128.8	120	51.2	3.46973e+07	3.23131e+07	1.3788e+07	3.22438e+07	3.23131e+07	1.17828e+07	5	5	4	High	High	High
FALSE	High	Master Protein	P27361	Mitogen-activated protein kinase 3 OS=Homo sapiens OX=9606 GN=MAPK3 PE=1 SV=4	0	TRUE	46.446	24	7	16	3	1	379	43.1	6.74	48.5	7	0	0.997	0.647	0.983262	0.820591	4.12	3.62	113.3	115	71.7	113.3	115	71.7	4.88438e+06	4.9577e+06	3.0912e+06	4.539e+06	4.9577e+06	2.64165e+06	2	2	2	High	High	High
FALSE	High	Master Protein	P35268	60S ribosomal protein L22 OS=Homo sapiens OX=9606 GN=RPL22 PE=1 SV=2	0	TRUE	46.399	41	4	11	4	1	128	14.8	9.19	47.79	4	0	1.004	0.745	0.971042	0.812432	26.35	11.21	111.5	112.9	75.6	111.5	112.9	75.6	1.14247e+08	1.15658e+08	7.74333e+07	1.06168e+08	1.15658e+08	6.61723e+07	3	3	3	High	High	High
FALSE	High	Master Protein	Q9Y697	Cysteine desulfurase, mitochondrial OS=Homo sapiens OX=9606 GN=NFS1 PE=1 SV=3	0	TRUE	46.385	19	7	20	7	1	457	50.2	8.31	56.04	7	0	1.098	1.017	0.84855	0.984814	17.29	47.29	100.5	99.2	100.2	100.5	99.2	100.2	8.93424e+06	8.82026e+06	8.90949e+06	8.30249e+06	8.82026e+06	7.6138e+06	5	5	5	High	High	High
FALSE	High	Master Protein	Q8NC51	Plasminogen activator inhibitor 1 RNA-binding protein OS=Homo sapiens OX=9606 GN=SERBP1 PE=1 SV=2	0	TRUE	46.374	30	9	25	9	1	408	44.9	8.65	69.62	9	0	0.862	1.113	0.417466	0.973707	28.72	25.08	108.6	98.1	93.2	108.6	98.1	93.2	6.75981e+07	6.10592e+07	5.80097e+07	6.28182e+07	6.10592e+07	4.95734e+07	8	9	9	High	High	High
FALSE	High	Master Protein	Q13155	Aminoacyl tRNA synthase complex-interacting multifunctional protein 2 OS=Homo sapiens OX=9606 GN=AIMP2 PE=1 SV=2	0	TRUE	46.344	34	6	12	6	1	320	35.3	8.22	35.5	6	0	0.941	1.011	0.901202	0.99825	7.49	27.46	106.5	103.3	90.2	106.5	103.3	90.2	3.0331e+07	2.94361e+07	2.57e+07	2.81863e+07	2.94361e+07	21962536	4	4	3	High	High	High
FALSE	High	Master Protein	P06132	Uroporphyrinogen decarboxylase OS=Homo sapiens OX=9606 GN=UROD PE=1 SV=2	0	TRUE	46.334	28	6	13	6	1	367	40.8	6.14	56.62	6	0	0.562	1.339	4.48159e-05	0.714181	8.1	43.02	107.1	85.1	107.8	107.1	85.1	107.8	1.5094e+07	1.19828e+07	1.51868e+07	1.40267e+07	1.19828e+07	1.29782e+07	5	5	5	High	High	High
FALSE	High	Master Protein	Q15942	Zyxin OS=Homo sapiens OX=9606 GN=ZYX PE=1 SV=1	0	TRUE	46.256	20	7	20	7	1	572	61.2	6.67	64.52	7	0	1.182	0.92	0.530737	0.99825	11.14	18.78	93.2	104.4	102.4	93.2	104.4	102.4	1.16065e+07	1.30108e+07	1.27563e+07	1.07858e+07	1.30108e+07	1.09012e+07	7	7	7	High	High	High
FALSE	High	Master Protein	P19784	Casein kinase II subunit alpha' OS=Homo sapiens OX=9606 GN=CSNK2A2 PE=1 SV=1	0	TRUE	46.208	31	8	13	6	1	350	41.2	8.56	28.76	8	0	0.987	0.632	0.983262	0.769637	15.37	14.04	112.6	132.2	55.2	112.6	132.2	55.2	6.31975e+06	7.41796e+06	3.10115e+06	5.87288e+06	7.41796e+06	2.65016e+06	3	4	2	High	High	High
FALSE	High	Master Protein	P11169	Solute carrier family 2, facilitated glucose transporter member 3 OS=Homo sapiens OX=9606 GN=SLC2A3 PE=1 SV=1	0	TRUE	46.126	14	6	16	5	1	496	53.9	7.2	50.89	6	0	1.19	0.965	0.329162	0.99825	16.36	11.77	88.8	108.1	103.1	88.8	108.1	103.1	1.97958e+07	2.41079e+07	2.2994e+07	1.8396e+07	2.41079e+07	1.96501e+07	4	4	4	High	High	High
FALSE	High	Master Protein	O15144	Actin-related protein 2/3 complex subunit 2 OS=Homo sapiens OX=9606 GN=ARPC2 PE=1 SV=1	0	TRUE	46.122	42	11	22	11	1	300	34.3	7.36	57.11	11	0	1.019	0.91	0.923136	0.984814	8.51	24.63	103.6	104.3	92.1	103.6	104.3	92.1	1.01232e+08	1.0199e+08	9.00403e+07	9.40733e+07	1.0199e+08	7.69459e+07	10	11	11	High	High	High
FALSE	High	Master Protein	O94906	Pre-mRNA-processing factor 6 OS=Homo sapiens OX=9606 GN=PRPF6 PE=1 SV=1	0	TRUE	46.076	15	11	14	11	1	941	106.9	8.25	38.92	11	0	0.889	0.705	0.742835	0.850566	51.92	14.46	128.4	111.2	60.4	128.4	111.2	60.4	1.24984e+07	1.08266e+07	5.87896e+06	1.16146e+07	1.08266e+07	5.02399e+06	8	8	7	High	High	High
FALSE	High	Master Protein	O00469	Procollagen-lysine,2-oxoglutarate 5-dioxygenase 2 OS=Homo sapiens OX=9606 GN=PLOD2 PE=1 SV=2	0	TRUE	45.979	15	7	15	7	1	737	84.6	6.71	53.61	7	0	1.109	0.901	0.751205	0.995275	45.69	21	72.8	121.1	106.1	72.8	121.1	106.1	1.00349e+07	1.6694e+07	1.4616e+07	9.3253e+06	1.6694e+07	1.24904e+07	5	7	7	High	High	High
FALSE	High	Master Protein	O60841	Eukaryotic translation initiation factor 5B OS=Homo sapiens OX=9606 GN=EIF5B PE=1 SV=4	0	TRUE	45.905	11	9	17	9	1	1220	138.7	5.49	49.54	9	0	1.183	0.712	0.406328	0.739665	48.41	19.65	108.6	106.9	84.6	108.6	106.9	84.6	2.04127e+07	2.00856e+07	1.58934e+07	1.89693e+07	2.00856e+07	1.3582e+07	7	7	6	High	High	High
FALSE	High	Master Protein	O75131	Copine-3 OS=Homo sapiens OX=9606 GN=CPNE3 PE=1 SV=1	0	TRUE	45.747	14	5	14	5	1	537	60.1	5.85	49.38	5	0	1.102	1.034	0.794867	0.984814	79.88	62.25	94.8	88.8	116.4	94.8	88.8	116.4	1.23204e+07	1.1548e+07	1.51376e+07	1.14492e+07	1.1548e+07	1.29361e+07	5	5	5	High	High	High
FALSE	High	Master Protein	Q8IZL8	Proline-, glutamic acid- and leucine-rich protein 1 OS=Homo sapiens OX=9606 GN=PELP1 PE=1 SV=2	0	TRUE	45.7	10	7	12	7	1	1130	119.6	4.34	35.08	7	0	1.235	1.017	0.621469	0.984814	60.79	49.21	89.3	102.6	108.1	89.3	102.6	108.1	4.08344e+06	4.68932e+06	4.93914e+06	3.79469e+06	4.68932e+06	4.22085e+06	6	6	6	High	High	High
FALSE	High	Master Protein	Q9C0B1	Alpha-ketoglutarate-dependent dioxygenase FTO OS=Homo sapiens OX=9606 GN=FTO PE=1 SV=3	0	TRUE	45.642	13	4	10	4	1	505	58.2	5.22	33.11	4	0	0.828	1.559	0.772971	0.498889	30.41	6.69	92	80.5	127.5	92	80.5	127.5	1.54201e+06	1.35002e+06	2.13737e+06	1.43297e+06	1.35002e+06	1.82653e+06	2	2	2	High	High	High
FALSE	High	Master Protein	P28072	Proteasome subunit beta type-6 OS=Homo sapiens OX=9606 GN=PSMB6 PE=1 SV=4	0	TRUE	45.439	38	5	12	5	1	239	25.3	4.92	50.01	5	0	1.102	1.097	0.625371	0.973707	45.28	38.6	101.1	102.3	96.7	101.1	102.3	96.7	5.20969e+07	5.27094e+07	4.98388e+07	48413009	5.27094e+07	4.25908e+07	5	5	5	High	High	High
FALSE	High	Master Protein	P25685	DnaJ homolog subfamily B member 1 OS=Homo sapiens OX=9606 GN=DNAJB1 PE=1 SV=4	0	TRUE	45.386	22	6	14	6	1	340	38	8.63	39.34	6	0	0.993	0.916	0.993496	0.99825	5.27	10.52	103.9	97.6	98.5	103.9	97.6	98.5	1.92947e+07	1.81362e+07	1.83045e+07	1.79303e+07	1.81362e+07	1.56425e+07	6	5	6	High	High	High
FALSE	High	Master Protein	Q13217	DnaJ homolog subfamily C member 3 OS=Homo sapiens OX=9606 GN=DNAJC3 PE=1 SV=1	0	TRUE	45.322	22	7	10	7	1	504	57.5	6.15	27.65	7	0	1.047	1.699	0.94693	0.384067	15.8	23.73	78.7	78.8	142.5	78.7	78.8	142.5	3.76674e+06	3.77142e+06	6.82058e+06	3.50039e+06	3.77142e+06	5.82867e+06	3	4	4	High	High	High
FALSE	High	Master Protein	Q9UQE7	Structural maintenance of chromosomes protein 3 OS=Homo sapiens OX=9606 GN=SMC3 PE=1 SV=2	0	TRUE	45.305	10	9	16	8	1	1217	141.5	7.18	48.61	9	0	0.92	1.034	0.89251	0.977576	19.98	20.23	113.1	74.8	112.2	113.1	74.8	112.2	4.42792e+06	2.92742e+06	4.39196e+06	4.11482e+06	2.92742e+06	3.75325e+06	4	3	5	High	High	High
FALSE	High	Master Protein	Q03426	Mevalonate kinase OS=Homo sapiens OX=9606 GN=MVK PE=1 SV=1	0	TRUE	45.225	30	6	7	6	1	396	42.4	6.46	27.59	6	0	1.265	0.715	0.475527	0.889402	14.9	34.52	104.4	128.7	67	104.4	128.7	67	5.79817e+06	7147488	3.71925e+06	5.38817e+06	7147488	3.17837e+06	3	3	3	High	High	Peak Found
FALSE	High	Master Protein	P00568	Adenylate kinase isoenzyme 1 OS=Homo sapiens OX=9606 GN=AK1 PE=1 SV=3	0	TRUE	45.187	45	6	14	6	1	194	21.6	8.63	45.49	6	0	1.089	1.058	0.794867	0.976441	61.97	42.68	86.9	97.1	116.1	86.9	97.1	116.1	1.47176e+07	16442424	1.96586e+07	1.36769e+07	16442424	1.67997e+07	5	5	5	High	High	High
FALSE	High	Master Protein	Q9BUJ2	Heterogeneous nuclear ribonucleoprotein U-like protein 1 OS=Homo sapiens OX=9606 GN=HNRNPUL1 PE=1 SV=2	0	TRUE	45.164	14	8	17	7	1	856	95.7	6.92	43.35	8	0	1.183	0.651	0.623679	0.732735	5.01	15.45	132	103.5	64.6	132	103.5	64.6	1.15607e+07	9.06336e+06	5.65576e+06	1.07432e+07	9.06336e+06	4.83326e+06	4	4	5	High	High	High	Acetyl [S194; T209; T215]; Phospho [D204; D205]
FALSE	High	Master Protein	P42224	Signal transducer and activator of transcription 1-alpha/beta OS=Homo sapiens OX=9606 GN=STAT1 PE=1 SV=2	0	TRUE	45.142	16	8	15	8	1	750	87.3	6.05	45.44	8	0	1.258	0.579	0.417922	0.537496	3.01	5.56	105	117.4	77.6	105	117.4	77.6	8.14223e+06	9.09925e+06	6.01155e+06	7.56648e+06	9.09925e+06	5.1373e+06	5	6	6	High	High	High
FALSE	High	Master Protein	Q13409	Cytoplasmic dynein 1 intermediate chain 2 OS=Homo sapiens OX=9606 GN=DYNC1I2 PE=1 SV=3	0	TRUE	45.132	16	6	9	6	1	638	71.4	5.2	34.64	6	0	0.759	1.2	0.20003	0.876136	15.83	38.21	117.3	89.2	93.5	117.3	89.2	93.5	1.1785e+07	8.95931e+06	9.39375e+06	1.09517e+07	8.95931e+06	8027638	6	6	6	High	High	High
FALSE	High	Master Protein	P39687	Acidic leucine-rich nuclear phosphoprotein 32 family member A OS=Homo sapiens OX=9606 GN=ANP32A PE=1 SV=1	0	TRUE	45.105	20	6	15	3	1	249	28.6	4.09	58.9	6	3	1.032	0.736	0.89242	0.795422	16.5	14.25	106.8	108.7	84.5	106.8	108.7	84.5	7.02147e+07	7.14319e+07	5.55673e+07	6.52497e+07	7.14319e+07	4.74863e+07	6	6	6	High	High	High
FALSE	High	Master Protein	Q15397	Pumilio homolog 3 OS=Homo sapiens OX=9606 GN=PUM3 PE=1 SV=3	0	TRUE	45.061	17	8	11	8	1	648	73.5	9.64	31.68	8	0	0.891	0.287	0.7712	0.00309395	21.48	1.47	142.8	129.5	27.7	142.8	129.5	27.7	9.87082e+06	8.95307e+06	1.91399e+06	9.17284e+06	8.95307e+06	1.63565e+06	8	7	4	High	High	Peak Found
FALSE	High	Master Protein	P08243	Asparagine synthetase [glutamine-hydrolyzing] OS=Homo sapiens OX=9606 GN=ASNS PE=1 SV=4	0	TRUE	44.9	19	9	17	9	1	561	64.3	6.86	41.68	9	0	0.944	0.291	0.906619	4.46377e-05	26.29	2.71	146.4	117.5	36.1	146.4	117.5	36.1	4.34427e+07	3.48592e+07	1.07214e+07	4.03708e+07	3.48592e+07	9.16224e+06	9	8	7	High	High	High
FALSE	High	Master Protein	P12931	Proto-oncogene tyrosine-protein kinase Src OS=Homo sapiens OX=9606 GN=SRC PE=1 SV=3	0	TRUE	44.794	16	7	10	5	1	536	59.8	7.42	28.59	7	2	1.148	1.072	0.683537	0.973707	14.14	3.99	96.9	95	108	96.9	95	108	1.16713e+07	1.14394e+07	1.30052e+07	1.0846e+07	1.14394e+07	1.11139e+07	6	6	7	High	High	High
FALSE	High	Master Protein	P33316	Deoxyuridine 5'-triphosphate nucleotidohydrolase, mitochondrial OS=Homo sapiens OX=9606 GN=DUT PE=1 SV=4	0	TRUE	44.714	36	6	15	6	1	252	26.5	9.36	49.86	6	0	1.407	0.652	0.0133895	0.568776	61.39	10.63	108.4	121.1	70.5	108.4	121.1	70.5	1.82902e+07	2.04328e+07	1.1905e+07	1.69969e+07	2.04328e+07	1.01737e+07	5	5	5	High	High	High
FALSE	High	Master Protein	Q99615	DnaJ homolog subfamily C member 7 OS=Homo sapiens OX=9606 GN=DNAJC7 PE=1 SV=2	0	TRUE	44.653	18	8	12	8	1	494	56.4	6.96	36.28	8	0	0.994	0.541	0.983262	0.549526	9.69	0.18	122.4	102.8	74.9	122.4	102.8	74.9	5.56975e+06	4.67625e+06	3.40665e+06	5.1759e+06	4.67625e+06	2.91123e+06	5	4	5	High	High	High
FALSE	High	Master Protein	P30533	Alpha-2-macroglobulin receptor-associated protein OS=Homo sapiens OX=9606 GN=LRPAP1 PE=1 SV=1	0	TRUE	44.538	27	7	14	7	1	357	41.4	8.78	50.06	7	0	0.995	1.693	0.98916	0.243824	22.56	46.4	82.7	77.7	139.7	82.7	77.7	139.7	1.75964e+07	1.65273e+07	2.97221e+07	1.63522e+07	1.65273e+07	2.53997e+07	6	6	7	High	High	High
FALSE	High	Master Protein	O76021	Ribosomal L1 domain-containing protein 1 OS=Homo sapiens OX=9606 GN=RSL1D1 PE=1 SV=3	0	TRUE	44.401	19	8	19	8	1	490	54.9	10.13	52.72	8	0	1.023	0.477	0.910458	0.0754141	11.02	4.29	119	124.2	56.8	119	124.2	56.8	5.18932e+07	54159611	2.47756e+07	4.82237e+07	54159611	2.11725e+07	8	8	6	High	High	High
FALSE	High	Master Protein	Q9NS69	Mitochondrial import receptor subunit TOM22 homolog OS=Homo sapiens OX=9606 GN=TOMM22 PE=1 SV=3	0	TRUE	44.364	34	4	13	4	1	142	15.5	4.34	51.28	4	0	1.326	1.01	0.037609	0.99825	33.72	11.74	86.3	106.8	106.9	86.3	106.8	106.9	2.2416e+07	2.77391e+07	2.77511e+07	2.08309e+07	2.77391e+07	2.37153e+07	4	4	4	High	High	High
FALSE	High	Master Protein	Q9NQG5	Regulation of nuclear pre-mRNA domain-containing protein 1B OS=Homo sapiens OX=9606 GN=RPRD1B PE=1 SV=1	0	TRUE	44.362	31	6	13	5	1	326	36.9	5.97	47.49	6	1	1.127	1.227	0.64379	0.823724	45	19.03	97.6	105.6	96.9	97.6	105.6	96.9	1.63626e+07	1.77055e+07	1.62457e+07	1.52056e+07	1.77055e+07	1.38831e+07	6	6	5	High	High	High
FALSE	High	Master Protein	Q7L014	Probable ATP-dependent RNA helicase DDX46 OS=Homo sapiens OX=9606 GN=DDX46 PE=1 SV=2	0	TRUE	44.35	10	9	17	9	1	1031	117.3	9.29	46.15	9	0	1.007	0.909	0.981952	0.99825	13.37	24.85	115.7	105.5	78.8	115.7	105.5	78.8	1.71197e+07	1.56067e+07	1.16535e+07	1.59092e+07	1.56067e+07	9.95877e+06	7	7	6	High	High	High
FALSE	High	Master Protein	P23381	Tryptophan--tRNA ligase, cytoplasmic OS=Homo sapiens OX=9606 GN=WARS PE=1 SV=2	0	TRUE	44.335	20	7	16	7	1	471	53.1	6.23	50.65	7	0	0.88	0.839	0.679149	0.936648	12.65	11.29	116.1	102.7	81.2	116.1	102.7	81.2	2.90589e+07	2.57104e+07	2.03181e+07	2.70041e+07	2.57104e+07	1.73633e+07	7	7	6	High	High	High
FALSE	High	Master Protein	Q12907	Vesicular integral-membrane protein VIP36 OS=Homo sapiens OX=9606 GN=LMAN2 PE=1 SV=1	0	TRUE	44.318	23	8	22	8	1	356	40.2	6.95	67.84	8	0	1.067	0.892	0.764634	0.976441	23.49	9.35	97.6	104.1	98.2	97.6	104.1	98.2	7.01575e+07	7.48261e+07	7.05596e+07	6.51965e+07	7.48261e+07	6.02983e+07	6	6	7	High	High	High
FALSE	High	Master Protein	Q9BTV4	Transmembrane protein 43 OS=Homo sapiens OX=9606 GN=TMEM43 PE=1 SV=1	0	TRUE	44.299	16	4	9	4	1	400	44.8	8.13	34.09	4	0	0.838	2.224	0.644787	0.0460815	6.62	24.34	87.4	71.4	141.2	87.4	71.4	141.2	7.70211e+06	6.28933e+06	1.24452e+07	7.15748e+06	6.28933e+06	1.06353e+07	4	4	4	High	High	High
FALSE	High	Master Protein	P30043	Flavin reductase (NADPH) OS=Homo sapiens OX=9606 GN=BLVRB PE=1 SV=3	0	TRUE	44.244	41	6	12	6	1	206	22.1	7.65	37.28	6	0	0.859	1.019	0.632912	0.989048	18.33	17.41	100.1	100.4	99.5	100.1	100.4	99.5	1.4285e+07	1.43179e+07	1.41926e+07	1.32749e+07	1.43179e+07	1.21286e+07	5	5	5	High	High	High
FALSE	High	Master Protein	Q13045	Protein flightless-1 homolog OS=Homo sapiens OX=9606 GN=FLII PE=1 SV=2	0	TRUE	44.224	7	7	13	7	1	1269	144.7	6.05	38.39	7	0	1.033	0.82	0.973275	0.984814	4.49	11.1	95.6	111.5	92.9	95.6	111.5	92.9	4.32354e+06	5.0429e+06	4.1985e+06	4.01782e+06	5.0429e+06	3.58792e+06	5	5	5	High	High	High	Acetyl [N-Term]
FALSE	High	Master Protein	P30613	Pyruvate kinase PKLR OS=Homo sapiens OX=9606 GN=PKLR PE=1 SV=2	0	TRUE	44.192	22	8	14	7	1	574	61.8	7.74	43.23	8	0	0.795	0.775	0.4715	0.935668	6.54	52.92	92.2	77.1	130.7	92.2	77.1	130.7	7.11178e+06	5.94715e+06	1.00807e+07	6608894	5.94715e+06	8.6147e+06	2	3	3	High	High	High
FALSE	High	Master Protein	Q96GW9	Methionine--tRNA ligase, mitochondrial OS=Homo sapiens OX=9606 GN=MARS2 PE=1 SV=2	0	TRUE	44.152	15	7	12	7	1	593	66.5	8.09	38.72	7	0	1.042	1.127	0.943622	0.928023	26.85	28.72	97.4	100.1	102.5	97.4	100.1	102.5	9.18738e+06	9.44902e+06	9.67596e+06	8.53773e+06	9.44902e+06	8.2688e+06	6	6	6	High	High	High
FALSE	High	Master Protein	Q02543	60S ribosomal protein L18a OS=Homo sapiens OX=9606 GN=RPL18A PE=1 SV=2	0	TRUE	44.105	28	6	16	6	1	176	20.7	10.71	52.69	6	0	1.003	0.499	0.971447	0.118319	28.36	4.38	117.3	120.7	62	117.3	120.7	62	1.14892e+08	1.18204e+08	6.07316e+07	1.06768e+08	1.18204e+08	5.18995e+07	6	6	6	High	High	High
FALSE	High	Master Protein	O95861	3'(2'),5'-bisphosphate nucleotidase 1 OS=Homo sapiens OX=9606 GN=BPNT1 PE=1 SV=1	0	TRUE	43.897	30	7	17	7	1	308	33.4	5.69	55.35	7	0	1.033	1.034	0.894661	0.995979	9.74	19.19	98.6	99.8	101.6	98.6	99.8	101.6	4.27098e+07	4.32445e+07	4.40118e+07	3.96897e+07	4.32445e+07	3.76112e+07	7	7	7	High	High	High
FALSE	High	Master Protein	P43246	DNA mismatch repair protein Msh2 OS=Homo sapiens OX=9606 GN=MSH2 PE=1 SV=1	0	TRUE	43.892	13	9	14	8	1	934	104.7	5.77	39.54	9	1	1	0.756	0.994446	0.908437	11	18.1	115.8	93.3	90.8	115.8	93.3	90.8	1.10211e+07	8.88033e+06	8.63972e+06	1.02418e+07	8.88033e+06	7.38326e+06	8	6	8	High	High	High
FALSE	High	Master Protein	P08559	Pyruvate dehydrogenase E1 component subunit alpha, somatic form, mitochondrial OS=Homo sapiens OX=9606 GN=PDHA1 PE=1 SV=3	0	TRUE	43.884	26	8	18	8	1	390	43.3	8.06	50.49	8	0	1.059	1.274	0.82168	0.859619	15.79	28.92	87.4	90.1	122.5	87.4	90.1	122.5	4.75431e+07	49043339	6.66864e+07	44181298	49043339	5.69883e+07	6	6	6	High	High	High
FALSE	High	Master Protein	P21266	Glutathione S-transferase Mu 3 OS=Homo sapiens OX=9606 GN=GSTM3 PE=1 SV=3	0	TRUE	43.856	44	10	19	9	1	225	26.5	5.54	36.35	10	1	0.919	0.973	0.784313	0.998408	10.19	22.79	106.5	98.9	94.6	106.5	98.9	94.6	5.42136e+07	5.03235e+07	4.81554e+07	5.03801e+07	5.03235e+07	4.11522e+07	9	10	9	High	High	High
FALSE	High	Master Protein	P25789	Proteasome subunit alpha type-4 OS=Homo sapiens OX=9606 GN=PSMA4 PE=1 SV=1	0	TRUE	43.792	31	8	16	8	1	261	29.5	7.72	52.91	8	0	0.969	1.004	0.956864	0.99825	6.06	8.27	96.9	93.8	109.3	96.9	93.8	109.3	5.76314e+07	5.57748e+07	6.50151e+07	5.35562e+07	5.57748e+07	5.55601e+07	6	7	7	High	High	High
FALSE	High	Master Protein	Q00325	Phosphate carrier protein, mitochondrial OS=Homo sapiens OX=9606 GN=SLC25A3 PE=1 SV=2	0	TRUE	43.787	30	12	24	12	1	362	40.1	9.38	61.39	12	0	1.095	1.271	0.632912	0.859975	34.54	10.67	80.6	96.3	123.1	80.6	96.3	123.1	1.24099e+08	1.4833e+08	1.89664e+08	1.15324e+08	1.4833e+08	1.62082e+08	11	10	11	High	High	High
FALSE	High	Master Protein	Q5T9A4	ATPase family AAA domain-containing protein 3B OS=Homo sapiens OX=9606 GN=ATAD3B PE=1 SV=1	0	TRUE	43.597	12	8	18	2	1	648	72.5	9.2	54.38	8	0	0.86	1.435	0.773753	0.673582	0	35.25	102.4	91.5	106.1	102.4	91.5	106.1	4.08399e+06	3.65036e+06	4.23428e+06	3.7952e+06	3.65036e+06	3.61849e+06	1	2	2	High	High	High
FALSE	High	Master Protein	P62633	Cellular nucleic acid-binding protein OS=Homo sapiens OX=9606 GN=CNBP PE=1 SV=1	0	TRUE	43.562	37	5	12	5	1	177	19.5	7.71	41.1	5	0	1.232	0.133	0.108234	7.36862e-14	5.78	0.04	126.3	155.9	17.8	126.3	155.9	17.8	3.58828e+07	4.42953e+07	5.0441e+06	3.33455e+07	4.42953e+07	4.31054e+06	5	5	2	High	High	High
FALSE	High	Master Protein	P61224	Ras-related protein Rap-1b OS=Homo sapiens OX=9606 GN=RAP1B PE=1 SV=1	0	TRUE	43.534	35	5	16	2	1	184	20.8	5.78	49.37	5	3	0.958	1.078	0.919333	0.976441	1.87	14.94	103.6	95.9	100.5	103.6	95.9	100.5	5.04027e+07	4.66806e+07	4.88997e+07	4.68387e+07	4.66806e+07	4.17883e+07	5	5	5	High	Peak Found	High
FALSE	High	Master Protein	P49720	Proteasome subunit beta type-3 OS=Homo sapiens OX=9606 GN=PSMB3 PE=1 SV=2	0	TRUE	43.476	33	6	21	6	1	205	22.9	6.55	64.74	6	0	1.028	0.935	0.901202	0.997847	33.29	23.82	102.8	106.2	91.1	102.8	106.2	91.1	5.58764e+07	5.7718e+07	4.95189e+07	5.19253e+07	5.7718e+07	4.23175e+07	6	6	6	High	High	High
FALSE	High	Master Protein	P46779	60S ribosomal protein L28 OS=Homo sapiens OX=9606 GN=RPL28 PE=1 SV=3	0	TRUE	43.391	34	8	22	8	1	137	15.7	12.02	62.67	8	0	1.105	0.482	0.582454	0.0889245	6.26	4.74	111.4	126	62.6	111.4	126	62.6	1.92143e+08	2.1722e+08	1.07998e+08	1.78556e+08	2.1722e+08	9.22924e+07	7	7	7	High	High	High
FALSE	High	Master Protein	P0DN79	Cystathionine beta-synthase-like protein OS=Homo sapiens OX=9606 GN=CBSL PE=1 SV=1	0	TRUE	43.374	18	7	12	7	1	551	60.5	6.65	41.59	7	0	1.027	0.601	0.927712	0.439062	4.97	12.95	119.5	112.8	67.7	119.5	112.8	67.7	1.78285e+07	1.6833e+07	1.01e+07	1.65678e+07	1.6833e+07	8.63119e+06	6	5	5	High	High	High
FALSE	High	Master Protein	Q9Y315	Deoxyribose-phosphate aldolase OS=Homo sapiens OX=9606 GN=DERA PE=1 SV=2	0	TRUE	43.364	32	8	16	8	1	318	35.2	8.94	46.6	8	0	1.161	0.924	0.62043	0.99825	10.6	23.69	87.5	104	108.5	87.5	104	108.5	1.0892e+07	1.29552e+07	1.35122e+07	1.01218e+07	1.29552e+07	1.15471e+07	5	6	7	High	High	High
FALSE	High	Master Protein	Q96CN7	Isochorismatase domain-containing protein 1 OS=Homo sapiens OX=9606 GN=ISOC1 PE=1 SV=3	0	TRUE	43.343	24	6	19	6	1	298	32.2	7.39	63.53	6	0	1.045	0.917	0.875945	0.993328	15.81	20.18	101.3	104.5	94.2	101.3	104.5	94.2	2.50568e+07	2.58702e+07	2.33082e+07	2.3285e+07	2.58702e+07	1.99185e+07	5	5	5	High	High	High
FALSE	High	Master Protein	P13693	Translationally-controlled tumor protein OS=Homo sapiens OX=9606 GN=TPT1 PE=1 SV=1	0	TRUE	43.337	38	6	19	6	1	172	19.6	4.93	56.43	6	0	1.251	1.11	0.0428336	0.975982	28.62	53.14	93.6	101.5	104.8	93.6	101.5	104.8	1.30586e+08	1.41628e+08	1.4623e+08	1.21352e+08	1.41628e+08	1.24964e+08	6	6	6	High	High	High
FALSE	High	Master Protein	Q9UMX0	Ubiquilin-1 OS=Homo sapiens OX=9606 GN=UBQLN1 PE=1 SV=2	0	TRUE	43.242	12	5	11	2	1	589	62.5	5.11	43.8	5	1	1.278	0.841	0.391276	0.984814	20.51	0	84.7	121.3	94	84.7	121.3	94	6.74941e+06	9.66185e+06	7.48659e+06	6.27215e+06	9.66185e+06	6.39783e+06	2	2	1	Peak Found	High	Not Found
FALSE	High	Master Protein	P35270	Sepiapterin reductase OS=Homo sapiens OX=9606 GN=SPR PE=1 SV=1	0	TRUE	43.231	30	6	16	6	1	261	28	8.05	55.64	6	0	0.872	1.077	0.583118	0.976441	11.63	6.16	98.4	97.6	104	98.4	97.6	104	4.0331e+07	3.99794e+07	4.26303e+07	3.74792e+07	3.99794e+07	3.64307e+07	6	6	6	High	High	High
FALSE	High	Master Protein	P05386	60S acidic ribosomal protein P1 OS=Homo sapiens OX=9606 GN=RPLP1 PE=1 SV=1	0	TRUE	43.228	52	2	8	2	1	114	11.5	4.32	53.79	2	0	1.099	0.925	0.832297	0.99825	26.98	0.44	95.3	106.4	98.3	95.3	106.4	98.3	1.0365e+07	1.15631e+07	1.06869e+07	9632045	1.15631e+07	9.13273e+06	2	2	2	High	High	High
FALSE	High	Master Protein	P15104	Glutamine synthetase OS=Homo sapiens OX=9606 GN=GLUL PE=1 SV=4	0	TRUE	43.21	15	6	12	6	1	373	42	6.89	38.46	6	0	0.864	0.603	0.499913	0.34487	11.74	4.81	119.8	113.5	66.7	119.8	113.5	66.7	3.67045e+07	3.47773e+07	2.04445e+07	3.41091e+07	3.47773e+07	1.74713e+07	6	6	5	High	High	High
FALSE	High	Master Protein	P55735	Protein SEC13 homolog OS=Homo sapiens OX=9606 GN=SEC13 PE=1 SV=3	0	TRUE	43.129	20	4	8	4	1	322	35.5	5.48	34.82	4	0	0.927	0.756	0.866017	0.859038	21.4	12.47	112.2	106.6	81.2	112.2	106.6	81.2	2.01688e+07	1.91571e+07	1.45843e+07	1.87426e+07	1.91571e+07	1.24633e+07	4	4	4	High	High	High
FALSE	High	Master Protein	Q9Y2Q3	Glutathione S-transferase kappa 1 OS=Homo sapiens OX=9606 GN=GSTK1 PE=1 SV=3	0	TRUE	43.127	44	7	14	7	1	226	25.5	8.41	42.5	7	0	0.937	1.285	0.89242	0.795422	8.17	23.92	96	89.6	114.5	96	89.6	114.5	2.59306e+07	2.41992e+07	3.09391e+07	2.4097e+07	2.41992e+07	2.64397e+07	5	6	5	High	High	High
FALSE	High	Master Protein	P61289	Proteasome activator complex subunit 3 OS=Homo sapiens OX=9606 GN=PSME3 PE=1 SV=1	0	TRUE	43.108	37	8	19	8	1	254	29.5	5.95	56.88	8	0	0.893	0.601	0.642518	0.384417	12.58	11.91	113.2	110.5	76.3	113.2	110.5	76.3	5.55812e+07	5.42925e+07	3.74713e+07	5.1651e+07	5.42925e+07	3.20219e+07	7	7	7	High	High	High
FALSE	High	Master Protein	Q9P035	Very-long-chain (3R)-3-hydroxyacyl-CoA dehydratase 3 OS=Homo sapiens OX=9606 GN=HACD3 PE=1 SV=2	0	TRUE	43.039	19	7	16	7	1	362	43.1	8.94	56.19	7	0	0.937	1.19	0.872766	0.907355	29.37	27.11	95.6	93.5	110.8	95.6	93.5	110.8	3.56938e+07	3.49148e+07	4.13594e+07	3.31698e+07	3.49148e+07	3.53446e+07	7	7	7	High	High	High	Acetyl [N-Term]
FALSE	High	Master Protein	Q9NUJ1	Mycophenolic acid acyl-glucuronide esterase, mitochondrial OS=Homo sapiens OX=9606 GN=ABHD10 PE=1 SV=1	0	TRUE	42.986	31	6	9	6	1	306	33.9	8.57	32.21	6	0	0.931	1.443	0.89242	0.647426	21.07	27.99	89.9	83.3	126.9	89.9	83.3	126.9	4.79997e+06	4.44837e+06	6.77678e+06	4.46056e+06	4.44837e+06	5.79125e+06	4	4	4	High	High	High
FALSE	High	Master Protein	Q99519	Sialidase-1 OS=Homo sapiens OX=9606 GN=NEU1 PE=1 SV=1	0	TRUE	42.857	25	7	14	7	1	415	45.4	5.88	43.17	7	0	1.042	0.639	0.858182	0.515894	5.8	4.77	110	116.9	73.1	110	116.9	73.1	5.1236e+07	54447241	3.40381e+07	47613020	54447241	2.9088e+07	6	6	6	High	High	High
FALSE	High	Master Protein	Q07666	KH domain-containing, RNA-binding, signal transduction-associated protein 1 OS=Homo sapiens OX=9606 GN=KHDRBS1 PE=1 SV=1	0	TRUE	42.854	14	6	15	6	1	443	48.2	8.66	48.79	6	0	0.791	0.929	0.0885549	0.99825	26.21	17.08	109.2	100.7	90.1	109.2	100.7	90.1	4.60877e+07	4.2515e+07	3.80328e+07	4.28287e+07	4.2515e+07	3.25018e+07	6	6	6	High	High	High
FALSE	High	Master Protein	Q6NUM9	All-trans-retinol 13,14-reductase OS=Homo sapiens OX=9606 GN=RETSAT PE=1 SV=2	0	TRUE	42.671	19	9	12	9	1	610	66.8	8.28	34.66	9	0	0.972	0.743	0.973796	0.820647	28.02	18.42	112.4	107	80.6	112.4	107	80.6	1.77717e+07	1.69086e+07	1.2737e+07	1.6515e+07	1.69086e+07	1.08847e+07	7	8	8	High	High	High
FALSE	High	Master Protein	P33121	Long-chain-fatty-acid--CoA ligase 1 OS=Homo sapiens OX=9606 GN=ACSL1 PE=1 SV=1	0	TRUE	42.659	16	10	21	10	1	698	77.9	7.15	46.39	10	0	0.987	1.323	0.995275	0.766016	14.26	14.09	92.5	90.9	116.5	92.5	90.9	116.5	3.62579e+07	3.56374e+07	4.56625e+07	3.36941e+07	3.56374e+07	3.90219e+07	10	10	10	High	High	High	Acetyl [N-Term]
FALSE	High	Master Protein	Q13283	Ras GTPase-activating protein-binding protein 1 OS=Homo sapiens OX=9606 GN=G3BP1 PE=1 SV=1	0	TRUE	42.641	16	6	13	5	1	466	52.1	5.52	43.75	6	1	1.354	0.424	0.00620844	0.0144265	1.69	4.24	109.7	144.7	45.6	109.7	144.7	45.6	3.23276e+07	4.26621e+07	1.34398e+07	3.00416e+07	4.26621e+07	11485310	5	5	4	High	High	High	Acetyl [N-Term]
FALSE	High	Master Protein	Q14651	Plastin-1 OS=Homo sapiens OX=9606 GN=PLS1 PE=1 SV=2	0	TRUE	42.638	17	8	12	4	1	629	70.2	5.41	36.02	8	0	1.867	0.565	0.120908	0.805306	0	0	120.7	47.7	131.6	120.7	47.7	131.6	1.24502e+06	492609	1.35785e+06	1.15698e+06	492609	1.16038e+06	2	1	2	Peak Found	High	High
FALSE	High	Master Protein	Q4VC31	Coiled-coil domain-containing protein 58 OS=Homo sapiens OX=9606 GN=CCDC58 PE=1 SV=1	0	TRUE	42.605	45	5	13	5	1	144	16.6	7.81	45.07	5	0	0.937	1.419	0.901202	0.575497	24.49	23.41	94	96.5	109.5	94	96.5	109.5	2.30451e+07	2.36422e+07	2.68238e+07	21415571	2.36422e+07	2.29229e+07	4	4	4	High	High	High
FALSE	High	Master Protein	Q9BVP2	Guanine nucleotide-binding protein-like 3 OS=Homo sapiens OX=9606 GN=GNL3 PE=1 SV=2	0	TRUE	42.59	22	10	15	10	1	549	62	9.16	43.72	10	0	0.914	0.494	0.844561	0.163454	11.91	5.45	135.9	127.2	36.9	135.9	127.2	36.9	2.01176e+07	1.88294e+07	5.46178e+06	1.86951e+07	1.88294e+07	4667481	8	8	5	High	High	High
FALSE	High	Master Protein	O76071	Probable cytosolic iron-sulfur protein assembly protein CIAO1 OS=Homo sapiens OX=9606 GN=CIAO1 PE=1 SV=1	0	TRUE	42.585	38	8	12	8	1	339	37.8	4.97	31.27	8	0	1.26	0.553	0.372265	0.446446	33.15	15.22	100.2	132.5	67.2	100.2	132.5	67.2	8.24656e+06	1.09068e+07	5.53357e+06	7.66344e+06	1.09068e+07	4.72884e+06	4	4	3	High	High	High
FALSE	High	Master Protein	P36542	ATP synthase subunit gamma, mitochondrial OS=Homo sapiens OX=9606 GN=ATP5F1C PE=1 SV=1	0	TRUE	42.583	32	9	17	9	1	298	33	9.22	49.37	9	0	1.073	1.547	0.737977	0.515894	10.88	11.9	81.3	88.9	129.7	81.3	88.9	129.7	1.31937e+08	1.44268e+08	2.10432e+08	1.22608e+08	1.44268e+08	1.7983e+08	9	9	9	High	High	High
FALSE	High	Master Protein	Q15437	Protein transport protein Sec23B OS=Homo sapiens OX=9606 GN=SEC23B PE=1 SV=2	0	TRUE	42.536	11	6	13	5	1	767	86.4	6.89	41.59	6	0	1.275	0.491	0.432065	0.287849	48.82	6.24	106.9	121	72.1	106.9	121	72.1	6.22703e+06	7.05166e+06	4.199e+06	5.78671e+06	7.05166e+06	3.58835e+06	4	4	4	High	High	High
FALSE	High	Master Protein	P23368	NAD-dependent malic enzyme, mitochondrial OS=Homo sapiens OX=9606 GN=ME2 PE=1 SV=1	0	TRUE	42.402	10	4	11	4	1	584	65.4	7.61	44.77	4	0	0.997	1.309	0.993908	0.743623	2.85	22.5	91.8	91.4	116.8	91.8	91.4	116.8	7.73274e+06	7.70273e+06	9.84583e+06	7.18595e+06	7.70273e+06	8.41397e+06	4	4	4	High	High	High
FALSE	High	Master Protein	P26368	Splicing factor U2AF 65 kDa subunit OS=Homo sapiens OX=9606 GN=U2AF2 PE=1 SV=4	0	TRUE	42.32	28	8	13	8	1	475	53.5	9.09	41.24	8	0	0.883	0.705	0.737977	0.813163	7.42	14.39	108.1	108.8	83.1	108.1	108.8	83.1	1.22378e+07	1.23201e+07	9.41255e+06	1.13725e+07	1.23201e+07	8.0437e+06	7	7	8	High	High	High
FALSE	High	Master Protein	P12429	Annexin A3 OS=Homo sapiens OX=9606 GN=ANXA3 PE=1 SV=3	0	TRUE	42.225	28	7	14	7	1	323	36.4	5.92	42.25	7	0	0.724	2.358	0.146304	0.00680836	9.05	6.17	65.1	51.6	183.4	65.1	51.6	183.4	8.57096e+06	6.79084e+06	2.41474e+07	7.9649e+06	6.79084e+06	2.06357e+07	5	5	7	High	High	High
FALSE	High	Master Protein	Q15418	Ribosomal protein S6 kinase alpha-1 OS=Homo sapiens OX=9606 GN=RPS6KA1 PE=1 SV=2	0	TRUE	42.217	14	7	18	1	1	735	82.7	7.83	44.91	7	0																						High	Not Found	Not Found	Phospho [Y220; S221]
FALSE	High	Master Protein	Q99988	Growth/differentiation factor 15 OS=Homo sapiens OX=9606 GN=GDF15 PE=1 SV=3	0	TRUE	42.193	44	8	17	8	1	308	34.1	9.66	43.14	8	0	1.85	6.557	0.00118428	2.38719e-12	53.82	7.59	21.8	34	244.2	21.8	34	244.2	4.74134e+06	7.41354e+06	5.32021e+07	4.40608e+06	7.41354e+06	4.5465e+07	6	6	8	High	High	High
FALSE	High	Master Protein	Q14165	Malectin OS=Homo sapiens OX=9606 GN=MLEC PE=1 SV=1	0	TRUE	42.084	31	7	16	7	1	292	32.2	5.41	45.38	7	0	1	1.127	0.971447	0.941954	11.1	6.59	100.6	93.9	105.4	100.6	93.9	105.4	2.76263e+07	2.57953e+07	2.89511e+07	2.56728e+07	2.57953e+07	2.47408e+07	7	7	6	High	High	High
FALSE	High	Master Protein	P37198	Nuclear pore glycoprotein p62 OS=Homo sapiens OX=9606 GN=NUP62 PE=1 SV=3	0	TRUE	42.053	18	5	11	5	1	522	53.2	5.31	41.71	5	0	0.938	1.692	0.906619	0.395563	28.7	41.63	91.5	83.8	124.7	91.5	83.8	124.7	4.57723e+06	4.19043e+06	6.23828e+06	4.25356e+06	4.19043e+06	5.33106e+06	4	3	3	High	High	High
FALSE	High	Master Protein	P53597	Succinate--CoA ligase [ADP/GDP-forming] subunit alpha, mitochondrial OS=Homo sapiens OX=9606 GN=SUCLG1 PE=1 SV=4	0	TRUE	42.05	22	6	17	6	1	346	36.2	8.79	57.32	6	0	1.163	1.178	0.333129	0.908437	14.29	10.41	90.7	97.4	111.9	90.7	97.4	111.9	4.04459e+07	4.34519e+07	4.98955e+07	3.75859e+07	4.34519e+07	4.26393e+07	5	5	6	High	High	High
FALSE	High	Master Protein	Q9BXJ9	N-alpha-acetyltransferase 15, NatA auxiliary subunit OS=Homo sapiens OX=9606 GN=NAA15 PE=1 SV=1	0	TRUE	41.958	13	9	15	9	1	866	101.2	7.42	40.8	9	0	1.005	0.905	0.971042	0.986703	24.83	7.03	107.8	101.5	90.7	107.8	101.5	90.7	2.15505e+07	2.02872e+07	1.81428e+07	2.00266e+07	2.02872e+07	1.55043e+07	8	8	8	High	High	High
FALSE	High	Master Protein	P46776	60S ribosomal protein L27a OS=Homo sapiens OX=9606 GN=RPL27A PE=1 SV=2	0	TRUE	41.957	33	7	17	7	1	148	16.6	11	56.51	7	0	1.206	0.578	0.124462	0.316836	23.64	2.28	110.7	120.5	68.8	110.7	120.5	68.8	1.31653e+08	1.4337e+08	8.18066e+07	1.22343e+08	1.4337e+08	6.99096e+07	7	7	6	High	High	High
FALSE	High	Master Protein	P60660	Myosin light polypeptide 6 OS=Homo sapiens OX=9606 GN=MYL6 PE=1 SV=2	0	TRUE	41.912	48	6	15	6	1	151	16.9	4.65	52.55	6	0	0.994	0.719	0.987754	0.746801	9.74	4.86	109.5	109.8	80.7	109.5	109.8	80.7	6.64017e+07	6.65692e+07	4.89637e+07	6.17064e+07	6.65692e+07	4.1843e+07	6	6	6	High	High	High
FALSE	High	Master Protein	P62750	60S ribosomal protein L23a OS=Homo sapiens OX=9606 GN=RPL23A PE=1 SV=1	0	TRUE	41.905	44	8	20	8	1	156	17.7	10.45	56.91	8	0	0.971	0.472	0.96249	0.0738062	6.53	10.08	114.5	119.7	65.7	114.5	119.7	65.7	1.53989e+08	1.60982e+08	8.83642e+07	1.431e+08	1.60982e+08	7.55136e+07	7	7	7	High	High	High
FALSE	High	Master Protein	P49790	Nuclear pore complex protein Nup153 OS=Homo sapiens OX=9606 GN=NUP153 PE=1 SV=2	0	TRUE	41.891	9	9	13	9	1	1475	153.8	8.73	36.32	9	0	1.04	1.037	0.93283	0.984814	28.74	24.79	92.5	101.4	106.1	92.5	101.4	106.1	1.1185e+07	1.22648e+07	1.28352e+07	10394113	1.22648e+07	1.09686e+07	9	9	8	High	High	High
FALSE	High	Master Protein	P43897	Elongation factor Ts, mitochondrial OS=Homo sapiens OX=9606 GN=TSFM PE=1 SV=2	0	TRUE	41.801	37	7	13	7	1	325	35.4	8.38	47.16	7	0	0.953	1.012	0.936514	0.993927	23.33	43.91	102.5	86.8	110.7	102.5	86.8	110.7	1.55585e+07	1.31841e+07	1.68133e+07	14458334	1.31841e+07	1.43682e+07	5	4	6	High	High	High
FALSE	High	Master Protein	Q16795	NADH dehydrogenase [ubiquinone] 1 alpha subcomplex subunit 9, mitochondrial OS=Homo sapiens OX=9606 GN=NDUFA9 PE=1 SV=2	0	TRUE	41.76	27	9	16	9	1	377	42.5	9.8	47.63	9	0	0.974	1.176	0.978396	0.90141	2.45	39.22	93.3	92.5	114.2	93.3	92.5	114.2	1.75242e+07	1.73793e+07	2.14657e+07	1.6285e+07	1.73793e+07	1.83439e+07	7	8	8	High	High	High
FALSE	High	Master Protein	P40616	ADP-ribosylation factor-like protein 1 OS=Homo sapiens OX=9606 GN=ARL1 PE=1 SV=1	0	TRUE	41.758	35	4	11	4	1	181	20.4	5.72	37.34	4	0	0.708	0.729	0.0224816	0.820591	8.14	31.87	133.1	101.8	65.1	133.1	101.8	65.1	2.17755e+07	1.66518e+07	1.06438e+07	2.02358e+07	1.66518e+07	9.09593e+06	4	4	3	High	High	High
FALSE	High	Master Protein	Q9BPW8	Protein NipSnap homolog 1 OS=Homo sapiens OX=9606 GN=NIPSNAP1 PE=1 SV=1	0	TRUE	41.755	26	7	20	6	1	284	33.3	9.31	55.46	7	1	1.051	1.301	0.845504	0.828447	11.68	29.48	86.7	91.7	121.7	86.7	91.7	121.7	6.98409e+07	7.38603e+07	9.802e+07	6.49023e+07	7.38603e+07	8.37651e+07	7	7	7	High	High	High
FALSE	High	Master Protein	Q52LJ0	Protein FAM98B OS=Homo sapiens OX=9606 GN=FAM98B PE=1 SV=2	0	TRUE	41.482	22	6	10	6	1	433	45.5	8.69	35.18	6	0	0.731	0.916	0.233889	0.999737	17.49	3.3	153.3	77.8	68.9	153.3	77.8	68.9	7.82942e+06	3.97348e+06	3.51814e+06	7.27579e+06	3.97348e+06	3.0065e+06	4	3	3	High	High	High
FALSE	High	Master Protein	Q53EP0	Fibronectin type III domain-containing protein 3B OS=Homo sapiens OX=9606 GN=FNDC3B PE=1 SV=2	0	TRUE	41.48	8	7	10	7	1	1204	132.8	5.95	32.04	7	0	1.129	0.478	0.806318	0.251999	12.61	10.56	99.3	147.6	53.1	99.3	147.6	53.1	5.48936e+06	8.1617e+06	2.93309e+06	5.1012e+06	8.1617e+06	2.50653e+06	4	5	4	High	High	Peak Found
FALSE	High	Master Protein	Q8WXF1	Paraspeckle component 1 OS=Homo sapiens OX=9606 GN=PSPC1 PE=1 SV=1	0	TRUE	41.435	16	7	15	5	1	523	58.7	6.67	45.69	7	0	0.866	1.181	0.629258	0.899756	15.05	34.48	122.1	90.8	87.1	122.1	90.8	87.1	2.66096e+07	1.97879e+07	1.89855e+07	2.4728e+07	1.97879e+07	1.62245e+07	5	5	5	High	High	High
FALSE	High	Master Protein	P55769	NHP2-like protein 1 OS=Homo sapiens OX=9606 GN=SNU13 PE=1 SV=3	0	TRUE	41.33	47	7	18	7	1	128	14.2	8.46	57.08	7	0	1.014	0.768	0.940666	0.846925	10.83	6.96	99.4	103.8	96.8	99.4	103.8	96.8	6.0633e+07	6.32825e+07	5.9025e+07	5.63456e+07	6.32825e+07	50441086	7	6	7	High	High	High
FALSE	High	Master Protein	A6NHL2	Tubulin alpha chain-like 3 OS=Homo sapiens OX=9606 GN=TUBAL3 PE=1 SV=2	0	TRUE	41.326	12	7	21	1	1	446	49.9	6.05	61.05	7	0	1.635	1.069	0.339553	0.942698	0	0	68.4	111.9	119.7	68.4	111.9	119.7	556618	910347	973529	517258	910347	831951	1	1	1	High	Peak Found	High
FALSE	High	Master Protein	Q14376	UDP-glucose 4-epimerase OS=Homo sapiens OX=9606 GN=GALE PE=1 SV=2	0	TRUE	41.262	34	7	14	7	1	348	38.3	6.73	43.39	7	0	0.885	0.966	0.794867	0.99825	34.43	23.4	98.8	99.5	101.7	98.8	99.5	101.7	6.83013e+06	6.87418e+06	7.03112e+06	6.34716e+06	6.87418e+06	6.00859e+06	4	5	5	High	High	High
FALSE	High	Master Protein	Q9UL25	Ras-related protein Rab-21 OS=Homo sapiens OX=9606 GN=RAB21 PE=1 SV=3	0	TRUE	41.249	24	5	13	5	1	225	24.3	7.94	45	5	0	0.911	1.266	0.844047	0.813163	3.67	20.93	97.2	90.6	112.2	97.2	90.6	112.2	1.3008e+07	1.21275e+07	1.50232e+07	1.20882e+07	1.21275e+07	1.28384e+07	4	4	4	High	High	High
FALSE	High	Master Protein	Q16706	Alpha-mannosidase 2 OS=Homo sapiens OX=9606 GN=MAN2A1 PE=1 SV=2	0	TRUE	41.163	9	8	13	8	1	1144	131.1	7.58	38.17	8	0	1.132	0.654	0.773435	0.762067	50.35	15.97	101.5	132.9	65.6	101.5	132.9	65.6	7.62464e+06	9.97789e+06	4.92484e+06	7.08549e+06	9.97789e+06	4208626	5	6	5	High	High	High
FALSE	High	Master Protein	Q92597	Protein NDRG1 OS=Homo sapiens OX=9606 GN=NDRG1 PE=1 SV=1	0	TRUE	41.14	18	4	7	4	1	394	42.8	5.82	25.38	4	0	1.865	2.016	0.00316867	0.122793	69.95	36.55	43.8	82.8	173.5	43.8	82.8	173.5	2.14844e+06	4.06425e+06	8.51678e+06	1.99652e+06	4.06425e+06	7.2782e+06	2	3	3	High	High	High
FALSE	High	Master Protein	P07942	Laminin subunit beta-1 OS=Homo sapiens OX=9606 GN=LAMB1 PE=1 SV=2	0	TRUE	41.121	4	5	8	5	1	1786	197.9	4.94	25.36	5	0	1.036	1.858	0.956557	0.195404	97.59	69.54	124.2	45.2	130.5	124.2	45.2	130.5	1.17335e+07	4.27452e+06	1.23326e+07	1.09038e+07	4.27452e+06	1.05391e+07	5	5	5	High	High	High
FALSE	High	Master Protein	P52815	39S ribosomal protein L12, mitochondrial OS=Homo sapiens OX=9606 GN=MRPL12 PE=1 SV=2	0	TRUE	41.105	34	4	16	4	1	198	21.3	8.87	50.95	4	0	0.977	1.239	0.978396	0.889402	20.78	23.84	94.6	93.2	112.3	94.6	93.2	112.3	6.77049e+07	6.6706e+07	8.0398e+07	6.29174e+07	6.6706e+07	6.87059e+07	4	4	4	High	High	High
FALSE	High	Master Protein	P30566	Adenylosuccinate lyase OS=Homo sapiens OX=9606 GN=ADSL PE=1 SV=2	0	TRUE	41.076	15	5	18	5	1	484	54.9	7.11	59.8	5	0	1.139	0.827	0.518221	0.919518	15.37	12.81	99.5	109.4	91.1	99.5	109.4	91.1	2.46389e+07	2.7077e+07	2.25462e+07	2.28967e+07	2.7077e+07	1.92673e+07	5	5	5	High	High	High
FALSE	High	Master Protein	P33993	DNA replication licensing factor MCM7 OS=Homo sapiens OX=9606 GN=MCM7 PE=1 SV=4	0	TRUE	41.058	13	7	13	7	1	719	81.3	6.46	38.09	7	0	0.929	0.301	0.874867	0.00496038	14.68	0.72	139.9	123.3	36.8	139.9	123.3	36.8	9.59822e+06	8.46505e+06	2.52626e+06	8.91952e+06	8.46505e+06	2.15887e+06	5	5	4	High	High	High
FALSE	High	Master Protein	Q9BV57	1,2-dihydroxy-3-keto-5-methylthiopentene dioxygenase OS=Homo sapiens OX=9606 GN=ADI1 PE=1 SV=1	0	TRUE	41.019	61	9	18	9	1	179	21.5	5.68	47.33	9	0	1.071	0.886	0.788637	0.976441	16.75	21.16	95.5	112.1	92.4	95.5	112.1	92.4	2.45254e+07	2.8803e+07	2.37519e+07	2.27912e+07	2.8803e+07	2.02977e+07	7	9	8	High	High	High
FALSE	High	Master Protein	O14964	Hepatocyte growth factor-regulated tyrosine kinase substrate OS=Homo sapiens OX=9606 GN=HGS PE=1 SV=1	0	TRUE	41.007	10	8	18	8	1	777	86.1	6.16	40.05	8	0	1.007	0.658	0.956864	0.556396	13.73	5.37	113.7	112.1	74.2	113.7	112.1	74.2	2.60853e+07	25725806	1.70306e+07	2.42408e+07	25725806	1.45539e+07	8	8	8	High	High	High
FALSE	High	Master Protein	Q9P287	BRCA2 and CDKN1A-interacting protein OS=Homo sapiens OX=9606 GN=BCCIP PE=1 SV=1	0	TRUE	41.002	23	5	11	5	1	314	36	4.61	35.88	5	0	1.335	0.862	0.0297668	0.963321	29.73	5.82	86.8	114.3	99	86.8	114.3	99	2.0583e+07	27105812	2.34834e+07	1.91276e+07	27105812	2.00683e+07	4	4	4	High	High	High
FALSE	High	Master Protein	Q15369	Elongin-C OS=Homo sapiens OX=9606 GN=ELOC PE=1 SV=1	0	TRUE	40.926	64	6	12	6	1	112	12.5	4.78	33.67	6	0	0.881	0.74	0.692919	0.803933	6.52	14.91	111.3	107.1	81.6	111.3	107.1	81.6	2.75505e+07	2.64997e+07	2.01993e+07	2.56024e+07	2.64997e+07	1.72618e+07	4	4	4	High	High	High	Acetyl [N-Term]
FALSE	High	Master Protein	Q6PUV4	Complexin-2 OS=Homo sapiens OX=9606 GN=CPLX2 PE=2 SV=2	0	TRUE	40.923	43	5	12	5	1	134	15.4	5.08	41.07	5	0	0.955	0.379	0.93283	0.0285662	22.9	6.49	117.7	128.5	53.8	117.7	128.5	53.8	1.20965e+07	1.32154e+07	5.53114e+06	1.12411e+07	1.32154e+07	4.72676e+06	4	4	3	High	High	High	Acetyl [N-Term]
FALSE	High	Master Protein	P00734	Prothrombin OS=Homo sapiens OX=9606 GN=F2 PE=1 SV=2	0	TRUE	40.852	11	5	9	5	1	622	70	5.9	28.89	5	0	1.063	0.873	0.906619	0.995979	35.13	14.12	98.4	107	94.6	98.4	107	94.6	8.70013e+06	9.4566e+06	8.35682e+06	8.08493e+06	9.4566e+06	7.14151e+06	5	5	5	High	High	High
FALSE	High	Master Protein	Q9H488	GDP-fucose protein O-fucosyltransferase 1 OS=Homo sapiens OX=9606 GN=POFUT1 PE=1 SV=1	0	TRUE	40.834	18	4	8	4	1	388	43.9	8.53	30.95	4	0	1.071	1.157	0.854268	0.908437	26.23	18.71	86.2	102	111.8	86.2	102	111.8	1.21429e+07	1.43676e+07	1.5755e+07	1.12842e+07	1.43676e+07	1.34638e+07	4	4	4	High	High	High
FALSE	High	Master Protein	P20674	Cytochrome c oxidase subunit 5A, mitochondrial OS=Homo sapiens OX=9606 GN=COX5A PE=1 SV=2	0	TRUE	40.773	58	6	13	6	1	150	16.8	6.79	50.8	6	0	0.949	1.384	0.895743	0.732735	10.68	38.05	88.3	87.9	123.9	88.3	87.9	123.9	6.77717e+07	6.74547e+07	9.50954e+07	6.29794e+07	6.74547e+07	8.12659e+07	5	6	6	High	High	High
FALSE	High	Master Protein	Q6PIU2	Neutral cholesterol ester hydrolase 1 OS=Homo sapiens OX=9606 GN=NCEH1 PE=1 SV=3	0	TRUE	40.738	21	6	10	6	1	408	45.8	7.23	31.69	6	0	1.003	1.457	0.999558	0.565645	15.31	16.36	89.1	79.8	131.2	89.1	79.8	131.2	8.43171e+06	7.55137e+06	1.24192e+07	7.83549e+06	7.55137e+06	1.06131e+07	6	4	6	High	High	High
FALSE	High	Master Protein	P17812	CTP synthase 1 OS=Homo sapiens OX=9606 GN=CTPS1 PE=1 SV=2	0	TRUE	40.729	19	8	15	8	1	591	66.6	6.46	43.91	8	0	0.89	0.78	0.721649	0.868646	20.91	6	116.4	112.8	70.8	116.4	112.8	70.8	2.90273e+07	2.8139e+07	1.76655e+07	2.69747e+07	2.8139e+07	15096447	7	7	4	High	High	High
FALSE	High	Master Protein	Q5JTZ9	Alanine--tRNA ligase, mitochondrial OS=Homo sapiens OX=9606 GN=AARS2 PE=1 SV=1	0	TRUE	40.602	12	6	11	6	1	985	107.3	6.27	41.78	6	0	0.784	1.841	0.597378	0.308815	0.4	16.91	61.3	73.1	165.6	61.3	73.1	165.6	1.84117e+06	2.19576e+06	4.97491e+06	1.71098e+06	2.19576e+06	4.25142e+06	3	4	5	High	High	High
FALSE	High	Master Protein	P46926	Glucosamine-6-phosphate isomerase 1 OS=Homo sapiens OX=9606 GN=GNPDA1 PE=1 SV=1	0	TRUE	40.594	25	6	16	6	1	289	32.6	6.92	47.44	6	0	1.032	1.151	0.902577	0.92617	4.52	20.92	98.1	97.4	104.5	98.1	97.4	104.5	2.84342e+07	28216882	3.02837e+07	2.64235e+07	28216882	2.58796e+07	6	6	6	High	High	High
FALSE	High	Master Protein	Q9H936	Mitochondrial glutamate carrier 1 OS=Homo sapiens OX=9606 GN=SLC25A22 PE=1 SV=1	0	TRUE	40.483	25	6	8	6	1	323	34.4	9.29	22.67	6	0	0.961	1.434	0.935796	0.56902	14.49	11.55	82.5	81.2	136.4	82.5	81.2	136.4	1.01858e+07	1.00207e+07	1.68364e+07	9.46557e+06	1.00207e+07	1.43879e+07	4	4	5	High	High	High
FALSE	High	Master Protein	Q9BVK6	Transmembrane emp24 domain-containing protein 9 OS=Homo sapiens OX=9606 GN=TMED9 PE=1 SV=2	0	TRUE	40.297	26	5	16	4	1	235	27.3	8.02	55.94	5	1	0.872	1.176	0.573978	0.909402	2.79	26.75	96.3	100.1	103.6	96.3	100.1	103.6	3.33856e+07	3.47025e+07	3.59213e+07	3.10249e+07	3.47025e+07	3.06973e+07	2	4	4	High	High	High
FALSE	High	Master Protein	P62266	40S ribosomal protein S23 OS=Homo sapiens OX=9606 GN=RPS23 PE=1 SV=3	0	TRUE	40.244	43	5	24	5	1	143	15.8	10.49	72.62	5	0	1.165	0.488	0.262565	0.0998254	8.48	6.35	109.8	131.5	58.7	109.8	131.5	58.7	7.14613e+07	8.55356e+07	3.8184e+07	6.64081e+07	8.55356e+07	3.2631e+07	5	5	5	High	High	High
FALSE	High	Master Protein	Q15043	Zinc transporter ZIP14 OS=Homo sapiens OX=9606 GN=SLC39A14 PE=1 SV=3	0	TRUE	40.228	11	4	9	4	1	492	54.2	5.33	31.69	4	0	0.776	0.094	0.0348409	1.85271e-16	11.94	0.27	159.7	127.5	12.7	159.7	127.5	12.7	6.84006e+07	5.46149e+07	5.44409e+06	63563931	5.46149e+07	4.65237e+06	4	4	3	High	High	High
FALSE	High	Master Protein	O43237	Cytoplasmic dynein 1 light intermediate chain 2 OS=Homo sapiens OX=9606 GN=DYNC1LI2 PE=1 SV=1	0	TRUE	40.14	20	7	11	6	1	492	54.1	6.38	34.32	7	0	0.889	0.727	0.84799	0.92802	22.22	13.66	113.1	94.6	92.3	113.1	94.6	92.3	3.94082e+06	3.29373e+06	3.21533e+06	3.66215e+06	3.29373e+06	2.74773e+06	4	4	4	High	High	High
FALSE	High	Master Protein	P46937	Transcriptional coactivator YAP1 OS=Homo sapiens OX=9606 GN=YAP1 PE=1 SV=2	0	TRUE	40.137	19	6	10	6	1	504	54.4	5.17	28.15	6	0	0.996	0.679	0.983259	0.622537	8.69	12.59	113.7	115.1	71.2	113.7	115.1	71.2	2.74443e+07	2.77873e+07	1.71966e+07	2.55037e+07	2.77873e+07	1.46957e+07	4	5	4	High	High	High
FALSE	High	Master Protein	Q01650	Large neutral amino acids transporter small subunit 1 OS=Homo sapiens OX=9606 GN=SLC7A5 PE=1 SV=2	0	TRUE	40.095	10	4	11	4	1	507	55	7.72	41.55	4	0	0.704	0.865	0.00384093	0.967195	14.96	18.4	135.9	97.5	66.5	135.9	97.5	66.5	3.97549e+07	2.85207e+07	1.94617e+07	3.69437e+07	2.85207e+07	1.66314e+07	4	4	4	High	High	High
FALSE	High	Master Protein	P61006	Ras-related protein Rab-8A OS=Homo sapiens OX=9606 GN=RAB8A PE=1 SV=1	0	TRUE	40.091	34	7	22	4	1	207	23.7	9.07	63.9	7	0	1.19	0.605	0.643724	0.635768	39.58	10.79	105.2	123.1	71.7	105.2	123.1	71.7	6.58044e+06	7.70049e+06	4.48291e+06	6.11513e+06	7.70049e+06	3.83097e+06	4	4	4	High	High	High
FALSE	High	Master Protein	Q9BSE5	Agmatinase, mitochondrial OS=Homo sapiens OX=9606 GN=AGMAT PE=1 SV=2	0	TRUE	39.999	28	9	19	9	1	352	37.6	7.59	53.36	9	0	1	1.289	0.978396	0.84506	16.59	9.68	89.5	91.5	118.9	89.5	91.5	118.9	1.19385e+08	1.22011e+08	1.58593e+08	1.10943e+08	1.22011e+08	135528810	8	8	8	High	High	High
FALSE	High	Master Protein	P52788	Spermine synthase OS=Homo sapiens OX=9606 GN=SMS PE=1 SV=2	0	TRUE	39.996	22	6	12	6	1	366	41.2	5.02	33.95	6	0	1.085	0.992	0.79168	0.99825	11.25	10.55	93.9	106.5	99.6	93.9	106.5	99.6	1.78092e+07	2.0181e+07	1.8883e+07	1.65499e+07	2.0181e+07	1.61368e+07	5	5	5	High	High	High
FALSE	High	Master Protein	Q7L0Y3	tRNA methyltransferase 10 homolog C OS=Homo sapiens OX=9606 GN=TRMT10C PE=1 SV=2	0	TRUE	39.944	24	9	15	9	1	403	47.3	9.36	38.52	9	0	1.117	1.078	0.716198	0.973707	21.57	9.07	77.2	98.2	124.6	77.2	98.2	124.6	1.21427e+07	1.54619e+07	1.96099e+07	1.12841e+07	1.54619e+07	1.67581e+07	7	8	8	High	High	High
FALSE	High	Master Protein	P30519	Heme oxygenase 2 OS=Homo sapiens OX=9606 GN=HMOX2 PE=1 SV=2	0	TRUE	39.87	22	5	11	5	1	316	36	5.41	42.51	5	0	1.378	1.207	0.0550241	0.850566	3.52	1.71	94.1	79.9	126	94.1	79.9	126	1.38181e+07	1.17301e+07	1.8497e+07	1.2841e+07	1.17301e+07	1.5807e+07	4	3	5	High	High	High
FALSE	High	Master Protein	Q9UBB4	Ataxin-10 OS=Homo sapiens OX=9606 GN=ATXN10 PE=1 SV=1	0	TRUE	39.855	17	8	14	7	1	475	53.5	5.25	40.17	8	1	1.16	0.469	0.603047	0.170834	31.71	7.45	120.3	119.7	60	120.3	119.7	60	1.23943e+07	1.23279e+07	6.17524e+06	1.15178e+07	1.23279e+07	5.27719e+06	7	7	7	High	High	High
FALSE	High	Master Protein	Q9Y4F1	FERM, ARHGEF and pleckstrin domain-containing protein 1 OS=Homo sapiens OX=9606 GN=FARP1 PE=1 SV=1	0	TRUE	39.848	8	6	13	6	1	1045	118.6	8.15	41.36	6	0	1.098	0.898	0.862454	0.99825	14.81	19.45	128.3	95.2	76.4	128.3	95.2	76.4	8.06557e+06	5.98394e+06	4.80361e+06	7.49524e+06	5.98394e+06	4.10503e+06	6	5	5	High	High	High
FALSE	High	Master Protein	Q15836	Vesicle-associated membrane protein 3 OS=Homo sapiens OX=9606 GN=VAMP3 PE=1 SV=3	0	TRUE	39.8	41	3	10	3	1	100	11.3	8.79	50.27	3	0	0.844	1.352	0.573978	0.698348	7.29	6.65	100	85.4	114.6	100	85.4	114.6	1.16279e+07	9.92712e+06	1.33169e+07	10805648	9.92712e+06	1.13803e+07	2	2	2	High	High	High
FALSE	High	Master Protein	Q02750	Dual specificity mitogen-activated protein kinase kinase 1 OS=Homo sapiens OX=9606 GN=MAP2K1 PE=1 SV=2	0	TRUE	39.737	19	6	16	3	1	393	43.4	6.62	49.21	6	3	0.956	0.873	0.948029	0.973707	30.87	2.61	101.1	106.1	92.8	101.1	106.1	92.8	2.16091e+07	22677368	1.985e+07	2.0081e+07	22677368	1.69633e+07	5	5	5	High	High	High
FALSE	High	Master Protein	Q9Y4W6	AFG3-like protein 2 OS=Homo sapiens OX=9606 GN=AFG3L2 PE=1 SV=2	0	TRUE	39.661	12	9	19	9	1	797	88.5	8.66	51.2	9	0	1.137	1.303	0.5295	0.801116	14.38	30.67	76.4	98.3	125.2	76.4	98.3	125.2	2.48764e+07	3.19937e+07	4.07605e+07	2.31174e+07	3.19937e+07	3.48327e+07	8	8	8	High	High	High
FALSE	High	Master Protein	Q13428	Treacle protein OS=Homo sapiens OX=9606 GN=TCOF1 PE=1 SV=3	0	TRUE	39.532	6	7	11	7	1	1488	152	9.04	26.39	7	0	0.782	0.637	0.19071	0.528051	4.7	16.76	108.7	100.2	91.1	108.7	100.2	91.1	1.9484e+07	17953896	1.63254e+07	1.81063e+07	17953896	1.39512e+07	6	5	6	High	High	High
FALSE	High	Master Protein	Q96G03	Phosphoglucomutase-2 OS=Homo sapiens OX=9606 GN=PGM2 PE=1 SV=4	0	TRUE	39.504	20	9	15	9	1	612	68.2	6.73	36.74	9	0	0.931	1.417	0.84855	0.633468	49.16	43.76	122.2	81.8	95.9	122.2	81.8	95.9	4.98819e+07	3.34043e+07	3.91508e+07	4.63547e+07	3.34043e+07	3.34572e+07	6	6	6	High	High	High
FALSE	High	Master Protein	Q9UI09	NADH dehydrogenase [ubiquinone] 1 alpha subcomplex subunit 12 OS=Homo sapiens OX=9606 GN=NDUFA12 PE=1 SV=1	0	TRUE	39.473	63	8	16	8	1	145	17.1	9.63	51.81	8	0	1.012	1.02	0.988831	0.984814	7.13	16.87	101.6	93.2	105.2	101.6	93.2	105.2	9.99616e+06	9.17024e+06	1.03518e+07	9289313	9.17024e+06	8.8464e+06	4	4	4	High	High	High	Acetyl [N-Term]
FALSE	High	Master Protein	Q9Y6G9	Cytoplasmic dynein 1 light intermediate chain 1 OS=Homo sapiens OX=9606 GN=DYNC1LI1 PE=1 SV=3	0	TRUE	39.435	20	7	13	6	1	523	56.5	6.42	42.16	7	1	0.951	1.23	0.933061	0.82309	23.49	11.05	93.9	94.2	111.9	93.9	94.2	111.9	1.41371e+07	1.41761e+07	1.68514e+07	1.31375e+07	1.41761e+07	1.44008e+07	6	6	6	High	High	High
FALSE	High	Master Protein	P61916	NPC intracellular cholesterol transporter 2 OS=Homo sapiens OX=9606 GN=NPC2 PE=1 SV=1	0	TRUE	39.374	38	4	11	4	1	151	16.6	7.65	38.05	4	0	1.17	0.213	0.406328	9.74623e-08	10.33	0.22	120.6	145.5	34	120.6	145.5	34	2.29937e+07	2.77409e+07	6.48023e+06	2.13677e+07	2.77409e+07	5.53782e+06	4	4	3	High	High	High
FALSE	High	Master Protein	P62829	60S ribosomal protein L23 OS=Homo sapiens OX=9606 GN=RPL23 PE=1 SV=1	0	TRUE	39.338	59	6	22	6	1	140	14.9	10.51	56.36	6	0	0.964	0.797	0.940666	0.889402	7.8	10.76	109.2	110.4	80.5	109.2	110.4	80.5	1.55904e+08	1.57633e+08	1.14944e+08	1.4488e+08	1.57633e+08	9.82282e+07	4	6	5	High	High	High
FALSE	High	Master Protein	P51570	Galactokinase OS=Homo sapiens OX=9606 GN=GALK1 PE=1 SV=1	0	TRUE	39.321	20	5	10	5	1	392	42.2	6.46	38.81	5	0	1.011	0.916	0.988831	0.99825	21.68	6.14	92.6	96.6	110.8	92.6	96.6	110.8	7.54094e+06	7.87223e+06	9.03019e+06	7.00771e+06	7.87223e+06	7.71695e+06	4	4	5	High	High	High
FALSE	High	Master Protein	O43684	Mitotic checkpoint protein BUB3 OS=Homo sapiens OX=9606 GN=BUB3 PE=1 SV=1	0	TRUE	39.312	23	6	13	6	1	328	37.1	6.84	38.21	6	0	0.937	0.72	0.866017	0.771347	7.42	2.24	117.6	102.8	79.6	117.6	102.8	79.6	4.51871e+07	3.95043e+07	3.05906e+07	4.19919e+07	3.95043e+07	26141852	6	5	6	High	High	High
FALSE	High	Master Protein	P61353	60S ribosomal protein L27 OS=Homo sapiens OX=9606 GN=RPL27 PE=1 SV=2	0	TRUE	39.292	38	6	20	6	1	136	15.8	10.56	47.68	6	0	1.161	0.556	0.277458	0.261138	29.52	4.84	109.8	123.7	66.5	109.8	123.7	66.5	1.7489e+08	1.97154e+08	1.05927e+08	1.62523e+08	1.97154e+08	9.05218e+07	6	6	6	High	High	High
FALSE	High	Master Protein	Q9BS26	Endoplasmic reticulum resident protein 44 OS=Homo sapiens OX=9606 GN=ERP44 PE=1 SV=1	0	TRUE	39.285	21	6	15	5	1	406	46.9	5.26	43.97	6	1	0.804	1.166	0.246153	0.909403	11.24	8.49	101.3	87.7	111	101.3	87.7	111	2.85598e+07	2.47187e+07	3.12757e+07	26540310	2.47187e+07	2.67273e+07	4	5	4	High	High	High
FALSE	High	Master Protein	Q13151	Heterogeneous nuclear ribonucleoprotein A0 OS=Homo sapiens OX=9606 GN=HNRNPA0 PE=1 SV=1	0	TRUE	39.283	31	7	12	5	1	305	30.8	9.29	35.78	7	0	1.3	0.446	0.0830413	0.0599067	41.12	2.33	126.3	148.4	25.4	126.3	148.4	25.4	1.87528e+07	2.20317e+07	3.76648e+06	1.74268e+07	2.20317e+07	3.21873e+06	4	4	3	High	High	High
FALSE	High	Master Protein	Q96M27	Protein PRRC1 OS=Homo sapiens OX=9606 GN=PRRC1 PE=1 SV=1	0	TRUE	39.238	16	5	9	5	1	445	46.7	5.83	32.28	5	0	0.722	1.414	0.292798	0.681577	9.28	48.96	91.2	72.6	136.2	91.2	72.6	136.2	3.94459e+06	3.13868e+06	5.89266e+06	3.66566e+06	3.13868e+06	5.0357e+06	2	2	2	High	High	High
FALSE	High	Master Protein	O75489	NADH dehydrogenase [ubiquinone] iron-sulfur protein 3, mitochondrial OS=Homo sapiens OX=9606 GN=NDUFS3 PE=1 SV=1	0	TRUE	39.205	31	6	15	6	1	264	30.2	7.5	46.04	6	0	0.922	1.045	0.866017	0.984814	12.44	21.25	107.8	96.7	95.5	107.8	96.7	95.5	2.23224e+07	2.00145e+07	1.9774e+07	2.0744e+07	2.00145e+07	1.68983e+07	6	6	5	High	High	High
FALSE	High	Master Protein	O60814	Histone H2B type 1-K OS=Homo sapiens OX=9606 GN=HIST1H2BK PE=1 SV=3	0	TRUE	39.134	41	6	19	6	1	126	13.9	10.32	53.91	6	0	1.197	0.817	0.144841	0.908437	13.23	31.19	96.1	110	94	96.1	110	94	3.97309e+08	454801195	3.8856e+08	369214709	454801195	3.32052e+08	6	7	7	High	High	High
FALSE	High	Master Protein	Q15758	Neutral amino acid transporter B(0) OS=Homo sapiens OX=9606 GN=SLC1A5 PE=1 SV=2	0	TRUE	39.056	16	6	10	6	1	541	56.6	5.48	31.82	6	0	0.647	0.801	0.0222289	0.962922	20.94	21.5	123.4	102.6	73.9	123.4	102.6	73.9	8.93637e+06	7.43066e+06	5.35285e+06	8.30446e+06	7.43066e+06	4.5744e+06	5	5	6	High	High	High
FALSE	High	Master Protein	P06396	Gelsolin OS=Homo sapiens OX=9606 GN=GSN PE=1 SV=1	0	TRUE	39.015	11	6	12	6	1	782	85.6	6.28	36.85	6	0	0.912	1.167	0.847963	0.90141	3.01	15.16	97.7	93	109.3	97.7	93	109.3	9.61726e+06	9.14766e+06	1.07551e+07	8.93721e+06	9.14766e+06	9.19101e+06	4	4	4	High	High	High
FALSE	High	Master Protein	Q86UE4	Protein LYRIC OS=Homo sapiens OX=9606 GN=MTDH PE=1 SV=2	0	TRUE	38.986	18	6	9	6	1	582	63.8	9.32	36.85	6	0	1.132	1.014	0.766451	0.986868	13.31	22.55	95	112.5	92.4	95	112.5	92.4	8.86274e+06	1.04927e+07	8.61803e+06	8.23604e+06	1.04927e+07	7.36472e+06	6	6	5	High	High	High
FALSE	High	Master Protein	Q01085	Nucleolysin TIAR OS=Homo sapiens OX=9606 GN=TIAL1 PE=1 SV=1	0	TRUE	38.974	18	6	11	3	1	375	41.6	7.74	42.59	6	3	0.966	0.942	0.96249	0.99825	37.99	16.85	92.6	93	114.4	92.6	93	114.4	1.86679e+07	18743650	2.30699e+07	1.73479e+07	18743650	1.97149e+07	5	5	6	High	High	High
FALSE	High	Master Protein	P46109	Crk-like protein OS=Homo sapiens OX=9606 GN=CRKL PE=1 SV=1	0	TRUE	38.969	31	6	10	6	1	303	33.8	6.74	30.62	6	0	1.002	0.929	0.983262	0.99825	25.16	7.54	100.7	100.3	99	100.7	100.3	99	1.37928e+07	1.37418e+07	1.35608e+07	1.28175e+07	1.37418e+07	1.15887e+07	5	5	5	High	High	High
FALSE	High	Master Protein	Q9NP79	Vacuolar protein sorting-associated protein VTA1 homolog OS=Homo sapiens OX=9606 GN=VTA1 PE=1 SV=1	0	TRUE	38.944	29	6	13	6	1	307	33.9	6.29	42.58	6	0	0.951	1.059	0.925971	0.984814	7.43	49.68	104	93.9	102.1	104	93.9	102.1	2.64759e+07	2.39065e+07	2.60071e+07	2.46037e+07	2.39065e+07	2.2225e+07	6	6	6	High	High	High
FALSE	High	Master Protein	P10599	Thioredoxin OS=Homo sapiens OX=9606 GN=TXN PE=1 SV=3	0	TRUE	38.892	43	5	21	5	1	105	11.7	4.92	56.97	5	0	1.081	0.714	0.701919	0.732735	49.71	19.86	94.1	123.9	81.9	94.1	123.9	81.9	3.08127e+08	4.05679e+08	2.68103e+08	2.86339e+08	4.05679e+08	2.29114e+08	5	5	5	High	High	High
FALSE	High	Master Protein	P53004	Biliverdin reductase A OS=Homo sapiens OX=9606 GN=BLVRA PE=1 SV=2	0	TRUE	38.826	24	6	15	6	1	296	33.4	6.44	51.42	6	0	0.845	1.147	0.325292	0.930149	9.73	9.97	105.2	90.5	104.3	105.2	90.5	104.3	5.1845e+07	44628222	5.14424e+07	4.8179e+07	44628222	4.39612e+07	6	6	6	High	High	High
FALSE	High	Master Protein	P00966	Argininosuccinate synthase OS=Homo sapiens OX=9606 GN=ASS1 PE=1 SV=2	0	TRUE	38.78	25	7	14	7	1	412	46.5	8.02	44.55	7	0	0.996	0.901	0.979245	0.984814	20.87	32.76	107.4	108.5	84.1	107.4	108.5	84.1	3.16102e+07	3.19472e+07	2.47609e+07	2.9375e+07	3.19472e+07	2.116e+07	7	7	7	High	High	High
FALSE	High	Master Protein	Q9NSA3	Beta-catenin-interacting protein 1 OS=Homo sapiens OX=9606 GN=CTNNBIP1 PE=1 SV=1	0	TRUE	38.778	84	5	13	5	1	81	9.2	5.41	44.17	5	0	0.954	0.894	0.929598	0.99825	12.91	10.69	106.8	104.2	89.1	106.8	104.2	89.1	1.26679e+07	1.23588e+07	1.05719e+07	1.17721e+07	1.23588e+07	9.03443e+06	4	4	4	High	High	High
FALSE	High	Master Protein	P49023	Paxillin OS=Homo sapiens OX=9606 GN=PXN PE=1 SV=3	0	TRUE	38.757	13	4	7	4	1	591	64.5	6.19	22.42	4	0	0.397	0.786	0.000435085	0.984814	0	0	78.6	137.7	83.7	78.6	137.7	83.7	929118	1.62892e+06	989966	863419	1.62892e+06	845997	1	2	1	High	High	High	Acetyl [N-Term]
FALSE	High	Master Protein	P67870	Casein kinase II subunit beta OS=Homo sapiens OX=9606 GN=CSNK2B PE=1 SV=1	0	TRUE	38.697	22	3	12	3	1	215	24.9	5.55	46.24	3	0	1.036	0.669	0.910039	0.638771	4.07	2.68	114.5	110.4	75.1	114.5	110.4	75.1	1.96166e+07	1.89052e+07	1.28593e+07	1.82295e+07	1.89052e+07	1.09892e+07	3	3	3	High	High	High
FALSE	High	Master Protein	P61619	Protein transport protein Sec61 subunit alpha isoform 1 OS=Homo sapiens OX=9606 GN=SEC61A1 PE=1 SV=2	0	TRUE	38.653	14	7	14	7	1	476	52.2	8.06	35.17	7	0	0.896	1.095	0.654046	0.980233	14.29	11.63	97.9	94.5	107.6	97.9	94.5	107.6	8.30582e+07	8.01367e+07	9.12026e+07	7.71851e+07	8.01367e+07	7.79392e+07	6	7	7	High	High	High
FALSE	High	Master Protein	Q9BYD6	39S ribosomal protein L1, mitochondrial OS=Homo sapiens OX=9606 GN=MRPL1 PE=1 SV=2	0	TRUE	38.65	21	4	7	4	1	325	36.9	8.78	26.95	4	0	0.92	1.15	0.854268	0.907355	11.2	20.25	100.2	89.8	109.9	100.2	89.8	109.9	8.91596e+06	7.99259e+06	9.78129e+06	8.2855e+06	7.99259e+06	8.35881e+06	4	4	4	High	High	High
FALSE	High	Master Protein	Q92688	Acidic leucine-rich nuclear phosphoprotein 32 family member B OS=Homo sapiens OX=9606 GN=ANP32B PE=1 SV=1	0	TRUE	38.577	21	6	12	3	1	251	28.8	4.06	40.88	6	0	1.063	1.032	0.774348	0.99825	3.73	59.52	99.8	108.3	91.8	99.8	108.3	91.8	5.61239e+07	6.09098e+07	5.16397e+07	52155332	6.09098e+07	4.41298e+07	2	3	3	High	High	High
FALSE	High	Master Protein	Q8NBX0	Saccharopine dehydrogenase-like oxidoreductase OS=Homo sapiens OX=9606 GN=SCCPDH PE=1 SV=1	0	TRUE	38.468	20	4	6	4	1	429	47.1	9.14	24.23	4	0	0.693	1.94	0.0346138	0.0653051	38.87	69.36	66.3	103.9	129.8	66.3	103.9	129.8	8.23355e+06	1.28994e+07	1.61189e+07	7.65135e+06	1.28994e+07	1.37748e+07	2	4	4	High	High	High
FALSE	High	Master Protein	Q14677	Clathrin interactor 1 OS=Homo sapiens OX=9606 GN=CLINT1 PE=1 SV=1	0	TRUE	38.463	15	6	13	6	1	625	68.2	6.42	37.73	6	0	1.021	0.729	0.971447	0.871665	5.25	5.85	102.4	115.4	82.3	102.4	115.4	82.3	1.07462e+07	1.21101e+07	8.63586e+06	9.98628e+06	1.21101e+07	7.37996e+06	5	5	5	High	High	High
FALSE	High	Master Protein	Q14444	Caprin-1 OS=Homo sapiens OX=9606 GN=CAPRIN1 PE=1 SV=2	0	TRUE	38.38	11	5	8	5	1	709	78.3	5.25	24.7	5	0	1.002	0.392	0.981952	0.0187457	21.23	3.62	130.7	126.4	42.9	130.7	126.4	42.9	1.85191e+07	1.78974e+07	6.07711e+06	1.72096e+07	1.78974e+07	5.19333e+06	5	5	4	High	High	High
FALSE	High	Master Protein	O60271	C-Jun-amino-terminal kinase-interacting protein 4 OS=Homo sapiens OX=9606 GN=SPAG9 PE=1 SV=4	0	TRUE	38.37	10	8	13	8	1	1321	146.1	5.15	34.18	8	0	0.931	0.752	0.876438	0.909749	20.53	11.56	105.7	104.7	89.6	105.7	104.7	89.6	8.61422e+06	8.52634e+06	7.30104e+06	8.0051e+06	8.52634e+06	6239266	6	6	5	High	High	High
FALSE	High	Master Protein	Q13557	Calcium/calmodulin-dependent protein kinase type II subunit delta OS=Homo sapiens OX=9606 GN=CAMK2D PE=1 SV=3	0	TRUE	38.276	16	5	12	5	1	499	56.3	7.25	36.52	5	0	0.957	1.066	0.943007	0.973707	10.69	20.59	105.7	96	98.4	105.7	96	98.4	1.53076e+07	1.39e+07	1.42459e+07	1.42251e+07	1.39e+07	1.21741e+07	5	4	5	High	High	High
FALSE	High	Master Protein	Q9NP81	Serine--tRNA ligase, mitochondrial OS=Homo sapiens OX=9606 GN=SARS2 PE=1 SV=1	0	TRUE	38.254	21	7	15	7	1	518	58.2	8.13	45.8	7	0	0.881	1.38	0.774147	0.695092	14.96	18.76	86.2	107.6	106.2	86.2	107.6	106.2	6.19375e+06	7.73085e+06	7.62901e+06	5.75578e+06	7.73085e+06	6.51954e+06	4	5	4	High	High	High
FALSE	High	Master Protein	Q9UKK9	ADP-sugar pyrophosphatase OS=Homo sapiens OX=9606 GN=NUDT5 PE=1 SV=1	0	TRUE	38.252	25	6	19	6	1	219	24.3	4.94	66.04	6	0	0.986	0.942	0.994446	0.99825	25.95	15.07	97.5	104.5	98	97.5	104.5	98	7.61773e+07	8.16557e+07	7.65896e+07	7.07907e+07	8.16557e+07	65451292	6	6	6	High	High	High
FALSE	High	Master Protein	Q8TAT6	Nuclear protein localization protein 4 homolog OS=Homo sapiens OX=9606 GN=NPLOC4 PE=1 SV=3	0	TRUE	38.227	18	8	17	8	1	608	68.1	6.38	51.72	8	0	1.322	0.857	0.160307	0.984814	25.1	8.99	105.8	119.6	74.6	105.8	119.6	74.6	1.07735e+07	1.21853e+07	7.6029e+06	1.00117e+07	1.21853e+07	6497226	6	6	6	High	High	High
FALSE	High	Master Protein	P84098	60S ribosomal protein L19 OS=Homo sapiens OX=9606 GN=RPL19 PE=1 SV=1	0	TRUE	38.198	23	6	14	6	1	196	23.5	11.47	45.19	6	0	1.371	0.54	0.00118429	0.217506	29.52	4.5	103.1	128.1	68.8	103.1	128.1	68.8	1.01016e+08	1.25542e+08	6.74605e+07	9.38734e+07	1.25542e+08	5.76498e+07	6	6	6	High	High	High
FALSE	High	Master Protein	Q8N183	NADH dehydrogenase [ubiquinone] 1 alpha subcomplex assembly factor 2 OS=Homo sapiens OX=9606 GN=NDUFAF2 PE=1 SV=1	0	TRUE	38.197	44	6	12	6	1	169	19.8	8.97	42.75	6	0	1.118	1.383	0.851335	0.714718	36.97	23.9	76.7	98.1	125.2	76.7	98.1	125.2	3.76765e+06	4.81642e+06	6.15169e+06	3.50123e+06	4.81642e+06	5.25706e+06	4	4	4	High	High	High
FALSE	High	Master Protein	Q15165	Serum paraoxonase/arylesterase 2 OS=Homo sapiens OX=9606 GN=PON2 PE=1 SV=4	0	TRUE	38.087	25	5	14	5	1	354	39.4	5.6	49.77	5	0	1.125	0.606	0.629258	0.402752	18.1	15.75	112.8	124.4	62.9	112.8	124.4	62.9	2.0345e+07	2.24418e+07	1.13448e+07	1.89064e+07	2.24418e+07	9694920	5	5	3	High	High	High
FALSE	High	Master Protein	Q9H8Y8	Golgi reassembly-stacking protein 2 OS=Homo sapiens OX=9606 GN=GORASP2 PE=1 SV=3	0	TRUE	38.073	27	7	12	7	1	452	47.1	4.82	37.62	7	0	0.797	0.806	0.194015	0.905337	16.83	12.66	117.5	98.9	83.6	117.5	98.9	83.6	3.13392e+07	2.63804e+07	2.23007e+07	2.91232e+07	2.63804e+07	1.90576e+07	6	7	7	High	High	High
FALSE	High	Master Protein	Q04760	Lactoylglutathione lyase OS=Homo sapiens OX=9606 GN=GLO1 PE=1 SV=4	0	TRUE	38.042	34	5	17	5	1	184	20.8	5.31	53.12	5	0	0.979	0.876	0.983044	0.973707	9.22	21.96	111.4	101.4	87.1	111.4	101.4	87.1	7.70435e+07	7.01107e+07	6.0247e+07	7.15957e+07	7.01107e+07	5.14854e+07	5	4	4	High	High	High
FALSE	High	Master Protein	Q9NTX5	Ethylmalonyl-CoA decarboxylase OS=Homo sapiens OX=9606 GN=ECHDC1 PE=1 SV=2	0	TRUE	38.018	30	5	8	5	1	307	33.7	8.21	29.9	5	0	1.066	1.175	0.906619	0.893375	15.93	11.78	90	94.7	115.3	90	94.7	115.3	8.59609e+06	9.04017e+06	1.10097e+07	7.98825e+06	9.04017e+06	9.40862e+06	3	3	4	High	High	High
FALSE	High	Master Protein	P26373	60S ribosomal protein L13 OS=Homo sapiens OX=9606 GN=RPL13 PE=1 SV=4	0	TRUE	37.954	34	8	20	8	1	211	24.2	11.65	54.22	8	0	1.121	0.545	0.485379	0.233717	10.99	5.64	109.4	122.3	68.3	109.4	122.3	68.3	2.99474e+08	3.3458e+08	1.86961e+08	2.78298e+08	3.3458e+08	159771524	8	8	8	High	High	High
FALSE	High	Master Protein	Q53GS9	U4/U6.U5 tri-snRNP-associated protein 2 OS=Homo sapiens OX=9606 GN=USP39 PE=1 SV=2	0	TRUE	37.949	16	6	17	6	1	565	65.3	8.91	40.16	6	0	1.128	0.635	0.664709	0.585981	34.31	9.28	90.8	141.4	67.8	90.8	141.4	67.8	1.11028e+07	1.73035e+07	8.29635e+06	1.03177e+07	1.73035e+07	7.08983e+06	5	6	5	High	High	High
FALSE	High	Master Protein	Q00266	S-adenosylmethionine synthase isoform type-1 OS=Homo sapiens OX=9606 GN=MAT1A PE=1 SV=2	0	TRUE	37.89	23	7	14	6	1	395	43.6	6.29	38.27	7	1	1.038	0.975	0.872766	0.999737	8.72	5.36	98	101.4	100.6	98	101.4	100.6	3.95517e+07	4.0934e+07	4.06212e+07	3.67549e+07	4.0934e+07	34713746	7	7	7	High	High	High
FALSE	High	Master Protein	Q9Y3B7	39S ribosomal protein L11, mitochondrial OS=Homo sapiens OX=9606 GN=MRPL11 PE=1 SV=1	0	TRUE	37.884	35	6	12	6	1	192	20.7	9.91	41.08	6	0	1.142	0.704	0.653012	0.813163	19.04	1.19	105.3	119.5	75.1	105.3	119.5	75.1	1.25465e+07	1.42369e+07	8.94925e+06	1.16593e+07	1.42369e+07	7.64778e+06	6	5	4	High	High	High
FALSE	High	Master Protein	O14561	Acyl carrier protein, mitochondrial OS=Homo sapiens OX=9606 GN=NDUFAB1 PE=1 SV=3	0	TRUE	37.731	21	5	14	5	1	156	17.4	4.93	53.84	5	0	0.844	1.522	0.302522	0.547724	11.61	20.65	80.8	79.8	139.3	80.8	79.8	139.3	5.59414e+07	5.52369e+07	9.64017e+07	5.19857e+07	5.52369e+07	8.23822e+07	5	5	5	High	High	High
FALSE	High	Master Protein	Q9HCN8	Stromal cell-derived factor 2-like protein 1 OS=Homo sapiens OX=9606 GN=SDF2L1 PE=1 SV=2	0	TRUE	37.693	29	4	10	4	1	221	23.6	7.03	37.04	4	0	0.811	1.279	0.437873	0.795953	6.1	19.24	104.6	85.8	109.6	104.6	85.8	109.6	1.07877e+07	8.84594e+06	1.12951e+07	1.00249e+07	8.84594e+06	9.65243e+06	4	4	4	High	High	High
FALSE	High	Master Protein	O75691	Small subunit processome component 20 homolog OS=Homo sapiens OX=9606 GN=UTP20 PE=1 SV=3	0	TRUE	37.683	4	8	12	8	1	2785	318.2	7.39	36.58	8	0	1.077	0.443	0.894661	0.259562	19.3	4.3	138	118.6	43.4	138	118.6	43.4	7.68389e+06	6.6011e+06	2.41463e+06	7.14055e+06	6.6011e+06	2.06348e+06	6	5	5	High	High	High
FALSE	High	Master Protein	Q9NXG2	THUMP domain-containing protein 1 OS=Homo sapiens OX=9606 GN=THUMPD1 PE=1 SV=2	0	TRUE	37.617	30	8	11	8	1	353	39.3	7.88	32.51	8	0	0.928	0.757	0.866017	0.820591	20.34	20.2	113.7	116.4	69.9	113.7	116.4	69.9	3.11699e+07	3.19231e+07	1.91729e+07	2.89658e+07	3.19231e+07	1.63847e+07	7	8	6	High	High	High
FALSE	High	Master Protein	Q9BZZ5	Apoptosis inhibitor 5 OS=Homo sapiens OX=9606 GN=API5 PE=1 SV=3	0	TRUE	37.444	9	3	11	3	1	524	59	7.34	31.89	3	0	0.876	0.861	0.72081	0.984814	2.12	0.02	112.7	98	89.3	112.7	98	89.3	1.42547e+07	1.2391e+07	1.12926e+07	1.32467e+07	1.2391e+07	9.6503e+06	3	3	3	High	High	High
FALSE	High	Master Protein	P13073	Cytochrome c oxidase subunit 4 isoform 1, mitochondrial OS=Homo sapiens OX=9606 GN=COX4I1 PE=1 SV=1	0	TRUE	37.429	41	8	20	8	1	169	19.6	9.51	52.72	8	0	0.959	1.332	0.925924	0.807547	17.28	4.79	100.9	91.7	107.4	100.9	91.7	107.4	8.28526e+07	7.52822e+07	8.81631e+07	76994006	7.52822e+07	7.53417e+07	7	7	7	High	High	High
FALSE	High	Master Protein	P02765	Alpha-2-HS-glycoprotein OS=Homo sapiens OX=9606 GN=AHSG PE=1 SV=2	0	TRUE	37.374	19	7	14	7	1	367	39.3	5.72	35.16	7	0	0.79	1.175	0.164391	0.907355	26.62	50.93	126.8	118.5	54.8	126.8	118.5	54.8	3.02819e+07	2.83049e+07	1.3082e+07	2.81406e+07	2.83049e+07	1.11795e+07	7	7	4	High	High	High
FALSE	High	Master Protein	P23786	Carnitine O-palmitoyltransferase 2, mitochondrial OS=Homo sapiens OX=9606 GN=CPT2 PE=1 SV=2	0	TRUE	37.354	16	9	14	9	1	658	73.7	8.18	32.51	9	0	1.1	1.075	0.852603	0.962279	4.54	11.86	82.5	118.2	99.4	82.5	118.2	99.4	6.22154e+06	8.91451e+06	7.49537e+06	5.7816e+06	8.91451e+06	6.40533e+06	5	6	5	High	High	High
FALSE	High	Master Protein	P55036	26S proteasome non-ATPase regulatory subunit 4 OS=Homo sapiens OX=9606 GN=PSMD4 PE=1 SV=1	0	TRUE	37.322	15	5	12	5	1	377	40.7	4.79	38.61	5	0	0.896	0.826	0.762795	0.91959	2.01	12.93	110.9	102.4	86.7	110.9	102.4	86.7	2.75605e+07	2.54293e+07	2.1546e+07	2.56116e+07	2.54293e+07	1.84126e+07	3	3	3	High	High	High
FALSE	High	Master Protein	Q9UI12	V-type proton ATPase subunit H OS=Homo sapiens OX=9606 GN=ATP6V1H PE=1 SV=1	0	TRUE	37.322	17	6	8	6	1	483	55.8	6.48	22.41	6	0	1.083	0.942	0.902487	0.99825	26.1	41.52	87.2	130.4	82.4	87.2	130.4	82.4	4.72485e+06	7.06169e+06	4.46422e+06	4.39075e+06	7.06169e+06	3.815e+06	3	5	3	High	High	High
FALSE	High	Master Protein	P63151	Serine/threonine-protein phosphatase 2A 55 kDa regulatory subunit B alpha isoform OS=Homo sapiens OX=9606 GN=PPP2R2A PE=1 SV=1	0	TRUE	37.267	15	5	11	5	1	447	51.7	6.2	32.77	5	0	1.063	0.651	0.885169	0.736189	18.83	9.18	124.4	123.9	51.7	124.4	123.9	51.7	1.20323e+07	1.19784e+07	5.00432e+06	1.11815e+07	1.19784e+07	4.27655e+06	5	5	4	High	High	High
FALSE	High	Master Protein	P30520	Adenylosuccinate synthetase isozyme 2 OS=Homo sapiens OX=9606 GN=ADSS PE=1 SV=3	0	TRUE	37.25	17	6	11	6	1	456	50.1	6.55	37.21	6	0	0.815	1.369	0.408917	0.673582	4.01	28.21	98.1	78.6	123.3	98.1	78.6	123.3	1.20705e+07	9.66929e+06	1.51647e+07	1.1217e+07	9.66929e+06	1.29593e+07	5	5	6	High	High	High
FALSE	High	Master Protein	Q6UW02	Cytochrome P450 20A1 OS=Homo sapiens OX=9606 GN=CYP20A1 PE=1 SV=1	0	TRUE	37.094	18	6	9	6	1	462	52.4	6.21	28.13	6	0	1.153	0.879	0.765521	0.99538	7.86	14.33	88.5	99.1	112.5	88.5	99.1	112.5	6.21943e+06	6.96265e+06	7.90469e+06	5.77965e+06	6.96265e+06	6.75513e+06	4	4	5	High	High	High
FALSE	High	Master Protein	P62847	40S ribosomal protein S24 OS=Homo sapiens OX=9606 GN=RPS24 PE=1 SV=1	0	TRUE	37.037	35	5	16	5	1	133	15.4	10.78	43.22	5	0	1.359	0.718	0.00180982	0.762067	26.97	18.43	99.3	123.7	76.9	99.3	123.7	76.9	5.11888e+07	6.37665e+07	3.96522e+07	4.75691e+07	6.37665e+07	3.38857e+07	6	6	6	High	High	High	Acetyl [N-Term]
FALSE	High	Master Protein	Q15020	Squamous cell carcinoma antigen recognized by T-cells 3 OS=Homo sapiens OX=9606 GN=SART3 PE=1 SV=1	0	TRUE	37.022	11	8	15	8	1	963	109.9	5.57	41.69	8	0	0.843	0.819	0.569043	0.956433	9.65	28.04	112.9	92	95.1	112.9	92	95.1	1.5029e+07	1.2254e+07	1.26547e+07	1.39663e+07	1.2254e+07	1.08143e+07	6	5	6	High	High	High
FALSE	High	Master Protein	P80303	Nucleobindin-2 OS=Homo sapiens OX=9606 GN=NUCB2 PE=1 SV=3	0	TRUE	36.99	18	6	12	6	1	420	50.2	5.12	27.01	6	0	0.797	1.057	0.316118	0.976441	16.87	25.6	97.6	82.1	120.3	97.6	82.1	120.3	1.25866e+07	1.05896e+07	1.55072e+07	1.16966e+07	1.05896e+07	1.3252e+07	5	4	5	High	High	High
FALSE	High	Master Protein	P61313	60S ribosomal protein L15 OS=Homo sapiens OX=9606 GN=RPL15 PE=1 SV=2	0	TRUE	36.967	39	8	19	8	1	204	24.1	11.62	52.3	8	0	1.199	0.539	0.141086	0.215434	9.76	6.89	106.3	126.8	66.8	106.3	126.8	66.8	1.88669e+08	2.25025e+08	1.1858e+08	1.75328e+08	2.25025e+08	1.01335e+08	7	8	8	High	High	High
FALSE	High	Master Protein	Q5SSJ5	Heterochromatin protein 1-binding protein 3 OS=Homo sapiens OX=9606 GN=HP1BP3 PE=1 SV=1	0	TRUE	36.965	20	7	10	7	1	553	61.2	9.67	29.47	7	0	1.55	0.684	0.0150808	0.820591	38.81	3.71	83.3	155.5	61.1	83.3	155.5	61.1	6.05988e+06	1.1308e+07	4.44346e+06	5.63138e+06	1.1308e+07	3.79726e+06	6	7	5	High	High	High
FALSE	High	Master Protein	P55263	Adenosine kinase OS=Homo sapiens OX=9606 GN=ADK PE=1 SV=2	0	TRUE	36.825	23	7	13	7	1	362	40.5	6.7	39.64	7	0	0.97	1.025	0.963481	0.99825	10.9	21.09	90.6	93.4	116	90.6	93.4	116	3.64965e+07	3.76632e+07	4.67512e+07	3.39158e+07	3.76632e+07	3.99523e+07	6	6	6	High	High	High
FALSE	High	Master Protein	Q9H910	Jupiter microtubule associated homolog 2 OS=Homo sapiens OX=9606 GN=JPT2 PE=1 SV=1	0	TRUE	36.732	52	7	16	7	1	190	20.1	9.26	49.35	7	0	0.932	0.799	0.882048	0.896415	13.09	11.25	112.6	107.2	80.2	112.6	107.2	80.2	2.59572e+07	24699398	1.84831e+07	2.41218e+07	24699398	1.57951e+07	6	6	6	High	High	High	Acetyl [N-Term]
FALSE	High	Master Protein	P49736	DNA replication licensing factor MCM2 OS=Homo sapiens OX=9606 GN=MCM2 PE=1 SV=4	0	TRUE	36.731	10	6	7	6	1	904	101.8	5.52	25.22	6	0	1.012	0.184	0.992326	4.46933e-05	7.72	1.07	157.5	133.1	9.4	157.5	133.1	9.4	9.14661e+06	7.72669e+06	544024	8.49984e+06	7.72669e+06	464907	5	4	2	High	High	Peak Found
FALSE	High	Master Protein	Q9UBM7	7-dehydrocholesterol reductase OS=Homo sapiens OX=9606 GN=DHCR7 PE=1 SV=1	0	TRUE	36.688	14	6	14	6	1	475	54.5	8.7	44.43	6	0	1.039	0.959	0.868572	0.99825	13.7	18.09	99	101.2	99.8	99	101.2	99.8	1.04498e+08	1.06815e+08	1.05289e+08	9.71089e+07	1.06815e+08	89977342	6	6	6	High	High	High
FALSE	High	Master Protein	P60953	Cell division control protein 42 homolog OS=Homo sapiens OX=9606 GN=CDC42 PE=1 SV=2	0	TRUE	36.686	26	4	18	4	1	191	21.2	6.55	54.87	4	0	1.003	0.907	0.971447	0.984814	17.69	9.36	96.3	106.9	96.8	96.3	106.9	96.8	6.64374e+07	7.3735e+07	6.67573e+07	6.17395e+07	7.3735e+07	5.70489e+07	4	4	4	High	High	High
FALSE	High	Master Protein	P09132	Signal recognition particle 19 kDa protein OS=Homo sapiens OX=9606 GN=SRP19 PE=1 SV=3	0	TRUE	36.664	47	4	7	4	1	144	16.1	9.85	22.7	4	0	0.836	0.871	0.642518	0.99825	13.3	7	109.5	102.3	88.2	109.5	102.3	88.2	6.17052e+06	5.76165e+06	4.96852e+06	5734193	5.76165e+06	4245959	3	3	3	High	High	High
FALSE	High	Master Protein	Q8IWE2	Protein NOXP20 OS=Homo sapiens OX=9606 GN=FAM114A1 PE=1 SV=2	0	TRUE	36.531	12	4	11	4	1	563	60.7	4.68	42.75	4	0	1.068	1.015	0.910458	0.990149	6.27	35.47	88.4	93.5	118.1	88.4	93.5	118.1	6.41265e+06	6.77625e+06	8.56248e+06	5.9592e+06	6.77625e+06	7317253	3	3	3	High	High	High
FALSE	High	Master Protein	P00167	Cytochrome b5 OS=Homo sapiens OX=9606 GN=CYB5A PE=1 SV=2	0	TRUE	36.471	38	5	17	5	1	134	15.3	4.96	53.86	5	0	0.932	0.828	0.84799	0.913471	17.77	24.01	107	104.9	88.1	107	104.9	88.1	6.65803e+07	6.52719e+07	5.484e+07	61872293	6.52719e+07	46864748	5	5	5	High	High	High
FALSE	High	Master Protein	P52701	DNA mismatch repair protein Msh6 OS=Homo sapiens OX=9606 GN=MSH6 PE=1 SV=2	0	TRUE	36.432	7	7	12	7	1	1360	152.7	6.9	33.56	7	0	1.126	0.701	0.84799	0.904396	7.74	21.86	101	118	81	101	118	81	3.48732e+06	4.07639e+06	2.79574e+06	3.24072e+06	4.07639e+06	2.38916e+06	3	3	3	High	High	High
FALSE	High	Master Protein	P51784	Ubiquitin carboxyl-terminal hydrolase 11 OS=Homo sapiens OX=9606 GN=USP11 PE=1 SV=3	0	TRUE	36.398	10	7	12	7	1	963	109.7	5.45	31.61	7	0	1.101	0.509	0.84799	0.314039	21.4	3.28	114.4	126.3	59.3	114.4	126.3	59.3	9.71847e+06	1.07304e+07	5.03896e+06	9.03126e+06	1.07304e+07	4.30615e+06	6	6	6	High	High	High
FALSE	High	Master Protein	P20340	Ras-related protein Rab-6A OS=Homo sapiens OX=9606 GN=RAB6A PE=1 SV=3	0	TRUE	36.343	45	10	31	9	1	208	23.6	5.54	76.14	10	0	0.903	1.133	0.701353	0.964816	5.46	21.81	103.3	93.4	103.3	103.3	93.4	103.3	8.29784e+07	7.49626e+07	8.2956e+07	7.71108e+07	7.49626e+07	7.08919e+07	9	9	9	High	High	High
FALSE	High	Master Protein	Q9NVJ2	ADP-ribosylation factor-like protein 8B OS=Homo sapiens OX=9606 GN=ARL8B PE=1 SV=1	0	TRUE	36.3	31	4	9	4	1	186	21.5	8.43	37.17	4	0	0.823	1.543	0.679149	0.546557	47.17	15.2	79.1	66.5	154.4	79.1	66.5	154.4	3.82659e+06	3.21574e+06	7.46366e+06	3.556e+06	3.21574e+06	6.37823e+06	3	4	4	High	High	High
FALSE	High	Master Protein	Q9Y2W1	Thyroid hormone receptor-associated protein 3 OS=Homo sapiens OX=9606 GN=THRAP3 PE=1 SV=2	0	TRUE	36.282	11	8	13	8	1	955	108.6	10.15	34.59	8	0	0.987	0.713	0.983044	0.869946	9.03	10.78	103.3	107.3	89.4	103.3	107.3	89.4	9.01855e+06	9.36174e+06	7.79975e+06	8.38083e+06	9.36174e+06	6.66545e+06	5	5	6	High	High	High
FALSE	High	Master Protein	P51398	28S ribosomal protein S29, mitochondrial OS=Homo sapiens OX=9606 GN=DAP3 PE=1 SV=1	0	TRUE	36.27	17	5	12	5	1	398	45.5	8.88	40.84	5	0	0.949	0.681	0.910458	0.698348	5.46	11.17	113	105.3	81.7	113	105.3	81.7	1.67471e+07	1.56008e+07	1.21154e+07	1.55628e+07	1.56008e+07	1.03535e+07	5	5	5	High	High	High
FALSE	High	Master Protein	Q15031	Probable leucine--tRNA ligase, mitochondrial OS=Homo sapiens OX=9606 GN=LARS2 PE=1 SV=2	0	TRUE	36.24	8	4	5	4	1	903	101.9	8.22	17.04	4	0	0.836	1.693	0.717947	0.432872	19.59	35.46	70.7	85.3	144	70.7	85.3	144	2.22105e+06	2.67731e+06	4.52019e+06	2.06399e+06	2.67731e+06	3.86283e+06	2	3	3	Peak Found	High	High
FALSE	High	Master Protein	Q9Y365	START domain-containing protein 10 OS=Homo sapiens OX=9606 GN=STARD10 PE=1 SV=2	0	TRUE	36.039	21	6	12	6	1	291	33	7.12	36.76	6	0	1.131	0.945	0.608853	0.99825	14.12	12.22	99.2	96.5	104.2	99.2	96.5	104.2	2.15232e+07	20931831	2.26097e+07	2.00012e+07	20931831	1.93216e+07	6	5	6	High	High	High
FALSE	High	Master Protein	P14854	Cytochrome c oxidase subunit 6B1 OS=Homo sapiens OX=9606 GN=COX6B1 PE=1 SV=2	0	TRUE	36.028	58	5	9	5	1	86	10.2	7.05	32.71	5	0	0.951	0.852	0.910458	0.976441	60.49	24.49	92.6	112.6	94.8	92.6	112.6	94.8	1.0208e+07	1.24161e+07	1.04588e+07	9.48615e+06	1.24161e+07	8.93782e+06	4	5	4	High	High	High
FALSE	High	Master Protein	O95881	Thioredoxin domain-containing protein 12 OS=Homo sapiens OX=9606 GN=TXNDC12 PE=1 SV=1	0	TRUE	36.002	40	6	21	6	1	172	19.2	5.4	52.73	6	0	1.076	1.074	0.746038	0.984814	15.65	8.99	82.8	103.5	113.7	82.8	103.5	113.7	4.0984e+07	5.12067e+07	5.62966e+07	38085960	5.12067e+07	4.81095e+07	6	6	6	High	High	High
FALSE	High	Master Protein	Q9Y5Y2	Cytosolic Fe-S cluster assembly factor NUBP2 OS=Homo sapiens OX=9606 GN=NUBP2 PE=1 SV=1	0	TRUE	35.962	28	4	6	4	1	271	28.8	5.83	22.17	4	0	1.006	0.938	0.999377	0.99825	49.45	11.62	89.8	109.6	100.6	89.8	109.6	100.6	5.50345e+06	6716932	6.16283e+06	5.1143e+06	6716932	5.26658e+06	3	4	3	High	High	High
FALSE	High	Master Protein	Q00796	Sorbitol dehydrogenase OS=Homo sapiens OX=9606 GN=SORD PE=1 SV=4	0	TRUE	35.912	25	6	13	6	1	357	38.3	7.97	45.58	6	0	0.958	1.032	0.946406	0.997847	4.17	15.3	103.5	99.6	96.9	103.5	99.6	96.9	3.0828e+07	29669770	2.88674e+07	2.86481e+07	29669770	2.46692e+07	6	6	6	High	High	High
FALSE	High	Master Protein	Q5JTV8	Torsin-1A-interacting protein 1 OS=Homo sapiens OX=9606 GN=TOR1AIP1 PE=1 SV=2	0	TRUE	35.897	13	6	10	5	1	583	66.2	8.18	26.54	6	1	0.928	1.064	0.874763	0.976441	13.82	23.36	90.5	102.3	107.1	90.5	102.3	107.1	1.69616e+07	1.91759e+07	2.0073e+07	1.57623e+07	1.91759e+07	1.71538e+07	5	6	6	High	High	High
FALSE	High	Master Protein	O14737	Programmed cell death protein 5 OS=Homo sapiens OX=9606 GN=PDCD5 PE=1 SV=3	0	TRUE	35.878	39	5	14	5	1	125	14.3	6.04	44.03	5	0	0.908	0.938	0.7712	0.99825	4.5	28.2	100.1	101.2	98.7	100.1	101.2	98.7	3.45523e+07	34917698	3.40817e+07	3.2109e+07	34917698	2.91253e+07	5	5	5	High	High	High
FALSE	High	Master Protein	Q9Y6E0	Serine/threonine-protein kinase 24 OS=Homo sapiens OX=9606 GN=STK24 PE=1 SV=1	0	TRUE	35.805	14	5	13	2	1	443	49.3	5.69	28.2	5	3	1.127	0.84	0.773435	0.980233	46.9	1.17	101.5	104.1	94.4	101.5	104.1	94.4	9.20974e+06	9.44297e+06	8.57003e+06	8.55851e+06	9.44297e+06	7.3237e+06	4	4	4	High	High	High
FALSE	High	Master Protein	O14787	Transportin-2 OS=Homo sapiens OX=9606 GN=TNPO2 PE=1 SV=3	0	TRUE	35.786	8	7	15	3	1	897	101.3	5.01	31.8	7	0	1.369	0.725	0.598746	0.973707	9.27	20.29	130.2	116.2	53.6	130.2	116.2	53.6	1.29728e+06	1.15824e+06	533625	1.20555e+06	1.15824e+06	456021	3	3	2	High	High	High	Acetyl [N-Term]
FALSE	High	Master Protein	Q07020	60S ribosomal protein L18 OS=Homo sapiens OX=9606 GN=RPL18 PE=1 SV=2	0	TRUE	35.769	31	6	16	6	1	188	21.6	11.72	57.22	6	0	1.074	0.579	0.734052	0.318031	23.09	8.34	112.1	117.1	70.8	112.1	117.1	70.8	2.76111e+08	288272913	1.74338e+08	256587240	288272913	1.48984e+08	5	5	5	High	High	High
FALSE	High	Master Protein	P51452	Dual specificity protein phosphatase 3 OS=Homo sapiens OX=9606 GN=DUSP3 PE=1 SV=1	0	TRUE	35.724	37	5	11	5	1	185	20.5	7.8	42.38	5	0	1.036	0.894	0.901273	0.984814	31.03	14.38	111.3	102	86.7	111.3	102	86.7	2.23438e+07	2.04749e+07	1.74038e+07	2.07638e+07	2.04749e+07	1.48728e+07	4	4	4	High	High	High
FALSE	High	Master Protein	Q9NVS9	Pyridoxine-5'-phosphate oxidase OS=Homo sapiens OX=9606 GN=PNPO PE=1 SV=1	0	TRUE	35.673	31	5	9	5	1	261	30	7.06	34.73	5	0	0.775	1.47	0.292798	0.559789	5.64	5.15	98.4	80.5	121.1	98.4	80.5	121.1	9.53692e+06	7.79611e+06	1.1735e+07	8.86255e+06	7.79611e+06	1.00284e+07	3	3	4	High	High	High
FALSE	High	Master Protein	P07602	Prosaposin OS=Homo sapiens OX=9606 GN=PSAP PE=1 SV=2	0	TRUE	35.572	11	4	13	4	1	524	58.1	5.17	44.35	4	0	0.825	0.429	0.406328	0.0250993	7.37	11.76	137.3	111.2	51.5	137.3	111.2	51.5	2.41457e+07	1.95633e+07	9.05705e+06	2.24383e+07	1.95633e+07	7.7399e+06	4	4	3	High	High	High
FALSE	High	Master Protein	Q9UNW1	Multiple inositol polyphosphate phosphatase 1 OS=Homo sapiens OX=9606 GN=MINPP1 PE=1 SV=1	0	TRUE	35.517	16	6	9	6	1	487	55	7.81	28.03	6	0	1.203	1.061	0.549116	0.973707	33.5	21.83	102.2	72.3	125.5	102.2	72.3	125.5	1.22779e+07	8.68309e+06	1.50753e+07	1.14097e+07	8.68309e+06	1.28829e+07	6	5	6	High	High	High
FALSE	High	Master Protein	P22059	Oxysterol-binding protein 1 OS=Homo sapiens OX=9606 GN=OSBP PE=1 SV=1	0	TRUE	35.505	11	7	14	7	1	807	89.4	7.3	32.77	7	0	1.223	0.881	0.548577	0.99825	27.66	2.91	128.7	85.8	85.5	128.7	85.8	85.5	1.01298e+07	6.75003e+06	6.72424e+06	9.41348e+06	6.75003e+06	5.74635e+06	4	3	3	High	High	High
FALSE	High	Master Protein	Q9NVA2	Septin-11 OS=Homo sapiens OX=9606 GN=SEPTIN11 PE=1 SV=3	0	TRUE	35.503	19	6	14	5	1	429	49.4	6.81	34.29	6	0	0.91	0.955	0.84799	0.99825	9.07	8.86	102.4	92.8	104.8	102.4	92.8	104.8	7.59961e+06	6.88835e+06	7.77355e+06	7.06223e+06	6.88835e+06	6.64305e+06	3	2	3	High	High	High
FALSE	High	Master Protein	P35754	Glutaredoxin-1 OS=Homo sapiens OX=9606 GN=GLRX PE=1 SV=2	0	TRUE	35.442	70	4	9	4	1	106	11.8	8.09	36.24	4	0	0.79	0.883	0.177569	0.976441	31.9	26.5	94.7	115.6	89.8	94.7	115.6	89.8	2.23985e+07	2.73427e+07	2.12413e+07	2.08147e+07	2.73427e+07	1.81522e+07	4	4	3	High	High	High
FALSE	High	Master Protein	Q9Y4P1	Cysteine protease ATG4B OS=Homo sapiens OX=9606 GN=ATG4B PE=1 SV=2	0	TRUE	35.375	20	5	11	5	1	393	44.3	5.07	43.43	5	0	0.871	1.217	0.79028	0.876136	1.11	12.24	108.5	91.2	100.4	108.5	91.2	100.4	2.98562e+06	2.51021e+06	2.76268e+06	2.7745e+06	2.51021e+06	2.36091e+06	3	3	3	High	High	High	Acetyl [N-Term]
FALSE	High	Master Protein	P54920	Alpha-soluble NSF attachment protein OS=Homo sapiens OX=9606 GN=NAPA PE=1 SV=3	0	TRUE	35.334	20	4	9	4	1	295	33.2	5.36	34.58	4	0	0.865	0.917	0.666202	0.99825	8.85	8.54	112.2	95.2	92.6	112.2	95.2	92.6	1.35825e+07	1.15197e+07	1.12025e+07	1.26221e+07	1.15197e+07	9.57335e+06	4	4	4	High	High	High
FALSE	High	Master Protein	P62249	40S ribosomal protein S16 OS=Homo sapiens OX=9606 GN=RPS16 PE=1 SV=2	0	TRUE	35.331	48	8	19	8	1	146	16.4	10.21	55.46	8	0	0.916	0.726	0.766823	0.766016	8.54	9.48	113.9	105.8	80.3	113.9	105.8	80.3	2.34905e+08	2.18071e+08	1.65637e+08	2.18295e+08	2.18071e+08	1.41548e+08	8	8	8	High	High	High
FALSE	High	Master Protein	P62269	40S ribosomal protein S18 OS=Homo sapiens OX=9606 GN=RPS18 PE=1 SV=3	0	TRUE	35.303	54	10	20	10	1	152	17.7	10.99	53.36	10	0	0.974	0.638	0.971447	0.515371	21.98	15.72	115.7	113.1	71.2	115.7	113.1	71.2	2.63261e+08	2.57392e+08	1.62134e+08	2.44646e+08	2.57392e+08	1.38555e+08	10	10	10	High	High	High
FALSE	High	Master Protein	Q9UNS2	COP9 signalosome complex subunit 3 OS=Homo sapiens OX=9606 GN=COPS3 PE=1 SV=3	0	TRUE	35.256	15	4	7	4	1	423	47.8	6.65	33.65	4	0	1.069	0.93	0.919333	0.99825	30.51	33.17	101.7	97.6	100.7	101.7	97.6	100.7	5.5382e+06	5314349	5.48469e+06	5.14658e+06	5314349	4.68706e+06	3	3	3	High	High	High
FALSE	High	Master Protein	Q9H9J2	39S ribosomal protein L44, mitochondrial OS=Homo sapiens OX=9606 GN=MRPL44 PE=1 SV=1	0	TRUE	35.23	18	6	11	6	1	332	37.5	8.4	27.34	6	0	1.109	0.93	0.87268	0.99825	2.67	3.08	108.5	61.4	130	108.5	61.4	130	4.28076e+06	2.42299e+06	5.12902e+06	3.97806e+06	2.42299e+06	4.38312e+06	5	3	5	High	High	High
FALSE	High	Master Protein	O00541	Pescadillo homolog OS=Homo sapiens OX=9606 GN=PES1 PE=1 SV=1	0	TRUE	35.128	15	7	10	7	1	588	68	7.33	23.91	7	0	1.028	0.588	0.936514	0.498208	21.91	12.05	120.1	116.8	63.1	120.1	116.8	63.1	1.37252e+07	1.33418e+07	7.21341e+06	1.27547e+07	1.33418e+07	6.16438e+06	6	6	6	High	High	High
FALSE	High	Master Protein	P62910	60S ribosomal protein L32 OS=Homo sapiens OX=9606 GN=RPL32 PE=1 SV=2	0	TRUE	35.117	47	9	20	9	1	135	15.9	11.33	49.48	9	0	1.189	0.493	0.171348	0.108184	21.77	6.44	108.3	130.6	61.1	108.3	130.6	61.1	1.35942e+08	1.63875e+08	7.67576e+07	1.26329e+08	1.63875e+08	6.55948e+07	8	8	8	High	High	High
FALSE	High	Master Protein	O14773	Tripeptidyl-peptidase 1 OS=Homo sapiens OX=9606 GN=TPP1 PE=1 SV=2	0	TRUE	35.075	6	3	9	3	1	563	61.2	6.48	25.5	3	0	1.192	0.487	0.20554	0.0852366	0.07	1.74	110.1	127.4	62.5	110.1	127.4	62.5	3.80509e+07	4.4024e+07	2.15963e+07	3.53603e+07	4.4024e+07	1.84556e+07	3	3	3	High	High	High
FALSE	High	Master Protein	Q9BRJ2	39S ribosomal protein L45, mitochondrial OS=Homo sapiens OX=9606 GN=MRPL45 PE=1 SV=2	0	TRUE	35.062	22	4	5	4	1	306	35.3	9.03	19.27	4	0	1.309	0.342	0.583275	0.0927471	0	0	108.8	142.4	48.8	108.8	142.4	48.8	1.49948e+06	1962754	672111	1.39345e+06	1962754	574367	1	1	1	High	High	Peak Found
FALSE	High	Master Protein	Q01844	RNA-binding protein EWS OS=Homo sapiens OX=9606 GN=EWSR1 PE=1 SV=1	0	TRUE	35.061	11	4	8	4	1	656	68.4	9.33	27.46	4	0	0.873	0.962	0.701353	0.99825	24.69	43.28	103.4	104.7	91.9	103.4	104.7	91.9	1.48211e+07	1.50171e+07	1.31771e+07	1.37731e+07	1.50171e+07	1.12608e+07	4	4	4	High	High	High
FALSE	High	Master Protein	P19823	Inter-alpha-trypsin inhibitor heavy chain H2 OS=Homo sapiens OX=9606 GN=ITIH2 PE=1 SV=2	0	TRUE	35.04	10	7	14	7	1	946	106.4	6.86	39.66	7	0	0.876	0.614	0.703553	0.55293	16.08	20.15	119.7	107.9	72.5	119.7	107.9	72.5	1.59129e+07	1.43451e+07	9.64017e+06	1.47876e+07	1.43451e+07	8238218	6	6	6	High	High	High
FALSE	High	Master Protein	P50402	Emerin OS=Homo sapiens OX=9606 GN=EMD PE=1 SV=1	0	TRUE	35.013	30	5	10	5	1	254	29	5.5	35.96	5	0	0.806	0.82	0.527307	0.984814	8.22	39.87	119.8	103.8	76.4	119.8	103.8	76.4	5.72245e+06	4.95772e+06	3.64899e+06	5.31781e+06	4.95772e+06	3.11832e+06	3	3	3	High	High	High	Acetyl [N-Term]
FALSE	High	Master Protein	Q15056	Eukaryotic translation initiation factor 4H OS=Homo sapiens OX=9606 GN=EIF4H PE=1 SV=5	0	TRUE	34.946	34	6	12	6	1	248	27.4	7.23	28.74	6	0	0.731	0.757	0.0367131	0.823724	16.92	23.67	116.6	85.9	97.5	116.6	85.9	97.5	2.68487e+07	1.978e+07	2.24572e+07	2.49502e+07	1.978e+07	19191276	6	5	6	High	High	High
FALSE	High	Master Protein	P63173	60S ribosomal protein L38 OS=Homo sapiens OX=9606 GN=RPL38 PE=1 SV=2	0	TRUE	34.943	53	3	19	3	1	70	8.2	10.1	66.69	3	0	1.445	0.685	8.51546e-05	0.662256	26.48	2.84	84.8	119.7	95.5	84.8	119.7	95.5	6.20601e+07	8.75519e+07	6.98328e+07	5.76717e+07	8.75519e+07	5.96771e+07	3	3	3	High	High	High
FALSE	High	Master Protein	P68431	Histone H3.1 OS=Homo sapiens OX=9606 GN=HIST1H3A PE=1 SV=2	0	TRUE	34.863	47	5	13	1	1	136	15.4	11.12	43.16	5	4	1.093	0.85	0.643724	0.939662	3.39	21.09	96.9	112.1	91	96.9	112.1	91	1.2295e+08	1.42251e+08	1.1554e+08	1.14256e+08	1.42251e+08	9.87375e+07	4	4	5	High	High	High	Acetyl [K24]
FALSE	High	Master Protein	P10644	cAMP-dependent protein kinase type I-alpha regulatory subunit OS=Homo sapiens OX=9606 GN=PRKAR1A PE=1 SV=1	0	TRUE	34.825	14	6	11	6	1	381	43	5.35	25.13	6	0	1.013	1.022	0.971447	0.986703	5.14	27.53	101.3	99.2	99.5	101.3	99.2	99.5	1.2671e+07	1.24053e+07	1.24513e+07	1.1775e+07	1.24053e+07	1.06405e+07	5	5	5	High	High	High	Acetyl [N-Term]
FALSE	High	Master Protein	Q8NBQ5	Estradiol 17-beta-dehydrogenase 11 OS=Homo sapiens OX=9606 GN=HSD17B11 PE=1 SV=3	0	TRUE	34.774	20	5	16	5	1	300	32.9	9.07	45.03	5	0	1.088	1.322	0.796389	0.7195	6.93	1.68	87.4	91.5	121.1	87.4	91.5	121.1	1.60296e+07	1.67755e+07	2.22154e+07	14896132	1.67755e+07	1.89847e+07	4	4	5	High	High	High
FALSE	High	Master Protein	Q9Y3C6	Peptidyl-prolyl cis-trans isomerase-like 1 OS=Homo sapiens OX=9606 GN=PPIL1 PE=1 SV=1	0	TRUE	34.755	27	3	7	3	1	166	18.2	7.99	23.71	3	0	0.847	0.495	0.621469	0.287849	21.85	9.46	139.4	99.7	60.9	139.4	99.7	60.9	1.03207e+07	7.38441e+06	4.50679e+06	9.59094e+06	7.38441e+06	3.85138e+06	3	2	2	High	High	Peak Found
FALSE	High	Master Protein	O95081	Arf-GAP domain and FG repeat-containing protein 2 OS=Homo sapiens OX=9606 GN=AGFG2 PE=1 SV=2	0	TRUE	34.679	18	7	10	7	1	481	48.9	9.11	22.78	7	0	1.369	0.218	0.0402532	1.87411e-05	23.1	2.81	127.2	151.5	21.2	127.2	151.5	21.2	1.33108e+07	1.58527e+07	2.22244e+06	1.23696e+07	1.58527e+07	1.89923e+06	5	6	4	High	High	High
FALSE	High	Master Protein	Q9NRR5	Ubiquilin-4 OS=Homo sapiens OX=9606 GN=UBQLN4 PE=1 SV=2	0	TRUE	34.599	16	6	10	4	1	601	63.8	5.22	30.26	6	2	1.215	0.828	0.352032	0.960158	26.58	2.43	97.7	110.4	91.9	97.7	110.4	91.9	1.3022e+07	1.47247e+07	1.22552e+07	1.21012e+07	1.47247e+07	1.0473e+07	4	3	3	High	High	Peak Found
FALSE	High	Master Protein	Q6NUQ4	Transmembrane protein 214 OS=Homo sapiens OX=9606 GN=TMEM214 PE=1 SV=2	0	TRUE	34.581	13	7	16	7	1	689	77.1	9.14	39.68	7	0	0.978	1.127	0.983468	0.927707	18.84	47.23	104.6	87.1	108.3	104.6	87.1	108.3	1.94264e+07	1.6166e+07	2.01064e+07	1.80527e+07	1.6166e+07	1.71823e+07	6	6	6	High	High	High
FALSE	High	Master Protein	Q8TCT9	Minor histocompatibility antigen H13 OS=Homo sapiens OX=9606 GN=HM13 PE=1 SV=1	0	TRUE	34.55	11	3	11	3	1	377	41.5	6.43	29.74	3	0	0.861	1.2	0.476592	0.894978	4.65	30.71	111.4	85	103.6	111.4	85	103.6	4.16423e+07	3.17633e+07	3.87326e+07	3.86977e+07	3.17633e+07	3.30998e+07	3	3	3	High	High	High
FALSE	High	Master Protein	P51571	Translocon-associated protein subunit delta OS=Homo sapiens OX=9606 GN=SSR4 PE=1 SV=1	0	TRUE	34.531	27	5	13	5	1	173	19	6.15	43.52	5	0	1.152	1.357	0.321321	0.773102	13.88	10.56	82	89.7	128.4	82	89.7	128.4	5.79295e+07	6.33677e+07	9.07216e+07	5.38332e+07	6.33677e+07	7.75281e+07	4	5	5	High	High	High
FALSE	High	Master Protein	O75822	Eukaryotic translation initiation factor 3 subunit J OS=Homo sapiens OX=9606 GN=EIF3J PE=1 SV=2	0	TRUE	34.441	28	7	13	7	1	258	29	4.83	36.06	7	0	0.925	0.823	0.868759	0.934615	35	9.94	111.1	110.7	78.3	111.1	110.7	78.3	2.05513e+07	2.04735e+07	1.44836e+07	1.90981e+07	2.04735e+07	1.23773e+07	6	6	5	High	High	High
FALSE	High	Master Protein	P46778	60S ribosomal protein L21 OS=Homo sapiens OX=9606 GN=RPL21 PE=1 SV=2	0	TRUE	34.414	22	3	11	3	1	160	18.6	10.49	44.58	3	0	1.218	0.612	0.0942014	0.43379	0.21	1.46	100.9	124.3	74.7	100.9	124.3	74.7	1.23011e+08	151563070	9.10905e+07	114312525	151563070	77843375	3	3	3	High	High	High
FALSE	High	Master Protein	O43765	Small glutamine-rich tetratricopeptide repeat-containing protein alpha OS=Homo sapiens OX=9606 GN=SGTA PE=1 SV=1	0	TRUE	34.326	22	6	16	6	1	313	34	4.87	47.06	6	0	0.935	0.806	0.849028	0.90141	23.22	22.76	107.8	97.8	94.4	107.8	97.8	94.4	6.66166e+07	6.04629e+07	5.83674e+07	6.1906e+07	6.04629e+07	4.98792e+07	5	5	5	High	High	High
FALSE	High	Master Protein	Q8WXX5	DnaJ homolog subfamily C member 9 OS=Homo sapiens OX=9606 GN=DNAJC9 PE=1 SV=1	0	TRUE	34.276	22	4	10	4	1	260	29.9	5.73	31.78	4	0	1.379	0.95	0.31422	0.99825	50.69	13.11	94.8	112	93.2	94.8	112	93.2	2.97058e+06	3.50805e+06	2.92044e+06	2.76053e+06	3.50805e+06	2.49573e+06	3	3	2	High	High	High
FALSE	High	Master Protein	P14678	Small nuclear ribonucleoprotein-associated proteins B and B' OS=Homo sapiens OX=9606 GN=SNRPB PE=1 SV=2	0	TRUE	34.241	24	6	15	6	1	240	24.6	11.19	41.11	6	0	1.041	0.742	0.858182	0.807563	24.71	4.32	107.2	108.1	84.7	107.2	108.1	84.7	6.71576e+07	6.77768e+07	5.30781e+07	6.24088e+07	6.77768e+07	45359040	6	6	6	High	High	High
FALSE	High	Master Protein	Q13685	Angio-associated migratory cell protein OS=Homo sapiens OX=9606 GN=AAMP PE=1 SV=2	0	TRUE	34.045	13	4	7	4	1	434	46.7	4.42	25.65	4	0	0.834	0.257	0.512316	0.000760998	3.84	0	155.6	137.3	7.1	155.6	137.3	7.1	1.15237e+07	1.01722e+07	525121	1.07088e+07	1.01722e+07	448754	4	4	1	High	High	Peak Found
FALSE	High	Master Protein	Q9H773	dCTP pyrophosphatase 1 OS=Homo sapiens OX=9606 GN=DCTPP1 PE=1 SV=1	0	TRUE	34.039	40	6	13	6	1	170	18.7	5.03	34.22	6	0	0.888	1.003	0.737977	0.99825	21.78	12.8	103.8	98.7	97.5	103.8	98.7	97.5	1.7741e+07	1.68769e+07	1.6678e+07	1.64865e+07	1.68769e+07	1.42525e+07	6	6	6	High	High	High
FALSE	High	Master Protein	Q8IXB1	DnaJ homolog subfamily C member 10 OS=Homo sapiens OX=9606 GN=DNAJC10 PE=1 SV=2	0	TRUE	34.027	11	6	11	6	1	793	91	7.18	30.03	6	0	1.05	0.931	0.95318	0.99825	1.07	8.08	94	105.2	100.8	94	105.2	100.8	3.02024e+06	3.37904e+06	3.23769e+06	2.80668e+06	3.37904e+06	2.76684e+06	3	3	3	High	High	High
FALSE	High	Master Protein	Q9UHD1	Cysteine and histidine-rich domain-containing protein 1 OS=Homo sapiens OX=9606 GN=CHORDC1 PE=1 SV=2	0	TRUE	33.886	23	6	15	6	1	332	37.5	7.87	39.69	6	0	0.981	0.962	0.995793	0.99825	29.7	13.14	102.7	102.2	95.1	102.7	102.2	95.1	3.15421e+07	3.13664e+07	2.92022e+07	2.93117e+07	3.13664e+07	2.49553e+07	6	6	6	High	High	High
FALSE	High	Master Protein	P63167	Dynein light chain 1, cytoplasmic OS=Homo sapiens OX=9606 GN=DYNLL1 PE=1 SV=1	0	TRUE	33.829	52	4	12	3	1	89	10.4	7.4	38.01	4	1	1.485	0.752	0.000287009	0.820591	62.14	8.68	92.5	135.2	72.2	92.5	135.2	72.2	2.55238e+07	3.73088e+07	1.99306e+07	2.3719e+07	3.73088e+07	1.70321e+07	4	4	4	High	High	Peak Found
FALSE	High	Master Protein	Q92820	Gamma-glutamyl hydrolase OS=Homo sapiens OX=9606 GN=GGH PE=1 SV=2	0	TRUE	33.788	21	5	13	5	1	318	35.9	7.11	40.64	5	0	1.008	0.947	0.96249	0.99825	29.05	43.41	113.5	107.6	78.9	113.5	107.6	78.9	2.62838e+07	2.48993e+07	1.82656e+07	2.44252e+07	2.48993e+07	1.56093e+07	5	4	4	High	High	High
FALSE	High	Master Protein	Q9Y383	Putative RNA-binding protein Luc7-like 2 OS=Homo sapiens OX=9606 GN=LUC7L2 PE=1 SV=2	0	TRUE	33.766	22	7	15	4	1	392	46.5	10.01	33.86	7	3	0.987	0.77	0.999558	0.865236	14.04	29.64	107.7	106.5	85.9	107.7	106.5	85.9	2.07262e+07	2.04882e+07	1.65259e+07	1.92606e+07	2.04882e+07	1.41226e+07	7	7	7	High	High	High
FALSE	High	Master Protein	P62314	Small nuclear ribonucleoprotein Sm D1 OS=Homo sapiens OX=9606 GN=SNRPD1 PE=1 SV=1	0	TRUE	33.669	37	3	11	3	1	119	13.3	11.56	37.87	3	0	0.683	1.169	0.000185946	0.914929	39.85	55.01	107.4	101.9	90.7	107.4	101.9	90.7	5.55267e+07	5.27038e+07	4.69076e+07	5.16004e+07	5.27038e+07	40085946	3	3	3	High	High	High
FALSE	High	Master Protein	O15042	U2 snRNP-associated SURP motif-containing protein OS=Homo sapiens OX=9606 GN=U2SURP PE=1 SV=2	0	TRUE	33.636	10	6	9	6	1	1029	118.2	8.47	23.33	6	0	0.847	0.638	0.742835	0.838465	21.88	12.83	115.2	105.1	79.8	115.2	105.1	79.8	3.52275e+06	3.21352e+06	2.43949e+06	3273654	3.21352e+06	2084723	3	3	3	High	High	High
FALSE	High	Master Protein	Q99470	Stromal cell-derived factor 2 OS=Homo sapiens OX=9606 GN=SDF2 PE=1 SV=2	0	TRUE	33.614	30	4	7	4	1	211	23	7.33	24.81	4	0	1.032	1.622	0.973796	0.357533	24.14	0.05	75.2	83.1	141.7	75.2	83.1	141.7	5.79132e+06	6.39956e+06	1.09169e+07	5.38181e+06	6.39956e+06	9329279	3	3	3	High	High	High
FALSE	High	Master Protein	Q14571	Inositol 1,4,5-trisphosphate receptor type 2 OS=Homo sapiens OX=9606 GN=ITPR2 PE=1 SV=2	0	TRUE	33.613	4	7	10	5	1	2701	307.9	6.43	25.52	7	2	0.869	1.304	0.754767	0.795422	6.23	101.17	102.2	84.2	113.6	102.2	84.2	113.6	6.40247e+06	5.27705e+06	7.11704e+06	5.94975e+06	5.27705e+06	6.08202e+06	5	5	6	High	High	High
FALSE	High	Master Protein	Q9Y305	Acyl-coenzyme A thioesterase 9, mitochondrial OS=Homo sapiens OX=9606 GN=ACOT9 PE=1 SV=2	0	TRUE	33.586	18	7	17	7	1	439	49.9	8.6	41.61	7	0	1.07	1.537	0.883581	0.367854	20.01	14.16	82.1	84.9	133	82.1	84.9	133	1.09436e+07	1.13193e+07	1.77362e+07	1.01698e+07	1.13193e+07	1.51569e+07	7	6	7	High	High	High
FALSE	High	Master Protein	Q16401	26S proteasome non-ATPase regulatory subunit 5 OS=Homo sapiens OX=9606 GN=PSMD5 PE=1 SV=3	0	TRUE	33.573	17	6	14	6	1	504	56.2	5.48	41.25	6	0	1.054	0.902	0.90635	0.99825	8.27	5.94	96.1	112.3	91.7	96.1	112.3	91.7	1.0863e+07	1.26995e+07	1.03664e+07	1.00948e+07	1.26995e+07	8.85882e+06	6	6	5	High	High	High
FALSE	High	Master Protein	Q9NXF1	Testis-expressed protein 10 OS=Homo sapiens OX=9606 GN=TEX10 PE=1 SV=2	0	TRUE	33.529	10	7	12	7	1	929	105.6	9.36	30.01	7	0	0.793	1.245	0.465379	0.839954	16.68	36.28	104.3	92.2	103.5	104.3	92.2	103.5	6.96355e+06	6.16069e+06	6.91475e+06	6.47115e+06	6.16069e+06	5.90915e+06	6	6	5	High	High	High
FALSE	High	Master Protein	P0C0S8	Histone H2A type 1 OS=Homo sapiens OX=9606 GN=HIST1H2AG PE=1 SV=2	0	TRUE	33.522	35	4	16	2	1	130	14.1	10.9	53.74	4	0	1.15	0.945	0.406328	0.99825	13.89	2.65	92.4	106.8	100.8	92.4	106.8	100.8	3.67597e+07	4.24896e+07	4.00814e+07	3.41604e+07	4.24896e+07	3.42524e+07	2	2	2	High	High	High
FALSE	High	Master Protein	P49721	Proteasome subunit beta type-2 OS=Homo sapiens OX=9606 GN=PSMB2 PE=1 SV=1	0	TRUE	33.411	28	6	15	6	1	201	22.8	7.02	44.63	6	0	0.893	0.923	0.717835	0.995979	9.99	18.42	109.7	99.2	91.1	109.7	99.2	91.1	4.17929e+07	3.78165e+07	3.47201e+07	3.88377e+07	3.78165e+07	2.96708e+07	6	6	6	High	High	High	Acetyl [N-Term]
FALSE	High	Master Protein	Q13442	28 kDa heat- and acid-stable phosphoprotein OS=Homo sapiens OX=9606 GN=PDAP1 PE=1 SV=1	0	TRUE	33.377	24	4	8	4	1	181	20.6	8.87	25	4	0	0.97	0.75	0.95318	0.909402	13.13	4.05	112	103.6	84.4	112	103.6	84.4	9.95788e+06	9.21868e+06	7.50755e+06	9.25375e+06	9.21868e+06	6.41574e+06	4	4	3	High	High	High
[truncated: 2,298 more rows]
