# Supplementary material for: Metformin sensitises hepatocarcinoma cells to methotrexate by targeting dihydrofolate reductase
Source: Cell Death Dis. 2021 Oct 2;12(10):902. doi: 10.1038/s41419-021-04199-1 (PMC8487431; doi:10.1038/s41419-021-04199-1)
Supplement: Supplementary file 4 — Supplementary Table 3 [file 41419_2021_4199_MOESM4_ESM.xlsx]

## Sheet: Primers for qRT-PCR
Name	Forward primer	Reverse primer
DHFR	CCAGAGAATGACCACAACCTC	GCCACCAACTATCCAGACCA
E2F4	CACCACCAAGTTCGTGTCCC	GCGTACAGCTAGGGTGTCA
E2F6	TCCATGAACAGATCGTCATTGC	TCCGTTGGTGCTCCTTATGTG
IRF1	CTGTGCGAGTGTACCGGATG	ATCCCCACATGACTTCCTCTT
18S	CGCTACTACCGATTGGATGG	AGTTCGACCGTCTTCTCAGC
NT primers (ChIP)	AAGGGAGGGATTATGGGGT	TGGCCCCCTATAGGTGATGGT
DHFR primers (ChIP)	TGGGCTCTTCCCACCTTC	TTGTGGGTAAGGCGGG

## Sheet: Information of antibodies
Name	Company	Catalog	dilution
DHFR	Proteintech	#15194-1-AP	1:1500
Actin	Proteintech	#66009-1-Ig	1:2000
pAMPK	Cell Signaling Technology	#2535	1:1000
E2F4	Proteintech	#10923-1-AP	1:1000
Beclin1	Proteintech	#11306-1-AP	1:1000
ULK1	Proteintech	#20986-1-AP	1:1000
ATG5	Proteintech	#10181-2-AP	1:1000
ATG12	Proteintech	#11122-1-AP	1:1000
GFP	Proteintech	#50630-2-AP	1:2000
Flag	Proteintech	#66008-3-Ig	1:2000
