# Supplementary material for: Metformin sensitises hepatocarcinoma cells to methotrexate by targeting dihydrofolate reductase
Source: Cell Death Dis. 2021 Oct 2;12(10):902. doi: 10.1038/s41419-021-04199-1 (PMC8487431; doi:10.1038/s41419-021-04199-1)
Supplement: Supplementary file 5 — Supplementary Table 4 [file 41419_2021_4199_MOESM5_ESM.xlsx]

## Sheet: Information of patients
Organoid	Patient	Sex	Age (Years)	Type	Liver Disease	Cirrhosis	BCLC	Edmondson	Growth Pattern	AFP (IU/ml)
Org-1T	1	male	45	HCC	HBV	yes	C	III	solid	399
Org-2T	2	Female	63	HCC	HBV	yes	C	III	solid	157’119
Org-1N	3	Female	53	Hepatic Hemangiomas	NO	-	-	-	-	-
